# Supplementary material for: Plasma growth hormone pulses induce male-biased pulsatile chromatin opening and epigenetic regulation in adult mouse liver
Source: eLife. 2023 Dec 13;12:RP91367. doi: 10.7554/eLife.91367 (PMC10721219; doi:10.7554/eLife.91367)
Supplement: Supplementary file 3. — Chromatin state maps (14 state model) were previously developed for male mouse liver, and separately for female mouse liver, using a panel of six histone marks and DHS data, and used to identify sex differences in chromatin state and chromatin structure and their relationships to sex-biased gene expression (Sugathan and Waxman, 2013). BEDTools was used to determine the overlap between the 14 chromatin states identified in male liver and the reference set of 70,211 DHS used in this study. The genomic position of the chromatin state assignment is listed in columns A–C, corresponding name (column D), a unique ID (CS Number, column E), and its overlapping DHS region (columns F–I). The number of overlapping base pairs is provided in column J; values of zero indicate lack of DHS overlap for that chromatin state region. [file elife-91367-supp3.xlsx]

## Sheet: 3A
Supplementary File 3A - Chromatin states in male mouse liver. Chromatin state (CS) maps (14 state model) were previously developed for male mouse liver, and separately for female mouse liver, using a panel of six histone marks and DHS data, and used to identify sex differences in chromatin state and chromatin structure and their relationships to sex-biased gene expression (Sugathan and Waxman, 20…
Chromatin states in male liver (n = 474,462)					DHS regions (from set of 70,211 DHS)				The number of overlapping base pairs between the DHS regions.
Chrom	Start	End	CS name	CS ID	Chr	Start	Stop	DHS Peak Number	bp_overlap
chr1	0	3000400	207508_E4	Peak_1	.	-1	-1	.	0
chr1	3000400	3137600	207509_E2	Peak_2	.	-1	-1	.	0
chr1	3137600	3138200	207510_E3	Peak_3	.	-1	-1	.	0
chr1	3138200	3167400	207511_E2	Peak_4	.	-1	-1	.	0
chr1	3167400	3168000	207512_E3	Peak_5	.	-1	-1	.	0
chr1	3168000	3205600	207513_E2	Peak_6	.	-1	-1	.	0
chr1	3205600	3206400	207514_E3	Peak_7	.	-1	-1	.	0
chr1	3206400	3241600	207515_E2	Peak_8	.	-1	-1	.	0
chr1	3241600	3242200	207516_E3	Peak_9	.	-1	-1	.	0
chr1	3242200	3406200	207517_E2	Peak_10	.	-1	-1	.	0
chr1	3406200	3406600	207518_E12	Peak_11	chr1	3406266	3406483	1	217
chr1	3406600	3407000	207519_E11	Peak_12	.	-1	-1	.	0
chr1	3407000	3413200	207520_E13	Peak_13	chr1	3413183	3413552	2	17
chr1	3413200	3413800	207521_E11	Peak_14	chr1	3413183	3413552	2	352
chr1	3413800	3444800	207522_E2	Peak_15	.	-1	-1	.	0
chr1	3444800	3445400	207523_E10	Peak_16	.	-1	-1	.	0
chr1	3445400	3446200	207524_E9	Peak_17	.	-1	-1	.	0
chr1	3446200	3446400	207525_E10	Peak_18	.	-1	-1	.	0
chr1	3446400	3452200	207526_E13	Peak_19	.	-1	-1	.	0
chr1	3452200	3460800	207527_E2	Peak_20	.	-1	-1	.	0
chr1	3460800	3465800	207528_E13	Peak_21	.	-1	-1	.	0
chr1	3465800	3466200	207529_E10	Peak_22	.	-1	-1	.	0
chr1	3466200	3467800	207530_E9	Peak_23	chr1	3466751	3466926	3	175
chr1	3467800	3468200	207531_E6	Peak_24	chr1	3467754	3468166	4	366
chr1	3468200	3469000	207532_E9	Peak_25	.	-1	-1	.	0
chr1	3469000	3469200	207533_E10	Peak_26	.	-1	-1	.	0
chr1	3469200	3499600	207534_E2	Peak_27	.	-1	-1	.	0
chr1	3499600	3499800	207535_E10	Peak_28	.	-1	-1	.	0
chr1	3499800	3503800	207536_E13	Peak_29	.	-1	-1	.	0
chr1	3503800	3504600	207537_E9	Peak_30	.	-1	-1	.	0
chr1	3504600	3505600	207538_E6	Peak_31	chr1	3504628	3505602	5	972
chr1	3505600	3505800	207539_E9	Peak_32	chr1	3504628	3505602	5	2
chr1	3505800	3507000	207540_E10	Peak_33	.	-1	-1	.	0
chr1	3507000	3535000	207541_E2	Peak_34	.	-1	-1	.	0
chr1	3535000	3541000	207542_E13	Peak_35	.	-1	-1	.	0
chr1	3541000	3541200	207543_E10	Peak_36	.	-1	-1	.	0
chr1	3541200	3543000	207544_E9	Peak_37	.	-1	-1	.	0
chr1	3543000	3543200	207545_E10	Peak_38	.	-1	-1	.	0
chr1	3543200	3543600	207546_E11	Peak_39	.	-1	-1	.	0
chr1	3543600	3543800	207547_E13	Peak_40	.	-1	-1	.	0
chr1	3543800	3561400	207548_E2	Peak_41	.	-1	-1	.	0
chr1	3561400	3562000	207549_E11	Peak_42	.	-1	-1	.	0
chr1	3562000	3575800	207550_E13	Peak_43	.	-1	-1	.	0
chr1	3575800	3576800	207551_E11	Peak_44	chr1	3576583	3576809	6	217
chr1	3576800	3594400	207552_E2	Peak_45	chr1	3576583	3576809	6	9
chr1	3594400	3595200	207553_E10	Peak_46	.	-1	-1	.	0
chr1	3595200	3595600	207554_E9	Peak_47	.	-1	-1	.	0
chr1	3595600	3596000	207555_E6	Peak_48	chr1	3595745	3596010	7	255
chr1	3596000	3596400	207556_E9	Peak_49	chr1	3595745	3596010	7	10
chr1	3596400	3601200	207557_E13	Peak_50	.	-1	-1	.	0
chr1	3601200	3601400	207558_E10	Peak_51	.	-1	-1	.	0
chr1	3601400	3601800	207559_E13	Peak_52	.	-1	-1	.	0
chr1	3601800	3660600	207560_E2	Peak_53	.	-1	-1	.	0
chr1	3660600	3662800	207561_E12	Peak_54	.	-1	-1	.	0
chr1	3662800	4166200	207562_E2	Peak_55	.	-1	-1	.	0
chr1	4166200	4166800	207563_E3	Peak_56	.	-1	-1	.	0
chr1	4166800	4323200	207564_E2	Peak_57	.	-1	-1	.	0
chr1	4323200	4323600	207565_E12	Peak_58	.	-1	-1	.	0
chr1	4323600	4341800	207566_E2	Peak_59	.	-1	-1	.	0
chr1	4341800	4342800	207567_E3	Peak_60	.	-1	-1	.	0
chr1	4342800	4369800	207568_E2	Peak_61	.	-1	-1	.	0
chr1	4369800	4370200	207569_E12	Peak_62	.	-1	-1	.	0
chr1	4370200	4399200	207570_E2	Peak_63	.	-1	-1	.	0
chr1	4399200	4399600	207571_E12	Peak_64	.	-1	-1	.	0
chr1	4399600	4411400	207572_E1	Peak_65	.	-1	-1	.	0
chr1	4411400	4416400	207573_E2	Peak_66	.	-1	-1	.	0
chr1	4416400	4417600	207574_E12	Peak_67	chr1	4416880	4417251	8	371		8	chr1	4416880	4417251
chr1	4417600	4469600	207575_E2	Peak_68	.	-1	-1	.	0		9	chr1	4486450	4486776
chr1	4469600	4470000	207576_E12	Peak_69	.	-1	-1	.	0		10	chr1	4487420	4487647
chr1	4470000	4478800	207577_E2	Peak_70	.	-1	-1	.	0		11	chr1	4504003	4504564
chr1	4478800	4481800	207578_E1	Peak_71	.	-1	-1	.	0		12	chr1	4561654	4562157
chr1	4481800	4483600	207579_E12	Peak_72	.	-1	-1	.	0
chr1	4483600	4485800	207580_E1	Peak_73	.	-1	-1	.	0
chr1	4485800	4488200	207581_E12	Peak_74	chr1	4486450	4486776	9	326
chr1	4488200	4490000	207582_E1	Peak_75	.	-1	-1	.	0
chr1	4490000	4503600	207583_E2	Peak_76	.	-1	-1	.	0
chr1	4503600	4504000	207584_E12	Peak_77	.	-1	-1	.	0
chr1	4504000	4504200	207585_E5	Peak_78	chr1	4504003	4504564	11	197
chr1	4504200	4504400	207586_E6	Peak_79	chr1	4504003	4504564	11	200
chr1	4504400	4504600	207587_E9	Peak_80	chr1	4504003	4504564	11	164
chr1	4504600	4507000	207588_E10	Peak_81	.	-1	-1	.	0
chr1	4507000	4507800	207589_E13	Peak_82	.	-1	-1	.	0
chr1	4507800	4512400	207590_E2	Peak_83	.	-1	-1	.	0
chr1	4512400	4512600	207591_E3	Peak_84	.	-1	-1	.	0
chr1	4512600	4513000	207592_E2	Peak_85	.	-1	-1	.	0
chr1	4513000	4513200	207593_E3	Peak_86	.	-1	-1	.	0
chr1	4513200	4560800	207594_E2	Peak_87	.	-1	-1	.	0
chr1	4560800	4561400	207595_E12	Peak_88	.	-1	-1	.	0
chr1	4561400	4561600	207596_E8	Peak_89	.	-1	-1	.	0
chr1	4561600	4562200	207597_E7	Peak_90	chr1	4561654	4562157	12	503
chr1	4562200	4562400	207598_E8	Peak_91	.	-1	-1	.	0
chr1	4562400	4607600	207599_E2	Peak_92	.	-1	-1	.	0
chr1	4607600	4608600	207600_E11	Peak_93	chr1	4607607	4607907	13	300
chr1	4608600	4612600	207601_E13	Peak_94	.	-1	-1	.	0
chr1	4612600	4612800	207602_E5	Peak_95	.	-1	-1	.	0
chr1	4612800	4613600	207603_E10	Peak_96	.	-1	-1	.	0
chr1	4613600	4613800	207604_E13	Peak_97	.	-1	-1	.	0
chr1	4613800	4643800	207605_E2	Peak_98	.	-1	-1	.	0
chr1	4643800	4644000	207606_E12	Peak_99	.	-1	-1	.	0
chr1	4644000	4644600	207607_E6	Peak_100	chr1	4644079	4644493	14	414
chr1	4644600	4644800	207608_E9	Peak_101	.	-1	-1	.	0
chr1	4644800	4645000	207609_E11	Peak_102	.	-1	-1	.	0
chr1	4645000	4650200	207610_E13	Peak_103	.	-1	-1	.	0
chr1	4650200	4650400	207611_E10	Peak_104	.	-1	-1	.	0
chr1	4650400	4651000	207612_E13	Peak_105	.	-1	-1	.	0
chr1	4651000	4651400	207613_E11	Peak_106	.	-1	-1	.	0
chr1	4651400	4651800	207614_E9	Peak_107	chr1	4651774	4652240	15	26
chr1	4651800	4652200	207615_E6	Peak_108	chr1	4651774	4652240	15	400
chr1	4652200	4652400	207616_E9	Peak_109	chr1	4651774	4652240	15	40
chr1	4652400	4652600	207617_E10	Peak_110	.	-1	-1	.	0
chr1	4652600	4653600	207618_E13	Peak_111	.	-1	-1	.	0
chr1	4653600	4654600	207619_E2	Peak_112	.	-1	-1	.	0
chr1	4654600	4659800	207620_E1	Peak_113	.	-1	-1	.	0
chr1	4659800	4660600	207621_E10	Peak_114	.	-1	-1	.	0
chr1	4660600	4661000	207622_E6	Peak_115	chr1	4660743	4661047	16	257
chr1	4661000	4661200	207623_E9	Peak_116	chr1	4660743	4661047	16	47
chr1	4661200	4662200	207624_E6	Peak_117	chr1	4661316	4662219	17	884
chr1	4662200	4662400	207625_E9	Peak_118	chr1	4661316	4662219	17	19
chr1	4662400	4662800	207626_E10	Peak_119	.	-1	-1	.	0
chr1	4662800	4667000	207627_E13	Peak_120	.	-1	-1	.	0
chr1	4667000	4678200	207628_E2	Peak_121	.	-1	-1	.	0
chr1	4678200	4678800	207629_E3	Peak_122	.	-1	-1	.	0
chr1	4678800	4736400	207630_E2	Peak_123	.	-1	-1	.	0
chr1	4736400	4736800	207631_E13	Peak_124	.	-1	-1	.	0
chr1	4736800	4737200	207632_E5	Peak_125	chr1	4736913	4737219	18	287
chr1	4737200	4750400	207633_E13	Peak_126	chr1	4736913	4737219	18	19
chr1	4750400	4750800	207634_E11	Peak_127	.	-1	-1	.	0
chr1	4750800	4757800	207635_E13	Peak_128	.	-1	-1	.	0
chr1	4757800	4758400	207636_E10	Peak_129	.	-1	-1	.	0
chr1	4758400	4759600	207637_E6	Peak_130	chr1	4758414	4759705	19	1186
chr1	4759600	4760000	207638_E9	Peak_131	chr1	4759881	4760772	20	119
chr1	4760000	4760800	207639_E6	Peak_132	chr1	4759881	4760772	20	772
chr1	4760800	4761000	207640_E7	Peak_133	.	-1	-1	.	0
chr1	4761000	4761200	207641_E5	Peak_134	chr1	4761108	4761295	21	92
chr1	4761200	4773400	207642_E14	Peak_135	chr1	4761108	4761295	21	95
chr1	4773400	4773600	207643_E13	Peak_136	.	-1	-1	.	0
chr1	4773600	4773800	207644_E11	Peak_137	.	-1	-1	.	0
chr1	4773800	4774200	207645_E8	Peak_138	.	-1	-1	.	0
chr1	4774200	4774800	207646_E7	Peak_139	chr1	4774222	4774754	22	532
chr1	4774800	4775400	207647_E8	Peak_140	.	-1	-1	.	0
chr1	4775400	4776200	207648_E7	Peak_141	chr1	4775405	4776273	23	795
chr1	4776200	4776400	207649_E8	Peak_142	chr1	4775405	4776273	23	73
chr1	4776400	4776600	207650_E9	Peak_143	.	-1	-1	.	0
chr1	4776600	4777200	207651_E11	Peak_144	.	-1	-1	.	0
chr1	4777200	4781400	207652_E13	Peak_145	.	-1	-1	.	0
chr1	4781400	4782000	207653_E11	Peak_146	.	-1	-1	.	0
chr1	4782000	4782200	207654_E9	Peak_147	.	-1	-1	.	0
chr1	4782200	4783400	207655_E10	Peak_148	.	-1	-1	.	0
chr1	4783400	4790600	207656_E13	Peak_149	.	-1	-1	.	0
chr1	4790600	4791000	207657_E10	Peak_150	.	-1	-1	.	0
chr1	4791000	4791600	207658_E9	Peak_151	chr1	4791594	4792418	24	6
chr1	4791600	4792400	207659_E6	Peak_152	chr1	4791594	4792418	24	800
chr1	4792400	4792600	207660_E9	Peak_153	chr1	4791594	4792418	24	18
chr1	4792600	4794800	207661_E10	Peak_154	.	-1	-1	.	0
chr1	4794800	4795400	207662_E13	Peak_155	.	-1	-1	.	0
chr1	4795400	4797000	207663_E10	Peak_156	.	-1	-1	.	0
chr1	4797000	4797400	207664_E9	Peak_157	.	-1	-1	.	0
chr1	4797400	4798400	207665_E7	Peak_158	chr1	4797439	4798383	25	944
chr1	4798400	4798800	207666_E8	Peak_159	chr1	4798684	4799255	26	116
chr1	4798800	4799200	207667_E7	Peak_160	chr1	4798684	4799255	26	400
chr1	4799200	4799400	207668_E8	Peak_161	chr1	4798684	4799255	26	55
chr1	4799400	4800400	207669_E9	Peak_162	.	-1	-1	.	0
chr1	4800400	4801000	207670_E6	Peak_163	chr1	4800413	4800947	27	534
chr1	4801000	4801800	207671_E10	Peak_164	.	-1	-1	.	0
chr1	4801800	4802000	207672_E9	Peak_165	.	-1	-1	.	0
chr1	4802000	4802200	207673_E10	Peak_166	.	-1	-1	.	0
chr1	4802200	4803000	207674_E13	Peak_167	.	-1	-1	.	0
chr1	4803000	4804000	207675_E14	Peak_168	.	-1	-1	.	0
chr1	4804000	4805600	207676_E13	Peak_169	.	-1	-1	.	0
chr1	4805600	4806600	207677_E11	Peak_170	.	-1	-1	.	0
chr1	4806600	4808800	207678_E13	Peak_171	.	-1	-1	.	0
chr1	4808800	4809200	207679_E11	Peak_172	.	-1	-1	.	0
chr1	4809200	4810200	207680_E13	Peak_173	.	-1	-1	.	0
chr1	4810200	4816800	207681_E11	Peak_174	.	-1	-1	.	0
chr1	4816800	4817600	207682_E13	Peak_175	.	-1	-1	.	0
chr1	4817600	4819200	207683_E11	Peak_176	.	-1	-1	.	0
chr1	4819200	4819400	207684_E9	Peak_177	chr1	4819359	4819687	28	41
chr1	4819400	4819800	207685_E6	Peak_178	chr1	4819359	4819687	28	287
chr1	4819800	4820200	207686_E9	Peak_179	.	-1	-1	.	0
chr1	4820200	4840000	207687_E14	Peak_180	.	-1	-1	.	0
chr1	4840000	4844200	207688_E13	Peak_181	.	-1	-1	.	0
chr1	4844200	4844800	207689_E14	Peak_182	.	-1	-1	.	0
chr1	4844800	4845800	207690_E13	Peak_183	.	-1	-1	.	0
chr1	4845800	4846200	207691_E5	Peak_184	.	-1	-1	.	0
chr1	4846200	4846800	207692_E10	Peak_185	.	-1	-1	.	0
chr1	4846800	4847200	207693_E9	Peak_186	.	-1	-1	.	0
chr1	4847200	4847400	207694_E8	Peak_187	.	-1	-1	.	0
chr1	4847400	4848600	207695_E7	Peak_188	chr1	4847417	4848573	29	1156
chr1	4848600	4849200	207696_E8	Peak_189	.	-1	-1	.	0
chr1	4849200	4849400	207697_E9	Peak_190	.	-1	-1	.	0
chr1	4849400	4850000	207698_E11	Peak_191	.	-1	-1	.	0
chr1	4850000	4850600	207699_E13	Peak_192	.	-1	-1	.	0
chr1	4850600	4851400	207700_E14	Peak_193	.	-1	-1	.	0
chr1	4851400	4854600	207701_E11	Peak_194	.	-1	-1	.	0
chr1	4854600	4854800	207702_E13	Peak_195	.	-1	-1	.	0
chr1	4854800	4856400	207703_E14	Peak_196	.	-1	-1	.	0
chr1	4856400	4857600	207704_E13	Peak_197	.	-1	-1	.	0
chr1	4857600	4867000	207705_E14	Peak_198	.	-1	-1	.	0
chr1	4867000	4868200	207706_E11	Peak_199	.	-1	-1	.	0
chr1	4868200	4868400	207707_E9	Peak_200	.	-1	-1	.	0
chr1	4868400	4869800	207708_E14	Peak_201	.	-1	-1	.	0
chr1	4869800	4870400	207709_E13	Peak_202	.	-1	-1	.	0
chr1	4870400	4886600	207710_E14	Peak_203	.	-1	-1	.	0
chr1	4886600	4887800	207711_E13	Peak_204	.	-1	-1	.	0
chr1	4887800	4893200	207712_E14	Peak_205	.	-1	-1	.	0
chr1	4893200	4898800	207713_E13	Peak_206	.	-1	-1	.	0
chr1	4898800	4909400	207714_E2	Peak_207	.	-1	-1	.	0
chr1	4909400	4912200	207715_E3	Peak_208	.	-1	-1	.	0
chr1	4912200	4975200	207716_E2	Peak_209	.	-1	-1	.	0
chr1	4975200	4978800	207717_E3	Peak_210	.	-1	-1	.	0
chr1	4978800	5002000	207718_E2	Peak_211	.	-1	-1	.	0
chr1	5002000	5008200	207719_E1	Peak_212	.	-1	-1	.	0
chr1	5008200	5011200	207720_E12	Peak_213	.	-1	-1	.	0
chr1	5011200	5012200	207721_E1	Peak_214	.	-1	-1	.	0
chr1	5012200	5013800	207722_E12	Peak_215	.	-1	-1	.	0
chr1	5013800	5017000	207723_E1	Peak_216	.	-1	-1	.	0
chr1	5017000	5052400	207724_E2	Peak_217	.	-1	-1	.	0
chr1	5052400	5052800	207725_E3	Peak_218	.	-1	-1	.	0
chr1	5052800	5072600	207726_E2	Peak_219	.	-1	-1	.	0
chr1	5072600	5072800	207727_E10	Peak_220	.	-1	-1	.	0
chr1	5072800	5073200	207728_E6	Peak_221	chr1	5072936	5073700	31	264
chr1	5073200	5073400	207729_E7	Peak_222	chr1	5072936	5073700	31	200
chr1	5073400	5074000	207730_E8	Peak_223	chr1	5072936	5073700	31	300
chr1	5074000	5074400	207731_E9	Peak_224	.	-1	-1	.	0
chr1	5074400	5075400	207732_E11	Peak_225	.	-1	-1	.	0
chr1	5075400	5099600	207733_E14	Peak_226	.	-1	-1	.	0
chr1	5099600	5106200	207734_E13	Peak_227	.	-1	-1	.	0
chr1	5106200	5111200	207735_E14	Peak_228	.	-1	-1	.	0
chr1	5111200	5113000	207736_E13	Peak_229	.	-1	-1	.	0
chr1	5113000	5116000	207737_E14	Peak_230	.	-1	-1	.	0
chr1	5116000	5121200	207738_E13	Peak_231	.	-1	-1	.	0
chr1	5121200	5121600	207739_E11	Peak_232	.	-1	-1	.	0
chr1	5121600	5123200	207740_E13	Peak_233	.	-1	-1	.	0
chr1	5123200	5123600	207741_E11	Peak_234	.	-1	-1	.	0
chr1	5123600	5124200	207742_E9	Peak_235	.	-1	-1	.	0
chr1	5124200	5124600	207743_E6	Peak_236	chr1	5124248	5124548	32	300
chr1	5124600	5125000	207744_E9	Peak_237	.	-1	-1	.	0
chr1	5125000	5125800	207745_E11	Peak_238	.	-1	-1	.	0
chr1	5125800	5126400	207746_E13	Peak_239	.	-1	-1	.	0
chr1	5126400	5153200	207747_E14	Peak_240	.	-1	-1	.	0
chr1	5153200	5154800	207748_E13	Peak_241	.	-1	-1	.	0
chr1	5154800	5160400	207749_E2	Peak_242	.	-1	-1	.	0
chr1	5160400	5163200	207750_E3	Peak_243	.	-1	-1	.	0
chr1	5163200	5164400	207751_E2	Peak_244	.	-1	-1	.	0
chr1	5164400	5165000	207752_E12	Peak_245	.	-1	-1	.	0
chr1	5165000	5241600	207753_E2	Peak_246	.	-1	-1	.	0
chr1	5241600	5246600	207754_E13	Peak_247	.	-1	-1	.	0
chr1	5246600	5247600	207755_E11	Peak_248	.	-1	-1	.	0
chr1	5247600	5248600	207756_E9	Peak_249	.	-1	-1	.	0
chr1	5248600	5249400	207757_E10	Peak_250	.	-1	-1	.	0
chr1	5249400	5263800	207758_E2	Peak_251	.	-1	-1	.	0
chr1	5263800	5264400	207759_E10	Peak_252	.	-1	-1	.	0
chr1	5264400	5264800	207760_E9	Peak_253	.	-1	-1	.	0
chr1	5264800	5265200	207761_E6	Peak_254	.	-1	-1	.	0
chr1	5265200	5266600	207762_E10	Peak_255	.	-1	-1	.	0
chr1	5266600	5297000	207763_E2	Peak_256	.	-1	-1	.	0
chr1	5297000	5297800	207764_E3	Peak_257	.	-1	-1	.	0
chr1	5297800	5301400	207765_E13	Peak_258	.	-1	-1	.	0
chr1	5301400	5301600	207766_E11	Peak_259	.	-1	-1	.	0
chr1	5301600	5301800	207767_E9	Peak_260	chr1	5301758	5302078	33	42
chr1	5301800	5302200	207768_E6	Peak_261	chr1	5301758	5302078	33	278
chr1	5302200	5303200	207769_E10	Peak_262	.	-1	-1	.	0
chr1	5303200	5307200	207770_E13	Peak_263	.	-1	-1	.	0
chr1	5307200	5307600	207771_E11	Peak_264	.	-1	-1	.	0
chr1	5307600	5307800	207772_E13	Peak_265	.	-1	-1	.	0
chr1	5307800	5334600	207773_E2	Peak_266	.	-1	-1	.	0
chr1	5334600	5335600	207774_E3	Peak_267	.	-1	-1	.	0
chr1	5335600	5347400	207775_E2	Peak_268	.	-1	-1	.	0
chr1	5347400	5347800	207776_E3	Peak_269	.	-1	-1	.	0
chr1	5347800	5429600	207777_E2	Peak_270	.	-1	-1	.	0
chr1	5429600	5430000	207778_E3	Peak_271	.	-1	-1	.	0
chr1	5430000	5482800	207779_E2	Peak_272	.	-1	-1	.	0
chr1	5482800	5483400	207780_E3	Peak_273	.	-1	-1	.	0
chr1	5483400	5544200	207781_E2	Peak_274	.	-1	-1	.	0
chr1	5544200	5544800	207782_E3	Peak_275	.	-1	-1	.	0
chr1	5544800	5587800	207783_E2	Peak_276	.	-1	-1	.	0
chr1	5587800	5590200	207784_E1	Peak_277	.	-1	-1	.	0
chr1	5590200	5593000	207785_E2	Peak_278	.	-1	-1	.	0
chr1	5593000	5595400	207786_E1	Peak_279	.	-1	-1	.	0
chr1	5595400	5674000	207787_E2	Peak_280	.	-1	-1	.	0
chr1	5674000	5674800	207788_E3	Peak_281	.	-1	-1	.	0
chr1	5674800	5761400	207789_E2	Peak_282	.	-1	-1	.	0
chr1	5761400	5761600	207790_E3	Peak_283	.	-1	-1	.	0
chr1	5761600	5904000	207791_E2	Peak_284	.	-1	-1	.	0
chr1	5904000	5907800	207792_E1	Peak_285	.	-1	-1	.	0
chr1	5907800	6005600	207793_E2	Peak_286	.	-1	-1	.	0
chr1	6005600	6005800	207794_E3	Peak_287	.	-1	-1	.	0
chr1	6005800	6080000	207795_E2	Peak_288	.	-1	-1	.	0
chr1	6080000	6080800	207796_E1	Peak_289	.	-1	-1	.	0
chr1	6080800	6087000	207797_E2	Peak_290	.	-1	-1	.	0
chr1	6087000	6089200	207798_E1	Peak_291	.	-1	-1	.	0
chr1	6089200	6155000	207799_E2	Peak_292	.	-1	-1	.	0
chr1	6155000	6157200	207800_E3	Peak_293	.	-1	-1	.	0
chr1	6157200	6163400	207801_E2	Peak_294	.	-1	-1	.	0
chr1	6163400	6164200	207802_E3	Peak_295	.	-1	-1	.	0
chr1	6164200	6188400	207803_E2	Peak_296	.	-1	-1	.	0
chr1	6188400	6203000	207804_E13	Peak_297	.	-1	-1	.	0
chr1	6203000	6203200	207805_E11	Peak_298	.	-1	-1	.	0
chr1	6203200	6203800	207806_E9	Peak_299	.	-1	-1	.	0
chr1	6203800	6204200	207807_E8	Peak_300	chr1	6203854	6205645	34	346
chr1	6204200	6205400	207808_E7	Peak_301	chr1	6203854	6205645	34	1200
chr1	6205400	6206200	207809_E8	Peak_302	chr1	6203854	6205645	34	245
chr1	6206200	6212400	207810_E11	Peak_303	.	-1	-1	.	0
chr1	6212400	6218200	207811_E13	Peak_304	.	-1	-1	.	0
chr1	6218200	6242800	207812_E14	Peak_305	.	-1	-1	.	0
chr1	6242800	6244800	207813_E13	Peak_306	.	-1	-1	.	0
chr1	6244800	6248400	207814_E14	Peak_307	.	-1	-1	.	0
chr1	6248400	6250200	207815_E13	Peak_308	.	-1	-1	.	0
chr1	6250200	6267800	207816_E14	Peak_309	.	-1	-1	.	0
chr1	6267800	6277600	207817_E13	Peak_310	.	-1	-1	.	0
chr1	6277600	6278200	207818_E2	Peak_311	.	-1	-1	.	0
chr1	6278200	6279200	207819_E1	Peak_312	.	-1	-1	.	0
chr1	6279200	6347200	207820_E2	Peak_313	.	-1	-1	.	0
chr1	6347200	6348800	207821_E13	Peak_314	.	-1	-1	.	0
chr1	6348800	6349000	207822_E5	Peak_315	chr1	6348914	6349604	35	86
chr1	6349000	6349400	207823_E7	Peak_316	chr1	6348914	6349604	35	400
chr1	6349400	6349600	207824_E8	Peak_317	chr1	6348914	6349604	35	200
chr1	6349600	6371000	207825_E2	Peak_318	chr1	6348914	6349604	35	4
chr1	6371000	6372600	207826_E1	Peak_319	.	-1	-1	.	0
chr1	6372600	6373400	207827_E12	Peak_320	.	-1	-1	.	0
chr1	6373400	6382800	207828_E1	Peak_321	.	-1	-1	.	0
chr1	6382800	6389000	207829_E2	Peak_322	.	-1	-1	.	0
chr1	6389000	6396600	207830_E1	Peak_323	.	-1	-1	.	0
chr1	6396600	6397000	207831_E12	Peak_324	.	-1	-1	.	0
chr1	6397000	6402800	207832_E1	Peak_325	.	-1	-1	.	0
chr1	6402800	6427800	207833_E2	Peak_326	.	-1	-1	.	0
chr1	6427800	6428200	207834_E3	Peak_327	.	-1	-1	.	0
chr1	6428200	6431200	207835_E2	Peak_328	.	-1	-1	.	0
chr1	6431200	6431800	207836_E12	Peak_329	.	-1	-1	.	0
chr1	6431800	6499800	207837_E2	Peak_330	.	-1	-1	.	0
chr1	6499800	6500000	207838_E10	Peak_331	.	-1	-1	.	0
chr1	6500000	6500600	207839_E9	Peak_332	.	-1	-1	.	0
chr1	6500600	6501200	207840_E6	Peak_333	chr1	6500620	6500920	36	300
chr1	6501200	6501600	207841_E9	Peak_334	.	-1	-1	.	0
chr1	6501600	6501800	207842_E10	Peak_335	.	-1	-1	.	0
chr1	6501800	6664400	207843_E2	Peak_336	.	-1	-1	.	0
chr1	6664400	6665000	207844_E3	Peak_337	.	-1	-1	.	0
chr1	6665000	6684400	207845_E2	Peak_338	.	-1	-1	.	0
chr1	6684400	6684800	207846_E3	Peak_339	.	-1	-1	.	0
chr1	6684800	6981200	207847_E2	Peak_340	.	-1	-1	.	0
chr1	6981200	6981400	207848_E10	Peak_341	.	-1	-1	.	0
chr1	6981400	6981600	207849_E9	Peak_342	.	-1	-1	.	0
chr1	6981600	6981800	207850_E10	Peak_343	.	-1	-1	.	0
chr1	6981800	6985400	207851_E13	Peak_344	.	-1	-1	.	0
chr1	6985400	6986000	207852_E10	Peak_345	.	-1	-1	.	0
chr1	6986000	6986400	207853_E6	Peak_346	chr1	6986138	6986326	37	188
chr1	6986400	6986600	207854_E9	Peak_347	.	-1	-1	.	0
chr1	6986600	6987000	207855_E10	Peak_348	.	-1	-1	.	0
chr1	6987000	7050600	207856_E2	Peak_349	.	-1	-1	.	0
chr1	7050600	7056800	207857_E3	Peak_350	.	-1	-1	.	0
chr1	7056800	7077400	207858_E2	Peak_351	.	-1	-1	.	0
chr1	7077400	7078200	207859_E10	Peak_352	.	-1	-1	.	0
chr1	7078200	7078800	207860_E7	Peak_353	.	-1	-1	.	0
chr1	7078800	7079200	207861_E5	Peak_354	.	-1	-1	.	0
chr1	7079200	7080200	207862_E7	Peak_355	.	-1	-1	.	0
chr1	7080200	7080800	207863_E8	Peak_356	.	-1	-1	.	0
chr1	7080800	7082200	207864_E9	Peak_357	.	-1	-1	.	0
chr1	7082200	7083200	207865_E13	Peak_358	.	-1	-1	.	0
chr1	7083200	7085000	207866_E14	Peak_359	.	-1	-1	.	0
chr1	7085000	7088800	207867_E11	Peak_360	.	-1	-1	.	0
chr1	7088800	7089200	207868_E9	Peak_361	.	-1	-1	.	0
chr1	7089200	7089600	207869_E11	Peak_362	.	-1	-1	.	0
chr1	7089600	7090400	207870_E9	Peak_363	.	-1	-1	.	0
chr1	7090400	7091200	207871_E11	Peak_364	.	-1	-1	.	0
chr1	7091200	7091600	207872_E9	Peak_365	.	-1	-1	.	0
chr1	7091600	7092800	207873_E11	Peak_366	.	-1	-1	.	0
chr1	7092800	7093000	207874_E8	Peak_367	.	-1	-1	.	0
chr1	7093000	7094200	207875_E9	Peak_368	.	-1	-1	.	0
chr1	7094200	7094400	207876_E6	Peak_369	.	-1	-1	.	0
chr1	7094400	7095000	207877_E9	Peak_370	.	-1	-1	.	0
chr1	7095000	7095200	207878_E6	Peak_371	.	-1	-1	.	0
chr1	7095200	7095600	207879_E9	Peak_372	.	-1	-1	.	0
chr1	7095600	7096000	207880_E10	Peak_373	.	-1	-1	.	0
chr1	7096000	7096400	207881_E9	Peak_374	.	-1	-1	.	0
chr1	7096400	7096600	207882_E11	Peak_375	.	-1	-1	.	0
chr1	7096600	7096800	207883_E9	Peak_376	.	-1	-1	.	0
chr1	7096800	7104400	207884_E11	Peak_377	.	-1	-1	.	0
chr1	7104400	7105400	207885_E13	Peak_378	.	-1	-1	.	0
chr1	7105400	7107200	207886_E11	Peak_379	.	-1	-1	.	0
chr1	7107200	7108200	207887_E13	Peak_380	.	-1	-1	.	0
chr1	7108200	7109600	207888_E11	Peak_381	.	-1	-1	.	0
chr1	7109600	7111200	207889_E9	Peak_382	.	-1	-1	.	0
chr1	7111200	7112000	207890_E6	Peak_383	.	-1	-1	.	0
chr1	7112000	7112800	207891_E9	Peak_384	.	-1	-1	.	0
chr1	7112800	7113600	207892_E11	Peak_385	.	-1	-1	.	0
chr1	7113600	7125800	207893_E13	Peak_386	.	-1	-1	.	0
chr1	7125800	7127000	207894_E14	Peak_387	.	-1	-1	.	0
chr1	7127000	7127600	207895_E11	Peak_388	.	-1	-1	.	0
chr1	7127600	7129600	207896_E13	Peak_389	.	-1	-1	.	0
chr1	7129600	7131800	207897_E10	Peak_390	.	-1	-1	.	0
chr1	7131800	7133600	207898_E13	Peak_391	.	-1	-1	.	0
chr1	7133600	7135200	207899_E11	Peak_392	.	-1	-1	.	0
chr1	7135200	7142600	207900_E14	Peak_393	.	-1	-1	.	0
chr1	7142600	7142800	207901_E13	Peak_394	.	-1	-1	.	0
chr1	7142800	7143400	207902_E11	Peak_395	.	-1	-1	.	0
chr1	7143400	7144600	207903_E13	Peak_396	.	-1	-1	.	0
chr1	7144600	7149200	207904_E14	Peak_397	.	-1	-1	.	0
chr1	7149200	7150000	207905_E13	Peak_398	.	-1	-1	.	0
chr1	7150000	7161400	207906_E14	Peak_399	.	-1	-1	.	0
chr1	7161400	7165000	207907_E13	Peak_400	.	-1	-1	.	0
chr1	7165000	7170200	207908_E2	Peak_401	.	-1	-1	.	0
chr1	7170200	7170800	207909_E3	Peak_402	.	-1	-1	.	0
chr1	7170800	7195000	207910_E2	Peak_403	.	-1	-1	.	0
chr1	7195000	7195400	207911_E12	Peak_404	.	-1	-1	.	0
chr1	7195400	7196200	207912_E1	Peak_405	.	-1	-1	.	0
chr1	7196200	7196600	207913_E12	Peak_406	chr1	7196426	7196844	39	174
chr1	7196600	7196800	207914_E7	Peak_407	chr1	7196426	7196844	39	200
chr1	7196800	7197200	207915_E2	Peak_408	chr1	7196426	7196844	39	44
chr1	7197200	7197800	207916_E13	Peak_409	.	-1	-1	.	0
chr1	7197800	7286600	207917_E2	Peak_410	.	-1	-1	.	0
chr1	7286600	7295200	207918_E13	Peak_411	.	-1	-1	.	0
chr1	7295200	7351200	207919_E2	Peak_412	.	-1	-1	.	0
chr1	7351200	7353600	207920_E3	Peak_413	.	-1	-1	.	0
chr1	7353600	7360200	207921_E2	Peak_414	.	-1	-1	.	0
chr1	7360200	7367200	207922_E13	Peak_415	.	-1	-1	.	0
chr1	7367200	7385600	207923_E2	Peak_416	.	-1	-1	.	0
chr1	7385600	7386000	207924_E12	Peak_417	.	-1	-1	.	0
chr1	7386000	7386600	207925_E13	Peak_418	.	-1	-1	.	0
chr1	7386600	7387000	207926_E10	Peak_419	.	-1	-1	.	0
chr1	7387000	7388000	207927_E7	Peak_420	chr1	7387004	7388684	40	996
chr1	7388000	7388200	207928_E5	Peak_421	chr1	7387004	7388684	40	200
chr1	7388200	7388800	207929_E7	Peak_422	chr1	7387004	7388684	40	484
chr1	7388800	7389000	207930_E10	Peak_423	.	-1	-1	.	0
chr1	7389000	7597400	207931_E2	Peak_424	.	-1	-1	.	0
chr1	7597400	7597800	207932_E3	Peak_425	.	-1	-1	.	0
chr1	7597800	7662400	207933_E2	Peak_426	.	-1	-1	.	0
chr1	7662400	7662800	207934_E3	Peak_427	.	-1	-1	.	0
chr1	7662800	7715400	207935_E2	Peak_428	.	-1	-1	.	0
chr1	7715400	7715800	207936_E12	Peak_429	.	-1	-1	.	0
chr1	7715800	7737200	207937_E2	Peak_430	.	-1	-1	.	0
chr1	7737200	7737800	207938_E12	Peak_431	.	-1	-1	.	0
chr1	7737800	7793400	207939_E2	Peak_432	.	-1	-1	.	0
chr1	7793400	7793600	207940_E12	Peak_433	.	-1	-1	.	0
chr1	7793600	8044600	207941_E2	Peak_434	.	-1	-1	.	0
chr1	8044600	8044800	207942_E12	Peak_435	chr1	8044741	8045168	41	59
chr1	8044800	8045000	207943_E5	Peak_436	chr1	8044741	8045168	41	200
chr1	8045000	8045200	207944_E6	Peak_437	chr1	8044741	8045168	41	168
chr1	8045200	8045400	207945_E9	Peak_438	.	-1	-1	.	0
chr1	8045400	8045600	207946_E10	Peak_439	.	-1	-1	.	0
chr1	8045600	8218000	207947_E2	Peak_440	.	-1	-1	.	0
chr1	8218000	8218800	207948_E4	Peak_441	.	-1	-1	.	0
chr1	8218800	8219400	207949_E5	Peak_442	.	-1	-1	.	0
chr1	8219400	8261400	207950_E4	Peak_443	.	-1	-1	.	0
chr1	8261400	8403600	207951_E2	Peak_444	.	-1	-1	.	0
chr1	8403600	8405800	207952_E13	Peak_445	.	-1	-1	.	0
chr1	8405800	8406600	207953_E10	Peak_446	.	-1	-1	.	0
chr1	8406600	8407200	207954_E9	Peak_447	.	-1	-1	.	0
chr1	8407200	8407400	207955_E6	Peak_448	.	-1	-1	.	0
chr1	8407400	8407800	207956_E9	Peak_449	.	-1	-1	.	0
chr1	8407800	8408400	207957_E10	Peak_450	.	-1	-1	.	0
chr1	8408400	8422000	207958_E13	Peak_451	.	-1	-1	.	0
chr1	8422000	8423200	207959_E11	Peak_452	.	-1	-1	.	0
chr1	8423200	8457400	207960_E2	Peak_453	.	-1	-1	.	0
chr1	8457400	8458000	207961_E12	Peak_454	chr1	8457539	8457761	42	222
chr1	8458000	8482800	207962_E2	Peak_455	.	-1	-1	.	0
chr1	8482800	8483000	207963_E13	Peak_456	.	-1	-1	.	0
chr1	8483000	8483400	207964_E11	Peak_457	.	-1	-1	.	0
chr1	8483400	8486400	207965_E13	Peak_458	.	-1	-1	.	0
chr1	8486400	8518200	207966_E2	Peak_459	.	-1	-1	.	0
chr1	8518200	8518800	207967_E12	Peak_460	.	-1	-1	.	0
chr1	8518800	8561400	207968_E2	Peak_461	.	-1	-1	.	0
chr1	8561400	8564200	207969_E13	Peak_462	.	-1	-1	.	0
chr1	8564200	8566600	207970_E14	Peak_463	.	-1	-1	.	0
chr1	8566600	8580600	207971_E13	Peak_464	.	-1	-1	.	0
chr1	8580600	8581200	207972_E14	Peak_465	.	-1	-1	.	0
chr1	8581200	8599000	207973_E13	Peak_466	.	-1	-1	.	0
chr1	8599000	8600000	207974_E14	Peak_467	.	-1	-1	.	0
chr1	8600000	8617000	207975_E13	Peak_468	.	-1	-1	.	0
chr1	8617000	8629800	207976_E2	Peak_469	.	-1	-1	.	0
chr1	8629800	8631800	207977_E13	Peak_470	chr1	8631782	8632128	43	18
chr1	8631800	8632400	207978_E11	Peak_471	chr1	8631782	8632128	43	328
chr1	8632400	8643200	207979_E13	Peak_472	.	-1	-1	.	0
chr1	8643200	8646600	207980_E14	Peak_473	.	-1	-1	.	0
chr1	8646600	8649800	207981_E13	Peak_474	.	-1	-1	.	0
chr1	8649800	8732600	207982_E2	Peak_475	.	-1	-1	.	0
chr1	8732600	8734400	207983_E13	Peak_476	.	-1	-1	.	0
chr1	8734400	8735000	207984_E14	Peak_477	.	-1	-1	.	0
chr1	8735000	8738400	207985_E13	Peak_478	.	-1	-1	.	0
chr1	8738400	8768600	207986_E2	Peak_479	.	-1	-1	.	0
chr1	8768600	8769000	207987_E11	Peak_480	.	-1	-1	.	0
chr1	8769000	8776400	207988_E13	Peak_481	.	-1	-1	.	0
chr1	8776400	8776800	207989_E14	Peak_482	.	-1	-1	.	0
chr1	8776800	8780600	207990_E13	Peak_483	.	-1	-1	.	0
chr1	8780600	8781600	207991_E14	Peak_484	.	-1	-1	.	0
chr1	8781600	8785200	207992_E13	Peak_485	.	-1	-1	.	0
chr1	8785200	8786600	207993_E14	Peak_486	.	-1	-1	.	0
chr1	8786600	8812000	207994_E13	Peak_487	.	-1	-1	.	0
chr1	8812000	8812200	207995_E11	Peak_488	.	-1	-1	.	0
chr1	8812200	8812400	207996_E9	Peak_489	.	-1	-1	.	0
chr1	8812400	8812600	207997_E10	Peak_490	.	-1	-1	.	0
chr1	8812600	8855400	207998_E2	Peak_491	.	-1	-1	.	0
chr1	8855400	8857800	207999_E13	Peak_492	.	-1	-1	.	0
chr1	8857800	8858200	208000_E11	Peak_493	.	-1	-1	.	0
chr1	8858200	8862000	208001_E13	Peak_494	.	-1	-1	.	0
chr1	8862000	8862400	208002_E10	Peak_495	.	-1	-1	.	0
chr1	8862400	8863000	208003_E9	Peak_496	chr1	8862805	8863267	44	195
chr1	8863000	8863400	208004_E6	Peak_497	chr1	8862805	8863267	44	267
chr1	8863400	8863800	208005_E9	Peak_498	.	-1	-1	.	0
chr1	8863800	8867400	208006_E10	Peak_499	.	-1	-1	.	0
chr1	8867400	8882200	208007_E13	Peak_500	.	-1	-1	.	0
chr1	8882200	8895600	208008_E2	Peak_501	.	-1	-1	.	0
chr1	8895600	8898000	208009_E13	Peak_502	.	-1	-1	.	0
chr1	8898000	8898400	208010_E11	Peak_503	.	-1	-1	.	0
chr1	8898400	8900600	208011_E13	Peak_504	.	-1	-1	.	0
chr1	8900600	8901600	208012_E11	Peak_505	.	-1	-1	.	0
chr1	8901600	8907800	208013_E13	Peak_506	.	-1	-1	.	0
chr1	8907800	8908000	208014_E11	Peak_507	.	-1	-1	.	0
chr1	8908000	8908800	208015_E9	Peak_508	.	-1	-1	.	0
chr1	8908800	8909200	208016_E11	Peak_509	.	-1	-1	.	0
chr1	8909200	8914400	208017_E13	Peak_510	.	-1	-1	.	0
chr1	8914400	8915000	208018_E11	Peak_511	.	-1	-1	.	0
chr1	8915000	8915200	208019_E13	Peak_512	.	-1	-1	.	0
chr1	8915200	8940000	208020_E2	Peak_513	.	-1	-1	.	0
chr1	8940000	8942800	208021_E13	Peak_514	.	-1	-1	.	0
chr1	8942800	8943800	208022_E14	Peak_515	.	-1	-1	.	0
chr1	8943800	9017200	208023_E13	Peak_516	.	-1	-1	.	0
chr1	9017200	9017600	208024_E11	Peak_517	.	-1	-1	.	0
chr1	9017600	9062800	208025_E13	Peak_518	.	-1	-1	.	0
chr1	9062800	9064200	208026_E14	Peak_519	.	-1	-1	.	0
chr1	9064200	9077400	208027_E13	Peak_520	.	-1	-1	.	0
chr1	9077400	9079400	208028_E14	Peak_521	.	-1	-1	.	0
chr1	9079400	9082800	208029_E13	Peak_522	.	-1	-1	.	0
chr1	9082800	9288600	208030_E2	Peak_523	.	-1	-1	.	0
chr1	9288600	9289000	208031_E1	Peak_524	.	-1	-1	.	0
chr1	9289000	9290000	208032_E3	Peak_525	.	-1	-1	.	0
chr1	9290000	9310200	208033_E2	Peak_526	.	-1	-1	.	0
chr1	9310200	9312800	208034_E1	Peak_527	.	-1	-1	.	0
chr1	9312800	9315200	208035_E2	Peak_528	.	-1	-1	.	0
chr1	9315200	9316200	208036_E3	Peak_529	.	-1	-1	.	0
chr1	9316200	9346800	208037_E2	Peak_530	.	-1	-1	.	0
chr1	9346800	9347400	208038_E3	Peak_531	.	-1	-1	.	0
chr1	9347400	9355200	208039_E2	Peak_532	.	-1	-1	.	0
chr1	9355200	9356000	208040_E3	Peak_533	.	-1	-1	.	0
chr1	9356000	9399400	208041_E2	Peak_534	.	-1	-1	.	0
chr1	9399400	9400000	208042_E3	Peak_535	.	-1	-1	.	0
chr1	9400000	9441600	208043_E2	Peak_536	.	-1	-1	.	0
chr1	9441600	9442200	208044_E12	Peak_537	.	-1	-1	.	0
chr1	9442200	9534800	208045_E2	Peak_538	.	-1	-1	.	0
chr1	9534800	9535000	208046_E12	Peak_539	chr1	9534966	9536379	45	34
chr1	9535000	9535200	208047_E7	Peak_540	chr1	9534966	9536379	45	200
chr1	9535200	9535400	208048_E5	Peak_541	chr1	9534966	9536379	45	200
chr1	9535400	9536200	208049_E7	Peak_542	chr1	9534966	9536379	45	800
chr1	9536200	9536400	208050_E8	Peak_543	chr1	9534966	9536379	45	179
chr1	9536400	9536600	208051_E7	Peak_544	chr1	9536505	9536779	46	95
chr1	9536600	9537800	208052_E8	Peak_545	chr1	9536505	9536779	46	179
chr1	9537800	9539200	208053_E7	Peak_546	chr1	9537821	9539305	47	1379
chr1	9539200	9539600	208054_E9	Peak_547	chr1	9537821	9539305	47	105
chr1	9539600	9539800	208055_E6	Peak_548	chr1	9539534	9539877	48	200
chr1	9539800	9540600	208056_E9	Peak_549	chr1	9539534	9539877	48	77
chr1	9540600	9540800	208057_E6	Peak_550	chr1	9540640	9540793	49	153
chr1	9540800	9541000	208058_E11	Peak_551	.	-1	-1	.	0
chr1	9541000	9549000	208059_E14	Peak_552	.	-1	-1	.	0
chr1	9549000	9549600	208060_E11	Peak_553	.	-1	-1	.	0
chr1	9549600	9550200	208061_E6	Peak_554	chr1	9549718	9549926	50	208
chr1	9550200	9550400	208062_E9	Peak_555	chr1	9550146	9550345	51	145
chr1	9550400	9552600	208063_E14	Peak_556	.	-1	-1	.	0
chr1	9552600	9553000	208064_E13	Peak_557	.	-1	-1	.	0
chr1	9553000	9553200	208065_E10	Peak_558	.	-1	-1	.	0
chr1	9553200	9553800	208066_E9	Peak_559	chr1	9553797	9554443	52	3
chr1	9553800	9555000	208067_E6	Peak_560	chr1	9553797	9554443	52	643
chr1	9555000	9555200	208068_E9	Peak_561	.	-1	-1	.	0
chr1	9555200	9555600	208069_E6	Peak_562	chr1	9555226	9555552	54	326
chr1	9555600	9556200	208070_E10	Peak_563	.	-1	-1	.	0
chr1	9556200	9556600	208071_E13	Peak_564	.	-1	-1	.	0
chr1	9556600	9563000	208072_E14	Peak_565	.	-1	-1	.	0
chr1	9563000	9563200	208073_E13	Peak_566	.	-1	-1	.	0
chr1	9563200	9564800	208074_E14	Peak_567	.	-1	-1	.	0
chr1	9564800	9566000	208075_E13	Peak_568	.	-1	-1	.	0
chr1	9566000	9568400	208076_E14	Peak_569	.	-1	-1	.	0
chr1	9568400	9571400	208077_E13	Peak_570	.	-1	-1	.	0
chr1	9571400	9572000	208078_E10	Peak_571	.	-1	-1	.	0
chr1	9572000	9572400	208079_E9	Peak_572	.	-1	-1	.	0
chr1	9572400	9572800	208080_E6	Peak_573	chr1	9572483	9572687	55	204
chr1	9572800	9574400	208081_E9	Peak_574	.	-1	-1	.	0
chr1	9574400	9575200	208082_E6	Peak_575	chr1	9574750	9575210	56	450
chr1	9575200	9575600	208083_E9	Peak_576	chr1	9574750	9575210	56	10
chr1	9575600	9576400	208084_E10	Peak_577	.	-1	-1	.	0
chr1	9576400	9611000	208085_E2	Peak_578	.	-1	-1	.	0
chr1	9611000	9611200	208086_E1	Peak_579	.	-1	-1	.	0
chr1	9611200	9611400	208087_E12	Peak_580	chr1	9611385	9612309	57	15
chr1	9611400	9611800	208088_E5	Peak_581	chr1	9611385	9612309	57	400
chr1	9611800	9612000	208089_E6	Peak_582	chr1	9611385	9612309	57	200
chr1	9612000	9612200	208090_E9	Peak_583	chr1	9611385	9612309	57	200
chr1	9612200	9612400	208091_E6	Peak_584	chr1	9611385	9612309	57	109
chr1	9612400	9612600	208092_E10	Peak_585	.	-1	-1	.	0
chr1	9612600	9619600	208093_E13	Peak_586	.	-1	-1	.	0
chr1	9619600	9619800	208094_E11	Peak_587	.	-1	-1	.	0
chr1	9619800	9620200	208095_E9	Peak_588	.	-1	-1	.	0
chr1	9620200	9620800	208096_E6	Peak_589	.	-1	-1	.	0
chr1	9620800	9621200	208097_E9	Peak_590	.	-1	-1	.	0
chr1	9621200	9621600	208098_E6	Peak_591	.	-1	-1	.	0
chr1	9621600	9622000	208099_E5	Peak_592	.	-1	-1	.	0
chr1	9622000	9622200	208100_E9	Peak_593	.	-1	-1	.	0
chr1	9622200	9622800	208101_E10	Peak_594	.	-1	-1	.	0
chr1	9622800	9623000	208102_E5	Peak_595	.	-1	-1	.	0
chr1	9623000	9628000	208103_E13	Peak_596	.	-1	-1	.	0
chr1	9628000	9628200	208104_E11	Peak_597	.	-1	-1	.	0
chr1	9628200	9628800	208105_E9	Peak_598	chr1	9628731	9629371	60	69
chr1	9628800	9629200	208106_E6	Peak_599	chr1	9628731	9629371	60	400
chr1	9629200	9629600	208107_E9	Peak_600	chr1	9628731	9629371	60	171
chr1	9629600	9630200	208108_E10	Peak_601	.	-1	-1	.	0
chr1	9630200	9648400	208109_E2	Peak_602	.	-1	-1	.	0
chr1	9648400	9649000	208110_E12	Peak_603	chr1	9648590	9648730	61	140
chr1	9649000	9688400	208111_E2	Peak_604	.	-1	-1	.	0
chr1	9688400	9689600	208112_E1	Peak_605	.	-1	-1	.	0
chr1	9689600	9690400	208113_E12	Peak_606	chr1	9689696	9691271	62	704
chr1	9690400	9690800	208114_E5	Peak_607	chr1	9689696	9691271	62	400
chr1	9690800	9691200	208115_E7	Peak_608	chr1	9689696	9691271	62	400
chr1	9691200	9691400	208116_E8	Peak_609	chr1	9689696	9691271	62	71
chr1	9691400	9708400	208117_E2	Peak_610	.	-1	-1	.	0
chr1	9708400	9710200	208118_E13	Peak_611	.	-1	-1	.	0
chr1	9710200	9715800	208119_E14	Peak_612	.	-1	-1	.	0
chr1	9715800	9719400	208120_E13	Peak_613	.	-1	-1	.	0
chr1	9719400	9721600	208121_E14	Peak_614	.	-1	-1	.	0
chr1	9721600	9722600	208122_E11	Peak_615	.	-1	-1	.	0
chr1	9722600	9724600	208123_E14	Peak_616	.	-1	-1	.	0
chr1	9724600	9726600	208124_E13	Peak_617	.	-1	-1	.	0
chr1	9726600	9727800	208125_E14	Peak_618	.	-1	-1	.	0
chr1	9727800	9730200	208126_E11	Peak_619	.	-1	-1	.	0
chr1	9730200	9730600	208127_E9	Peak_620	.	-1	-1	.	0
chr1	9730600	9732600	208128_E11	Peak_621	.	-1	-1	.	0
chr1	9732600	9732800	208129_E9	Peak_622	.	-1	-1	.	0
chr1	9732800	9736800	208130_E8	Peak_623	chr1	9736547	9737109	64	253
chr1	9736800	9737200	208131_E7	Peak_624	chr1	9736547	9737109	64	309
chr1	9737200	9737400	208132_E8	Peak_625	chr1	9737357	9738977	65	43
chr1	9737400	9739000	208133_E7	Peak_626	chr1	9737357	9738977	65	1577
chr1	9739000	9739600	208134_E8	Peak_627	.	-1	-1	.	0
chr1	9739600	9763000	208135_E13	Peak_628	.	-1	-1	.	0
chr1	9763000	9763400	208136_E11	Peak_629	.	-1	-1	.	0
chr1	9763400	9768000	208137_E13	Peak_630	.	-1	-1	.	0
chr1	9768000	9776600	208138_E2	Peak_631	.	-1	-1	.	0
chr1	9776600	9777200	208139_E13	Peak_632	.	-1	-1	.	0
chr1	9777200	9777400	208140_E11	Peak_633	.	-1	-1	.	0
chr1	9777400	9778600	208141_E9	Peak_634	.	-1	-1	.	0
chr1	9778600	9780800	208142_E10	Peak_635	.	-1	-1	.	0
chr1	9780800	9787000	208143_E13	Peak_636	.	-1	-1	.	0
chr1	9787000	9787200	208144_E11	Peak_637	.	-1	-1	.	0
chr1	9787200	9787600	208145_E9	Peak_638	.	-1	-1	.	0
chr1	9787600	9788800	208146_E7	Peak_639	chr1	9787900	9788797	66	897
chr1	9788800	9789400	208147_E8	Peak_640	.	-1	-1	.	0
chr1	9789400	9789600	208148_E9	Peak_641	.	-1	-1	.	0
chr1	9789600	9791600	208149_E11	Peak_642	.	-1	-1	.	0
chr1	9791600	9795600	208150_E13	Peak_643	.	-1	-1	.	0
chr1	9795600	9796800	208151_E11	Peak_644	.	-1	-1	.	0
chr1	9796800	9804800	208152_E13	Peak_645	.	-1	-1	.	0
chr1	9804800	9806200	208153_E11	Peak_646	.	-1	-1	.	0
chr1	9806200	9812200	208154_E13	Peak_647	.	-1	-1	.	0
chr1	9812200	9814000	208155_E11	Peak_648	.	-1	-1	.	0
chr1	9814000	9817600	208156_E13	Peak_649	.	-1	-1	.	0
chr1	9817600	9818400	208157_E11	Peak_650	.	-1	-1	.	0
chr1	9818400	9833200	208158_E13	Peak_651	.	-1	-1	.	0
chr1	9833200	9834000	208159_E14	Peak_652	.	-1	-1	.	0
chr1	9834000	9836600	208160_E13	Peak_653	.	-1	-1	.	0
chr1	9836600	9836800	208161_E10	Peak_654	.	-1	-1	.	0
chr1	9836800	9837600	208162_E13	Peak_655	.	-1	-1	.	0
chr1	9837600	9837800	208163_E10	Peak_656	.	-1	-1	.	0
chr1	9837800	9838200	208164_E9	Peak_657	.	-1	-1	.	0
chr1	9838200	9838400	208165_E6	Peak_658	chr1	9838261	9838887	67	139
chr1	9838400	9838800	208166_E7	Peak_659	chr1	9838261	9838887	67	400
chr1	9838800	9839200	208167_E8	Peak_660	chr1	9838261	9838887	67	87
chr1	9839200	9839800	208168_E11	Peak_661	.	-1	-1	.	0
chr1	9839800	9840200	208169_E9	Peak_662	.	-1	-1	.	0
chr1	9840200	9840600	208170_E11	Peak_663	chr1	9840384	9840564	68	180
chr1	9840600	9841000	208171_E9	Peak_664	.	-1	-1	.	0
chr1	9841000	9841200	208172_E11	Peak_665	.	-1	-1	.	0
chr1	9841200	9855000	208173_E13	Peak_666	.	-1	-1	.	0
chr1	9855000	9855600	208174_E14	Peak_667	.	-1	-1	.	0
chr1	9855600	9858400	208175_E13	Peak_668	.	-1	-1	.	0
chr1	9858400	9861000	208176_E14	Peak_669	.	-1	-1	.	0
chr1	9861000	9867200	208177_E13	Peak_670	.	-1	-1	.	0
chr1	9867200	9886200	208178_E14	Peak_671	.	-1	-1	.	0
chr1	9886200	9887600	208179_E13	Peak_672	.	-1	-1	.	0
chr1	9887600	9891800	208180_E14	Peak_673	.	-1	-1	.	0
chr1	9891800	9896400	208181_E13	Peak_674	.	-1	-1	.	0
chr1	9896400	9898200	208182_E11	Peak_675	chr1	9897056	9897421	69	365
chr1	9898200	9898400	208183_E13	Peak_676	.	-1	-1	.	0
chr1	9898400	9898800	208184_E12	Peak_677	.	-1	-1	.	0
chr1	9898800	9902800	208185_E1	Peak_678	.	-1	-1	.	0
chr1	9902800	9904400	208186_E2	Peak_679	.	-1	-1	.	0
chr1	9904400	9910200	208187_E1	Peak_680	.	-1	-1	.	0
chr1	9910200	9911400	208188_E10	Peak_681	.	-1	-1	.	0
chr1	9911400	9912000	208189_E6	Peak_682	chr1	9911522	9911871	70	349
chr1	9912000	9912200	208190_E9	Peak_683	.	-1	-1	.	0
chr1	9912200	9912400	208191_E10	Peak_684	.	-1	-1	.	0
chr1	9912400	9915000	208192_E13	Peak_685	.	-1	-1	.	0
chr1	9915000	9915400	208193_E5	Peak_686	chr1	9915129	9915283	71	154
chr1	9915400	9917200	208194_E13	Peak_687	.	-1	-1	.	0
chr1	9917200	9920400	208195_E1	Peak_688	.	-1	-1	.	0
chr1	9920400	9921600	208196_E13	Peak_689	.	-1	-1	.	0
chr1	9921600	9922000	208197_E11	Peak_690	chr1	9921976	9922233	72	24
chr1	9922000	9922400	208198_E6	Peak_691	chr1	9921976	9922233	72	233
chr1	9922400	9922600	208199_E9	Peak_692	.	-1	-1	.	0
chr1	9922600	9929600	208200_E13	Peak_693	.	-1	-1	.	0
chr1	9929600	9931000	208201_E14	Peak_694	.	-1	-1	.	0
chr1	9931000	9932400	208202_E11	Peak_695	.	-1	-1	.	0
chr1	9932400	9932600	208203_E9	Peak_696	.	-1	-1	.	0
chr1	9932600	9932800	208204_E11	Peak_697	.	-1	-1	.	0
chr1	9932800	9933000	208205_E6	Peak_698	chr1	9932935	9933186	73	65
chr1	9933000	9933800	208206_E8	Peak_699	chr1	9932935	9933186	73	186
chr1	9933800	9934800	208207_E7	Peak_700	chr1	9933781	9934418	74	618
chr1	9934800	9935000	208208_E5	Peak_701	.	-1	-1	.	0
chr1	9935000	9937400	208209_E13	Peak_702	.	-1	-1	.	0
chr1	9937400	9938200	208210_E5	Peak_703	chr1	9937477	9938082	76	605
chr1	9938200	9938600	208211_E12	Peak_704	.	-1	-1	.	0
chr1	9938600	9956800	208212_E1	Peak_705	.	-1	-1	.	0
chr1	9956800	9957200	208213_E12	Peak_706	chr1	9957087	9957591	77	113
chr1	9957200	9957800	208214_E8	Peak_707	chr1	9957087	9957591	77	391
chr1	9957800	9958400	208215_E7	Peak_708	chr1	9957839	9958299	78	460
chr1	9958400	9958800	208216_E8	Peak_709	.	-1	-1	.	0
chr1	9958800	9959000	208217_E9	Peak_710	.	-1	-1	.	0
chr1	9959000	9959200	208218_E6	Peak_711	chr1	9959117	9959363	79	83
chr1	9959200	9959600	208219_E11	Peak_712	chr1	9959117	9959363	79	163
chr1	9959600	9960600	208220_E13	Peak_713	.	-1	-1	.	0
chr1	9960600	9961600	208221_E11	Peak_714	.	-1	-1	.	0
chr1	9961600	9962000	208222_E13	Peak_715	.	-1	-1	.	0
chr1	9962000	9964000	208223_E1	Peak_716	.	-1	-1	.	0
chr1	9964000	9971200	208224_E2	Peak_717	.	-1	-1	.	0
chr1	9971200	9971400	208225_E10	Peak_718	.	-1	-1	.	0
chr1	9971400	9971800	208226_E9	Peak_719	.	-1	-1	.	0
chr1	9971800	9972200	208227_E6	Peak_720	chr1	9971812	9972092	80	280
chr1	9972200	9972600	208228_E9	Peak_721	.	-1	-1	.	0
chr1	9972600	9975600	208229_E10	Peak_722	.	-1	-1	.	0
chr1	9975600	9976200	208230_E9	Peak_723	.	-1	-1	.	0
chr1	9976200	9977800	208231_E10	Peak_724	.	-1	-1	.	0
chr1	9977800	9978600	208232_E9	Peak_725	.	-1	-1	.	0
chr1	9978600	9979400	208233_E6	Peak_726	chr1	9978661	9979421	81	739
chr1	9979400	9979800	208234_E9	Peak_727	chr1	9978661	9979421	81	21
chr1	9979800	9981400	208235_E10	Peak_728	chr1	9980057	9980364	82	307
chr1	9981400	9998800	208236_E2	Peak_729	.	-1	-1	.	0
chr1	9998800	9999000	208237_E12	Peak_730	.	-1	-1	.	0
chr1	9999000	10000400	208238_E1	Peak_731	.	-1	-1	.	0
chr1	10000400	10003000	208239_E2	Peak_732	.	-1	-1	.	0
chr1	10003000	10004200	208240_E1	Peak_733	.	-1	-1	.	0
chr1	10004200	10005600	208241_E2	Peak_734	.	-1	-1	.	0
chr1	10005600	10012600	208242_E13	Peak_735	.	-1	-1	.	0
chr1	10012600	10025600	208243_E14	Peak_736	.	-1	-1	.	0
chr1	10025600	10025800	208244_E13	Peak_737	.	-1	-1	.	0
chr1	10025800	10026800	208245_E11	Peak_738	.	-1	-1	.	0
chr1	10026800	10027000	208246_E9	Peak_739	.	-1	-1	.	0
chr1	10027000	10027400	208247_E8	Peak_740	.	-1	-1	.	0
chr1	10027400	10028600	208248_E7	Peak_741	chr1	10027519	10028561	83	1042
chr1	10028600	10029600	208249_E8	Peak_742	chr1	10029511	10030531	84	89
chr1	10029600	10030400	208250_E7	Peak_743	chr1	10029511	10030531	84	800
chr1	10030400	10030600	208251_E8	Peak_744	chr1	10029511	10030531	84	131
chr1	10030600	10031000	208252_E9	Peak_745	.	-1	-1	.	0
chr1	10031000	10032200	208253_E11	Peak_746	.	-1	-1	.	0
chr1	10032200	10035000	208254_E13	Peak_747	.	-1	-1	.	0
chr1	10035000	10041800	208255_E14	Peak_748	.	-1	-1	.	0
chr1	10041800	10044600	208256_E13	Peak_749	.	-1	-1	.	0
chr1	10044600	10068400	208257_E14	Peak_750	.	-1	-1	.	0
chr1	10068400	10069000	208258_E13	Peak_751	.	-1	-1	.	0
chr1	10069000	10087800	208259_E14	Peak_752	chr1	10079725	10079935	85	210
chr1	10087800	10088400	208260_E13	Peak_753	.	-1	-1	.	0
chr1	10088400	10089400	208261_E11	Peak_754	.	-1	-1	.	0
chr1	10089400	10089600	208262_E9	Peak_755	.	-1	-1	.	0
chr1	10089600	10089800	208263_E6	Peak_756	.	-1	-1	.	0
chr1	10089800	10090200	208264_E9	Peak_757	.	-1	-1	.	0
chr1	10090200	10090400	208265_E11	Peak_758	.	-1	-1	.	0
chr1	10090400	10092600	208266_E13	Peak_759	.	-1	-1	.	0
chr1	10092600	10107800	208267_E14	Peak_760	.	-1	-1	.	0
chr1	10107800	10114200	208268_E13	Peak_761	.	-1	-1	.	0
chr1	10114200	10127200	208269_E14	Peak_762	.	-1	-1	.	0
chr1	10127200	10128000	208270_E11	Peak_763	.	-1	-1	.	0
chr1	10128000	10131000	208271_E14	Peak_764	.	-1	-1	.	0
chr1	10131000	10131400	208272_E9	Peak_765	.	-1	-1	.	0
chr1	10131400	10132600	208273_E10	Peak_766	.	-1	-1	.	0
chr1	10132600	10132800	208274_E9	Peak_767	.	-1	-1	.	0
chr1	10132800	10133400	208275_E6	Peak_768	chr1	10132909	10133326	86	417
chr1	10133400	10134800	208276_E9	Peak_769	.	-1	-1	.	0
chr1	10134800	10135600	208277_E11	Peak_770	.	-1	-1	.	0
chr1	10135600	10145600	208278_E14	Peak_771	.	-1	-1	.	0
chr1	10145600	10146600	208279_E9	Peak_772	.	-1	-1	.	0
chr1	10146600	10146800	208280_E6	Peak_773	.	-1	-1	.	0
chr1	10146800	10147600	208281_E9	Peak_774	.	-1	-1	.	0
chr1	10147600	10148200	208282_E11	Peak_775	.	-1	-1	.	0
chr1	10148200	10148400	208283_E9	Peak_776	.	-1	-1	.	0
chr1	10148400	10148800	208284_E6	Peak_777	chr1	10148446	10148785	87	339
chr1	10148800	10149000	208285_E9	Peak_778	.	-1	-1	.	0
chr1	10149000	10149200	208286_E11	Peak_779	.	-1	-1	.	0
chr1	10149200	10184000	208287_E14	Peak_780	.	-1	-1	.	0
chr1	10184000	10185000	208288_E13	Peak_781	.	-1	-1	.	0
chr1	10185000	10208800	208289_E14	Peak_782	chr1	10202146	10202514	88	368
chr1	10208800	10209800	208290_E13	Peak_783	.	-1	-1	.	0
chr1	10209800	10210200	208291_E11	Peak_784	.	-1	-1	.	0
chr1	10210200	10211600	208292_E13	Peak_785	.	-1	-1	.	0
chr1	10211600	10212000	208293_E11	Peak_786	.	-1	-1	.	0
chr1	10212000	10213600	208294_E13	Peak_787	.	-1	-1	.	0
chr1	10213600	10214200	208295_E11	Peak_788	.	-1	-1	.	0
chr1	10214200	10216600	208296_E13	Peak_789	.	-1	-1	.	0
chr1	10216600	10217400	208297_E11	Peak_790	.	-1	-1	.	0
chr1	10217400	10219000	208298_E13	Peak_791	.	-1	-1	.	0
chr1	10219000	10221600	208299_E11	Peak_792	.	-1	-1	.	0
chr1	10221600	10222600	208300_E8	Peak_793	chr1	10222120	10223601	89	480
chr1	10222600	10223600	208301_E7	Peak_794	chr1	10222120	10223601	89	1000
chr1	10223600	10224200	208302_E8	Peak_795	chr1	10222120	10223601	89	1
chr1	10224200	10224600	208303_E11	Peak_796	.	-1	-1	.	0
chr1	10224600	10228000	208304_E13	Peak_797	.	-1	-1	.	0
chr1	10228000	10228800	208305_E10	Peak_798	.	-1	-1	.	0
chr1	10228800	10237400	208306_E13	Peak_799	.	-1	-1	.	0
chr1	10237400	10238200	208307_E11	Peak_800	.	-1	-1	.	0
chr1	10238200	10245800	208308_E13	Peak_801	.	-1	-1	.	0
chr1	10245800	10246000	208309_E11	Peak_802	.	-1	-1	.	0
chr1	10246000	10246600	208310_E9	Peak_803	.	-1	-1	.	0
chr1	10246600	10247000	208311_E8	Peak_804	.	-1	-1	.	0
chr1	10247000	10247800	208312_E12	Peak_805	.	-1	-1	.	0
chr1	10247800	10301000	208313_E2	Peak_806	.	-1	-1	.	0
chr1	10301000	10302000	208314_E1	Peak_807	.	-1	-1	.	0
chr1	10302000	10302800	208315_E12	Peak_808	.	-1	-1	.	0
chr1	10302800	10310000	208316_E1	Peak_809	.	-1	-1	.	0
chr1	10310000	10311000	208317_E12	Peak_810	.	-1	-1	.	0
chr1	10311000	10318600	208318_E1	Peak_811	.	-1	-1	.	0
chr1	10318600	10320800	208319_E3	Peak_812	.	-1	-1	.	0
chr1	10320800	10328600	208320_E1	Peak_813	.	-1	-1	.	0
chr1	10328600	10333200	208321_E2	Peak_814	.	-1	-1	.	0
chr1	10333200	10333800	208322_E3	Peak_815	.	-1	-1	.	0
chr1	10333800	10335200	208323_E2	Peak_816	.	-1	-1	.	0
chr1	10335200	10335800	208324_E3	Peak_817	.	-1	-1	.	0
chr1	10335800	10361400	208325_E2	Peak_818	.	-1	-1	.	0
chr1	10361400	10362000	208326_E3	Peak_819	.	-1	-1	.	0
chr1	10362000	10455600	208327_E2	Peak_820	.	-1	-1	.	0
chr1	10455600	10455800	208328_E3	Peak_821	.	-1	-1	.	0
chr1	10455800	10512400	208329_E2	Peak_822	.	-1	-1	.	0
chr1	10512400	10512800	208330_E3	Peak_823	.	-1	-1	.	0
chr1	10512800	10594000	208331_E2	Peak_824	.	-1	-1	.	0
chr1	10594000	10594400	208332_E9	Peak_825	chr1	10594304	10594480	90	96
chr1	10594400	10594800	208333_E11	Peak_826	chr1	10594304	10594480	90	80
chr1	10594800	10622200	208334_E2	Peak_827	.	-1	-1	.	0
chr1	10622200	10624600	208335_E1	Peak_828	.	-1	-1	.	0
chr1	10624600	10625200	208336_E12	Peak_829	.	-1	-1	.	0
chr1	10625200	10628600	208337_E1	Peak_830	.	-1	-1	.	0
chr1	10628600	10636000	208338_E2	Peak_831	.	-1	-1	.	0
chr1	10636000	10636400	208339_E3	Peak_832	.	-1	-1	.	0
chr1	10636400	10671800	208340_E2	Peak_833	.	-1	-1	.	0
chr1	10671800	10673600	208341_E1	Peak_834	.	-1	-1	.	0
chr1	10673600	10675200	208342_E2	Peak_835	.	-1	-1	.	0
chr1	10675200	10676200	208343_E3	Peak_836	.	-1	-1	.	0
chr1	10676200	10685000	208344_E2	Peak_837	.	-1	-1	.	0
chr1	10685000	10685400	208345_E3	Peak_838	.	-1	-1	.	0
chr1	10685400	10746000	208346_E2	Peak_839	.	-1	-1	.	0
chr1	10746000	10751000	208347_E1	Peak_840	.	-1	-1	.	0
chr1	10751000	10752200	208348_E2	Peak_841	.	-1	-1	.	0
chr1	10752200	10755200	208349_E1	Peak_842	.	-1	-1	.	0
chr1	10755200	10794200	208350_E2	Peak_843	.	-1	-1	.	0
chr1	10794200	10795600	208351_E3	Peak_844	.	-1	-1	.	0
chr1	10795600	10824600	208352_E2	Peak_845	.	-1	-1	.	0
chr1	10824600	10824800	208353_E3	Peak_846	.	-1	-1	.	0
chr1	10824800	10848600	208354_E2	Peak_847	.	-1	-1	.	0
chr1	10848600	10849200	208355_E3	Peak_848	.	-1	-1	.	0
chr1	10849200	10867600	208356_E2	Peak_849	chr1	10867541	10867777	91	59
chr1	10867600	10868200	208357_E10	Peak_850	chr1	10867541	10867777	91	177
chr1	10868200	10932600	208358_E2	Peak_851	.	-1	-1	.	0
chr1	10932600	10933600	208359_E10	Peak_852	.	-1	-1	.	0
chr1	10933600	10980600	208360_E2	Peak_853	.	-1	-1	.	0
chr1	10980600	10980800	208361_E10	Peak_854	.	-1	-1	.	0
chr1	10980800	10981200	208362_E5	Peak_855	chr1	10980815	10981309	92	385
chr1	10981200	10982000	208363_E10	Peak_856	chr1	10980815	10981309	92	109
chr1	10982000	10982800	208364_E13	Peak_857	.	-1	-1	.	0
chr1	10982800	10983000	208365_E10	Peak_858	.	-1	-1	.	0
chr1	10983000	10983200	208366_E9	Peak_859	chr1	10983119	10984109	93	81
chr1	10983200	10984000	208367_E7	Peak_860	chr1	10983119	10984109	93	800
chr1	10984000	10985200	208368_E8	Peak_861	chr1	10983119	10984109	93	109
chr1	10985200	10987400	208369_E10	Peak_862	.	-1	-1	.	0
chr1	10987400	11007200	208370_E13	Peak_863	.	-1	-1	.	0
chr1	11007200	11007800	208371_E11	Peak_864	chr1	11007238	11007493	94	255
chr1	11007800	11023600	208372_E13	Peak_865	chr1	11023463	11023843	95	137
chr1	11023600	11023800	208373_E12	Peak_866	chr1	11023463	11023843	95	200
chr1	11023800	11024000	208374_E8	Peak_867	chr1	11023463	11023843	95	43
chr1	11024000	11025000	208375_E11	Peak_868	.	-1	-1	.	0
chr1	11025000	11025400	208376_E9	Peak_869	.	-1	-1	.	0
chr1	11025400	11036400	208377_E13	Peak_870	.	-1	-1	.	0
chr1	11036400	11036600	208378_E11	Peak_871	.	-1	-1	.	0
chr1	11036600	11036800	208379_E13	Peak_872	.	-1	-1	.	0
chr1	11036800	11037800	208380_E11	Peak_873	chr1	11037154	11037374	96	220
chr1	11037800	11107000	208381_E13	Peak_874	chr1	11055435	11055640	97	205
chr1	11107000	11123600	208382_E2	Peak_875	.	-1	-1	.	0
chr1	11123600	11133400	208383_E13	Peak_876	.	-1	-1	.	0
chr1	11133400	11133600	208384_E14	Peak_877	.	-1	-1	.	0
chr1	11133600	11140000	208385_E13	Peak_878	.	-1	-1	.	0
chr1	11140000	11140200	208386_E2	Peak_879	.	-1	-1	.	0
chr1	11140200	11140600	208387_E13	Peak_880	.	-1	-1	.	0
chr1	11140600	11146000	208388_E2	Peak_881	.	-1	-1	.	0
chr1	11146000	11159200	208389_E13	Peak_882	.	-1	-1	.	0
chr1	11159200	11160400	208390_E14	Peak_883	.	-1	-1	.	0
chr1	11160400	11167200	208391_E13	Peak_884	.	-1	-1	.	0
chr1	11167200	11168200	208392_E14	Peak_885	.	-1	-1	.	0
chr1	11168200	11176400	208393_E13	Peak_886	.	-1	-1	.	0
chr1	11176400	11177200	208394_E14	Peak_887	.	-1	-1	.	0
chr1	11177200	11189800	208395_E13	Peak_888	.	-1	-1	.	0
chr1	11189800	11190800	208396_E14	Peak_889	.	-1	-1	.	0
chr1	11190800	11219600	208397_E13	Peak_890	.	-1	-1	.	0
chr1	11219600	11237200	208398_E2	Peak_891	.	-1	-1	.	0
chr1	11237200	11244600	208399_E13	Peak_892	.	-1	-1	.	0
chr1	11244600	11256800	208400_E2	Peak_893	.	-1	-1	.	0
chr1	11256800	11282600	208401_E13	Peak_894	.	-1	-1	.	0
chr1	11282600	11285000	208402_E2	Peak_895	.	-1	-1	.	0
chr1	11285000	11285200	208403_E13	Peak_896	.	-1	-1	.	0
chr1	11285200	11286200	208404_E3	Peak_897	.	-1	-1	.	0
chr1	11286200	11292800	208405_E13	Peak_898	.	-1	-1	.	0
chr1	11292800	11318200	208406_E2	Peak_899	.	-1	-1	.	0
chr1	11318200	11321600	208407_E1	Peak_900	.	-1	-1	.	0
chr1	11321600	11325600	208408_E2	Peak_901	.	-1	-1	.	0
chr1	11325600	11327200	208409_E1	Peak_902	.	-1	-1	.	0
chr1	11327200	11402800	208410_E2	Peak_903	.	-1	-1	.	0
chr1	11402800	11404000	208411_E1	Peak_904	.	-1	-1	.	0
chr1	11404000	11404400	208412_E12	Peak_905	.	-1	-1	.	0
chr1	11404400	11406800	208413_E1	Peak_906	.	-1	-1	.	0
chr1	11406800	11427600	208414_E2	Peak_907	.	-1	-1	.	0
chr1	11427600	11428200	208415_E3	Peak_908	.	-1	-1	.	0
chr1	11428200	11448600	208416_E2	Peak_909	.	-1	-1	.	0
chr1	11448600	11449000	208417_E3	Peak_910	.	-1	-1	.	0
chr1	11449000	11579600	208418_E2	Peak_911	.	-1	-1	.	0
chr1	11579600	11580400	208419_E1	Peak_912	.	-1	-1	.	0
chr1	11580400	11861600	208420_E2	Peak_913	.	-1	-1	.	0
chr1	11861600	11862000	208421_E3	Peak_914	.	-1	-1	.	0
chr1	11862000	11972800	208422_E2	Peak_915	.	-1	-1	.	0
chr1	11972800	11973400	208423_E12	Peak_916	.	-1	-1	.	0
chr1	11973400	11974000	208424_E13	Peak_917	.	-1	-1	.	0
chr1	11974000	11974200	208425_E12	Peak_918	.	-1	-1	.	0
chr1	11974200	12055800	208426_E2	Peak_919	.	-1	-1	.	0
chr1	12055800	12056600	208427_E3	Peak_920	.	-1	-1	.	0
chr1	12056600	12059800	208428_E2	Peak_921	.	-1	-1	.	0
chr1	12059800	12062000	208429_E3	Peak_922	.	-1	-1	.	0
chr1	12062000	12161000	208430_E2	Peak_923	.	-1	-1	.	0
chr1	12161000	12162800	208431_E3	Peak_924	.	-1	-1	.	0
chr1	12162800	12202000	208432_E2	Peak_925	.	-1	-1	.	0
chr1	12202000	12202600	208433_E3	Peak_926	.	-1	-1	.	0
chr1	12202600	12275800	208434_E2	Peak_927	.	-1	-1	.	0
chr1	12275800	12276200	208435_E12	Peak_928	.	-1	-1	.	0
chr1	12276200	12350400	208436_E2	Peak_929	.	-1	-1	.	0
chr1	12350400	12350600	208437_E3	Peak_930	.	-1	-1	.	0
chr1	12350600	12496800	208438_E2	Peak_931	.	-1	-1	.	0
chr1	12496800	12497200	208439_E3	Peak_932	.	-1	-1	.	0
chr1	12497200	12502000	208440_E2	Peak_933	.	-1	-1	.	0
chr1	12502000	12502800	208441_E3	Peak_934	.	-1	-1	.	0
chr1	12502800	12565200	208442_E2	Peak_935	.	-1	-1	.	0
chr1	12565200	12565400	208443_E3	Peak_936	.	-1	-1	.	0
chr1	12565400	12578600	208444_E2	Peak_937	.	-1	-1	.	0
chr1	12578600	12579400	208445_E3	Peak_938	.	-1	-1	.	0
chr1	12579400	12579800	208446_E2	Peak_939	.	-1	-1	.	0
chr1	12579800	12580000	208447_E3	Peak_940	.	-1	-1	.	0
chr1	12580000	12636000	208448_E2	Peak_941	.	-1	-1	.	0
chr1	12636000	12636400	208449_E3	Peak_942	.	-1	-1	.	0
chr1	12636400	12660200	208450_E2	Peak_943	.	-1	-1	.	0
chr1	12660200	12663200	208451_E1	Peak_944	.	-1	-1	.	0
chr1	12663200	12684000	208452_E2	Peak_945	.	-1	-1	.	0
chr1	12684000	12685400	208453_E3	Peak_946	.	-1	-1	.	0
chr1	12685400	12708200	208454_E2	Peak_947	.	-1	-1	.	0
chr1	12708200	12708800	208455_E12	Peak_948	chr1	12708240	12708883	98	560
chr1	12708800	12743600	208456_E2	Peak_949	chr1	12708240	12708883	98	83
chr1	12743600	12744600	208457_E3	Peak_950	.	-1	-1	.	0
chr1	12744600	12776600	208458_E2	Peak_951	.	-1	-1	.	0
chr1	12776600	12777800	208459_E1	Peak_952	.	-1	-1	.	0
chr1	12777800	12798600	208460_E2	Peak_953	.	-1	-1	.	0
chr1	12798600	12799000	208461_E3	Peak_954	.	-1	-1	.	0
chr1	12799000	12805200	208462_E2	Peak_955	.	-1	-1	.	0
chr1	12805200	12825800	208463_E1	Peak_956	.	-1	-1	.	0
chr1	12825800	12826800	208464_E12	Peak_957	.	-1	-1	.	0
chr1	12826800	12857200	208465_E1	Peak_958	.	-1	-1	.	0
chr1	12857200	12861400	208466_E2	Peak_959	.	-1	-1	.	0
chr1	12861400	12865000	208467_E1	Peak_960	.	-1	-1	.	0
chr1	12865000	12866000	208468_E12	Peak_961	.	-1	-1	.	0
chr1	12866000	12869000	208469_E1	Peak_962	.	-1	-1	.	0
chr1	12869000	12876400	208470_E2	Peak_963	.	-1	-1	.	0
chr1	12876400	12877600	208471_E3	Peak_964	.	-1	-1	.	0
chr1	12877600	12914400	208472_E2	Peak_965	.	-1	-1	.	0
chr1	12914400	12916000	208473_E3	Peak_966	.	-1	-1	.	0
chr1	12916000	12979200	208474_E2	Peak_967	.	-1	-1	.	0
chr1	12979200	12981000	208475_E1	Peak_968	.	-1	-1	.	0
chr1	12981000	12983000	208476_E12	Peak_969	.	-1	-1	.	0
chr1	12983000	12985000	208477_E1	Peak_970	.	-1	-1	.	0
chr1	12985000	12988600	208478_E3	Peak_971	.	-1	-1	.	0
chr1	12988600	13036400	208479_E2	Peak_972	.	-1	-1	.	0
chr1	13036400	13042200	208480_E1	Peak_973	.	-1	-1	.	0
chr1	13042200	13042400	208481_E12	Peak_974	.	-1	-1	.	0
chr1	13042400	13046200	208482_E1	Peak_975	.	-1	-1	.	0
chr1	13046200	13046400	208483_E12	Peak_976	.	-1	-1	.	0
chr1	13046400	13066600	208484_E2	Peak_977	.	-1	-1	.	0
chr1	13066600	13067000	208485_E3	Peak_978	.	-1	-1	.	0
chr1	13067000	13092800	208486_E2	Peak_979	.	-1	-1	.	0
chr1	13092800	13094000	208487_E1	Peak_980	.	-1	-1	.	0
chr1	13094000	13094400	208488_E12	Peak_981	.	-1	-1	.	0
chr1	13094400	13105400	208489_E2	Peak_982	.	-1	-1	.	0
chr1	13105400	13105800	208490_E10	Peak_983	chr1	13105724	13105984	99	76
chr1	13105800	13106200	208491_E8	Peak_984	chr1	13105724	13105984	99	184
chr1	13106200	13106600	208492_E7	Peak_985	chr1	13106332	13106532	100	200
chr1	13106600	13106800	208493_E12	Peak_986	.	-1	-1	.	0
chr1	13106800	13116400	208494_E1	Peak_987	.	-1	-1	.	0
chr1	13116400	13117400	208495_E12	Peak_988	.	-1	-1	.	0
chr1	13117400	13124800	208496_E1	Peak_989	.	-1	-1	.	0
chr1	13124800	13128200	208497_E13	Peak_990	.	-1	-1	.	0
chr1	13128200	13161000	208498_E14	Peak_991	.	-1	-1	.	0
chr1	13161000	13161200	208499_E13	Peak_992	.	-1	-1	.	0
chr1	13161200	13162000	208500_E11	Peak_993	chr1	13161281	13161510	101	229
chr1	13162000	13163400	208501_E13	Peak_994	.	-1	-1	.	0
chr1	13163400	13177400	208502_E14	Peak_995	.	-1	-1	.	0
chr1	13177400	13178600	208503_E13	Peak_996	.	-1	-1	.	0
chr1	13178600	13183000	208504_E14	Peak_997	.	-1	-1	.	0
chr1	13183000	13189600	208505_E13	Peak_998	.	-1	-1	.	0
chr1	13189600	13190600	208506_E14	Peak_999	.	-1	-1	.	0
chr1	13190600	13193400	208507_E13	Peak_1000	chr1	13193360	13194083	102	40
chr1	13193400	13193800	208508_E5	Peak_1001	chr1	13193360	13194083	102	400
chr1	13193800	13194200	208509_E6	Peak_1002	chr1	13193360	13194083	102	283
chr1	13194200	13194600	208510_E9	Peak_1003	.	-1	-1	.	0
chr1	13194600	13194800	208511_E6	Peak_1004	chr1	13194711	13194987	103	89
chr1	13194800	13195400	208512_E9	Peak_1005	chr1	13194711	13194987	103	187
chr1	13195400	13196000	208513_E11	Peak_1006	.	-1	-1	.	0
chr1	13196000	13204000	208514_E13	Peak_1007	.	-1	-1	.	0
chr1	13204000	13204400	208515_E11	Peak_1008	.	-1	-1	.	0
chr1	13204400	13210000	208516_E13	Peak_1009	.	-1	-1	.	0
chr1	13210000	13210600	208517_E11	Peak_1010	.	-1	-1	.	0
chr1	13210600	13210800	208518_E13	Peak_1011	.	-1	-1	.	0
chr1	13210800	13211800	208519_E14	Peak_1012	.	-1	-1	.	0
chr1	13211800	13216800	208520_E13	Peak_1013	.	-1	-1	.	0
chr1	13216800	13217200	208521_E11	Peak_1014	.	-1	-1	.	0
chr1	13217200	13218200	208522_E13	Peak_1015	.	-1	-1	.	0
chr1	13218200	13218600	208523_E11	Peak_1016	.	-1	-1	.	0
chr1	13218600	13221600	208524_E13	Peak_1017	.	-1	-1	.	0
chr1	13221600	13222000	208525_E11	Peak_1018	.	-1	-1	.	0
chr1	13222000	13224400	208526_E13	Peak_1019	.	-1	-1	.	0
chr1	13224400	13226400	208527_E11	Peak_1020	.	-1	-1	.	0
chr1	13226400	13227200	208528_E13	Peak_1021	.	-1	-1	.	0
chr1	13227200	13227600	208529_E11	Peak_1022	.	-1	-1	.	0
chr1	13227600	13228800	208530_E13	Peak_1023	.	-1	-1	.	0
chr1	13228800	13230800	208531_E11	Peak_1024	.	-1	-1	.	0
chr1	13230800	13231400	208532_E9	Peak_1025	.	-1	-1	.	0
chr1	13231400	13231800	208533_E6	Peak_1026	chr1	13231439	13231785	104	346
chr1	13231800	13233200	208534_E9	Peak_1027	.	-1	-1	.	0
chr1	13233200	13234800	208535_E11	Peak_1028	.	-1	-1	.	0
chr1	13234800	13240600	208536_E13	Peak_1029	.	-1	-1	.	0
chr1	13240600	13241400	208537_E11	Peak_1030	.	-1	-1	.	0
chr1	13241400	13247800	208538_E13	Peak_1031	.	-1	-1	.	0
chr1	13247800	13248400	208539_E11	Peak_1032	.	-1	-1	.	0
chr1	13248400	13249000	208540_E13	Peak_1033	.	-1	-1	.	0
chr1	13249000	13250000	208541_E11	Peak_1034	.	-1	-1	.	0
chr1	13250000	13256800	208542_E13	Peak_1035	.	-1	-1	.	0
chr1	13256800	13258400	208543_E11	Peak_1036	chr1	13256895	13257154	105	259
chr1	13258400	13274400	208544_E13	Peak_1037	.	-1	-1	.	0
chr1	13274400	13275000	208545_E14	Peak_1038	.	-1	-1	.	0
chr1	13275000	13276600	208546_E13	Peak_1039	.	-1	-1	.	0
chr1	13276600	13278000	208547_E11	Peak_1040	chr1	13277657	13278011	106	343
chr1	13278000	13278800	208548_E13	Peak_1041	chr1	13277657	13278011	106	11
chr1	13278800	13283400	208549_E11	Peak_1042	.	-1	-1	.	0
chr1	13283400	13284000	208550_E8	Peak_1043	.	-1	-1	.	0
chr1	13284000	13284200	208551_E9	Peak_1044	.	-1	-1	.	0
chr1	13284200	13284600	208552_E11	Peak_1045	.	-1	-1	.	0
chr1	13284600	13285800	208553_E13	Peak_1046	.	-1	-1	.	0
chr1	13285800	13288200	208554_E11	Peak_1047	.	-1	-1	.	0
chr1	13288200	13290000	208555_E13	Peak_1048	.	-1	-1	.	0
chr1	13290000	13291400	208556_E11	Peak_1049	.	-1	-1	.	0
chr1	13291400	13291800	208557_E9	Peak_1050	chr1	13291615	13292087	107	185
chr1	13291800	13294800	208558_E11	Peak_1051	chr1	13291615	13292087	107	287
chr1	13294800	13295000	208559_E9	Peak_1052	.	-1	-1	.	0
chr1	13295000	13295400	208560_E6	Peak_1053	chr1	13295107	13295306	108	199
chr1	13295400	13295600	208561_E9	Peak_1054	.	-1	-1	.	0
chr1	13295600	13299200	208562_E11	Peak_1055	.	-1	-1	.	0
chr1	13299200	13300600	208563_E13	Peak_1056	.	-1	-1	.	0
chr1	13300600	13301200	208564_E11	Peak_1057	.	-1	-1	.	0
chr1	13301200	13301400	208565_E13	Peak_1058	.	-1	-1	.	0
chr1	13301400	13302200	208566_E11	Peak_1059	.	-1	-1	.	0
chr1	13302200	13302600	208567_E9	Peak_1060	.	-1	-1	.	0
chr1	13302600	13303000	208568_E6	Peak_1061	chr1	13302706	13303034	109	294
chr1	13303000	13304200	208569_E9	Peak_1062	chr1	13302706	13303034	109	34
chr1	13304200	13304400	208570_E6	Peak_1063	.	-1	-1	.	0
chr1	13304400	13304600	208571_E9	Peak_1064	.	-1	-1	.	0
chr1	13304600	13308200	208572_E11	Peak_1065	chr1	13304959	13305175	110	216
chr1	13308200	13309200	208573_E13	Peak_1066	.	-1	-1	.	0
chr1	13309200	13313000	208574_E11	Peak_1067	.	-1	-1	.	0
chr1	13313000	13313400	208575_E9	Peak_1068	chr1	13313295	13313561	111	105
chr1	13313400	13317400	208576_E11	Peak_1069	chr1	13313295	13313561	111	161
chr1	13317400	13318800	208577_E13	Peak_1070	.	-1	-1	.	0
chr1	13318800	13324600	208578_E11	Peak_1071	.	-1	-1	.	0
chr1	13324600	13329600	208579_E13	Peak_1072	.	-1	-1	.	0
chr1	13329600	13330000	208580_E11	Peak_1073	.	-1	-1	.	0
chr1	13330000	13330800	208581_E13	Peak_1074	.	-1	-1	.	0
chr1	13330800	13334200	208582_E11	Peak_1075	chr1	13333170	13333341	112	171
chr1	13334200	13341600	208583_E13	Peak_1076	.	-1	-1	.	0
chr1	13341600	13344200	208584_E11	Peak_1077	.	-1	-1	.	0
chr1	13344200	13352400	208585_E13	Peak_1078	.	-1	-1	.	0
chr1	13352400	13354000	208586_E11	Peak_1079	.	-1	-1	.	0
chr1	13354000	13355000	208587_E13	Peak_1080	.	-1	-1	.	0
chr1	13355000	13361400	208588_E11	Peak_1081	.	-1	-1	.	0
chr1	13361400	13361800	208589_E9	Peak_1082	.	-1	-1	.	0
chr1	13361800	13362200	208590_E8	Peak_1083	.	-1	-1	.	0
chr1	13362200	13365000	208591_E7	Peak_1084	.	-1	-1	.	0
chr1	13365000	13365200	208592_E8	Peak_1085	.	-1	-1	.	0
chr1	13365200	13365400	208593_E9	Peak_1086	.	-1	-1	.	0
chr1	13365400	13365600	208594_E11	Peak_1087	.	-1	-1	.	0
chr1	13365600	13366800	208595_E13	Peak_1088	.	-1	-1	.	0
chr1	13366800	13374200	208596_E2	Peak_1089	.	-1	-1	.	0
chr1	13374200	13375000	208597_E12	Peak_1090	.	-1	-1	.	0
chr1	13375000	13377800	208598_E1	Peak_1091	.	-1	-1	.	0
chr1	13377800	13391400	208599_E2	Peak_1092	.	-1	-1	.	0
chr1	13391400	13392000	208600_E12	Peak_1093	.	-1	-1	.	0
chr1	13392000	13416000	208601_E2	Peak_1094	.	-1	-1	.	0
chr1	13416000	13416400	208602_E10	Peak_1095	.	-1	-1	.	0
chr1	13416400	13417200	208603_E7	Peak_1096	chr1	13416474	13417271	114	726
chr1	13417200	13417400	208604_E5	Peak_1097	chr1	13416474	13417271	114	71
chr1	13417400	13427800	208605_E13	Peak_1098	.	-1	-1	.	0
chr1	13427800	13428400	208606_E5	Peak_1099	chr1	13427808	13428051	115	243
chr1	13428400	13428800	208607_E11	Peak_1100	.	-1	-1	.	0
chr1	13428800	13436800	208608_E13	Peak_1101	.	-1	-1	.	0
chr1	13436800	13437400	208609_E11	Peak_1102	.	-1	-1	.	0
chr1	13437400	13439000	208610_E13	Peak_1103	.	-1	-1	.	0
chr1	13439000	13443800	208611_E2	Peak_1104	.	-1	-1	.	0
chr1	13443800	13454400	208612_E13	Peak_1105	.	-1	-1	.	0
chr1	13454400	13454800	208613_E5	Peak_1106	chr1	13454452	13454705	116	253
chr1	13454800	13456600	208614_E13	Peak_1107	.	-1	-1	.	0
chr1	13456600	13456800	208615_E10	Peak_1108	.	-1	-1	.	0
chr1	13456800	13457000	208616_E9	Peak_1109	chr1	13456977	13457583	117	23
chr1	13457000	13457200	208617_E8	Peak_1110	chr1	13456977	13457583	117	200
chr1	13457200	13457400	208618_E7	Peak_1111	chr1	13456977	13457583	117	200
chr1	13457400	13457600	208619_E6	Peak_1112	chr1	13456977	13457583	117	183
chr1	13457600	13457800	208620_E9	Peak_1113	.	-1	-1	.	0
chr1	13457800	13458600	208621_E10	Peak_1114	.	-1	-1	.	0
chr1	13458600	13474000	208622_E13	Peak_1115	.	-1	-1	.	0
chr1	13474000	13474800	208623_E14	Peak_1116	.	-1	-1	.	0
chr1	13474800	13477400	208624_E13	Peak_1117	.	-1	-1	.	0
chr1	13477400	13477600	208625_E11	Peak_1118	.	-1	-1	.	0
chr1	13477600	13477800	208626_E9	Peak_1119	.	-1	-1	.	0
chr1	13477800	13478600	208627_E6	Peak_1120	chr1	13477835	13478575	118	740
chr1	13478600	13479000	208628_E9	Peak_1121	.	-1	-1	.	0
chr1	13479000	13479600	208629_E11	Peak_1122	.	-1	-1	.	0
chr1	13479600	13480000	208630_E9	Peak_1123	.	-1	-1	.	0
chr1	13480000	13480200	208631_E6	Peak_1124	.	-1	-1	.	0
chr1	13480200	13480400	208632_E9	Peak_1125	.	-1	-1	.	0
chr1	13480400	13484800	208633_E13	Peak_1126	.	-1	-1	.	0
chr1	13484800	13485400	208634_E10	Peak_1127	.	-1	-1	.	0
chr1	13485400	13504000	208635_E2	Peak_1128	chr1	13490665	13490847	119	182
chr1	13504000	13505000	208636_E3	Peak_1129	.	-1	-1	.	0
chr1	13505000	13512000	208637_E2	Peak_1130	.	-1	-1	.	0
chr1	13512000	13512400	208638_E12	Peak_1131	.	-1	-1	.	0
chr1	13512400	13521600	208639_E1	Peak_1132	.	-1	-1	.	0
chr1	13521600	13522000	208640_E12	Peak_1133	.	-1	-1	.	0
chr1	13522000	13549200	208641_E2	Peak_1134	.	-1	-1	.	0
chr1	13549200	13549400	208642_E10	Peak_1135	.	-1	-1	.	0
chr1	13549400	13550800	208643_E13	Peak_1136	.	-1	-1	.	0
chr1	13550800	13551400	208644_E10	Peak_1137	.	-1	-1	.	0
chr1	13551400	13551600	208645_E9	Peak_1138	chr1	13551578	13552036	120	22
chr1	13551600	13552200	208646_E6	Peak_1139	chr1	13551578	13552036	120	436
chr1	13552200	13552400	208647_E9	Peak_1140	.	-1	-1	.	0
chr1	13552400	13553000	208648_E11	Peak_1141	.	-1	-1	.	0
chr1	13553000	13553600	208649_E9	Peak_1142	.	-1	-1	.	0
chr1	13553600	13553800	208650_E6	Peak_1143	.	-1	-1	.	0
chr1	13553800	13554600	208651_E9	Peak_1144	.	-1	-1	.	0
chr1	13554600	13564200	208652_E14	Peak_1145	.	-1	-1	.	0
chr1	13564200	13564800	208653_E9	Peak_1146	.	-1	-1	.	0
chr1	13564800	13565400	208654_E7	Peak_1147	chr1	13564871	13565403	121	529
chr1	13565400	13565600	208655_E8	Peak_1148	chr1	13564871	13565403	121	3
chr1	13565600	13566600	208656_E9	Peak_1149	chr1	13565720	13565858	122	138
chr1	13566600	13567200	208657_E6	Peak_1150	chr1	13566547	13567111	123	511
chr1	13567200	13567600	208658_E11	Peak_1151	.	-1	-1	.	0
chr1	13567600	13574000	208659_E14	Peak_1152	.	-1	-1	.	0
chr1	13574000	13574400	208660_E13	Peak_1153	.	-1	-1	.	0
chr1	13574400	13574800	208661_E11	Peak_1154	.	-1	-1	.	0
chr1	13574800	13576400	208662_E13	Peak_1155	.	-1	-1	.	0
chr1	13576400	13576600	208663_E11	Peak_1156	.	-1	-1	.	0
chr1	13576600	13577200	208664_E9	Peak_1157	.	-1	-1	.	0
chr1	13577200	13579000	208665_E8	Peak_1158	.	-1	-1	.	0
chr1	13579000	13580000	208666_E7	Peak_1159	chr1	13579082	13580391	124	918
chr1	13580000	13580200	208667_E5	Peak_1160	chr1	13579082	13580391	124	200
chr1	13580200	13580400	208668_E7	Peak_1161	chr1	13579082	13580391	124	191
chr1	13580400	13580800	208669_E8	Peak_1162	.	-1	-1	.	0
chr1	13580800	13583400	208670_E2	Peak_1163	.	-1	-1	.	0
chr1	13583400	13583800	208671_E1	Peak_1164	.	-1	-1	.	0
chr1	13583800	13584600	208672_E2	Peak_1165	.	-1	-1	.	0
chr1	13584600	13586200	208673_E1	Peak_1166	.	-1	-1	.	0
chr1	13586200	13594200	208674_E2	Peak_1167	.	-1	-1	.	0
chr1	13594200	13609400	208675_E13	Peak_1168	.	-1	-1	.	0
chr1	13609400	13611400	208676_E14	Peak_1169	.	-1	-1	.	0
chr1	13611400	13614400	208677_E13	Peak_1170	.	-1	-1	.	0
chr1	13614400	13615200	208678_E14	Peak_1171	.	-1	-1	.	0
chr1	13615200	13615800	208679_E13	Peak_1172	.	-1	-1	.	0
chr1	13615800	13631400	208680_E14	Peak_1173	chr1	13618387	13618676	125	289
chr1	13631400	13632200	208681_E11	Peak_1174	.	-1	-1	.	0
chr1	13632200	13632400	208682_E9	Peak_1175	.	-1	-1	.	0
chr1	13632400	13634200	208683_E14	Peak_1176	.	-1	-1	.	0
chr1	13634200	13635000	208684_E9	Peak_1177	.	-1	-1	.	0
chr1	13635000	13636800	208685_E14	Peak_1178	chr1	13636607	13636794	129	187
chr1	13636800	13638000	208686_E9	Peak_1179	.	-1	-1	.	0
chr1	13638000	13638200	208687_E6	Peak_1180	.	-1	-1	.	0
chr1	13638200	13638400	208688_E11	Peak_1181	.	-1	-1	.	0
chr1	13638400	13639000	208689_E13	Peak_1182	.	-1	-1	.	0
chr1	13639000	13639600	208690_E11	Peak_1183	.	-1	-1	.	0
chr1	13639600	13640200	208691_E9	Peak_1184	.	-1	-1	.	0
chr1	13640200	13642000	208692_E14	Peak_1185	.	-1	-1	.	0
chr1	13642000	13642800	208693_E11	Peak_1186	.	-1	-1	.	0
chr1	13642800	13643600	208694_E9	Peak_1187	.	-1	-1	.	0
chr1	13643600	13644000	208695_E6	Peak_1188	.	-1	-1	.	0
chr1	13644000	13645400	208696_E9	Peak_1189	.	-1	-1	.	0
chr1	13645400	13646200	208697_E8	Peak_1190	.	-1	-1	.	0
chr1	13646200	13646600	208698_E7	Peak_1191	chr1	13646247	13646653	130	353
chr1	13646600	13648200	208699_E8	Peak_1192	chr1	13646247	13646653	130	53
chr1	13648200	13649400	208700_E7	Peak_1193	chr1	13648717	13649245	132	528
chr1	13649400	13650000	208701_E8	Peak_1194	chr1	13649607	13649811	133	204
chr1	13650000	13650600	208702_E7	Peak_1195	chr1	13649975	13651025	134	600
chr1	13650600	13650800	208703_E5	Peak_1196	chr1	13649975	13651025	134	200
chr1	13650800	13651000	208704_E7	Peak_1197	chr1	13649975	13651025	134	200
chr1	13651000	13651400	208705_E6	Peak_1198	chr1	13649975	13651025	134	25
chr1	13651400	13654200	208706_E10	Peak_1199	.	-1	-1	.	0
chr1	13654200	13656400	208707_E13	Peak_1200	.	-1	-1	.	0
chr1	13656400	13658400	208708_E10	Peak_1201	.	-1	-1	.	0
chr1	13658400	13658800	208709_E9	Peak_1202	chr1	13658706	13658980	135	94
chr1	13658800	13659000	208710_E7	Peak_1203	chr1	13658706	13658980	135	180
chr1	13659000	13659200	208711_E8	Peak_1204	.	-1	-1	.	0
chr1	13659200	13659400	208712_E7	Peak_1205	.	-1	-1	.	0
chr1	13659400	13661400	208713_E8	Peak_1206	chr1	13659716	13660019	136	303
chr1	13661400	13663200	208714_E9	Peak_1207	.	-1	-1	.	0
chr1	13663200	13663600	208715_E11	Peak_1208	.	-1	-1	.	0
chr1	13663600	13667600	208716_E9	Peak_1209	.	-1	-1	.	0
chr1	13667600	13668200	208717_E6	Peak_1210	chr1	13667694	13668289	137	506
chr1	13668200	13668600	208718_E9	Peak_1211	chr1	13667694	13668289	137	89
chr1	13668600	13668800	208719_E6	Peak_1212	chr1	13668645	13668794	138	149
chr1	13668800	13669000	208720_E9	Peak_1213	.	-1	-1	.	0
chr1	13669000	13669200	208721_E6	Peak_1214	.	-1	-1	.	0
chr1	13669200	13669400	208722_E9	Peak_1215	.	-1	-1	.	0
chr1	13669400	13669600	208723_E6	Peak_1216	.	-1	-1	.	0
chr1	13669600	13670600	208724_E9	Peak_1217	.	-1	-1	.	0
chr1	13670600	13673000	208725_E10	Peak_1218	.	-1	-1	.	0
chr1	13673000	13673200	208726_E9	Peak_1219	.	-1	-1	.	0
chr1	13673200	13673600	208727_E6	Peak_1220	.	-1	-1	.	0
chr1	13673600	13673800	208728_E11	Peak_1221	.	-1	-1	.	0
chr1	13673800	13678200	208729_E14	Peak_1222	.	-1	-1	.	0
chr1	13678200	13678400	208730_E13	Peak_1223	.	-1	-1	.	0
chr1	13678400	13678800	208731_E10	Peak_1224	.	-1	-1	.	0
chr1	13678800	13679200	208732_E9	Peak_1225	.	-1	-1	.	0
chr1	13679200	13681200	208733_E14	Peak_1226	.	-1	-1	.	0
chr1	13681200	13684200	208734_E13	Peak_1227	.	-1	-1	.	0
chr1	13684200	13685600	208735_E10	Peak_1228	.	-1	-1	.	0
chr1	13685600	13685800	208736_E9	Peak_1229	.	-1	-1	.	0
chr1	13685800	13686200	208737_E6	Peak_1230	chr1	13685900	13686180	139	280
chr1	13686200	13687000	208738_E9	Peak_1231	.	-1	-1	.	0
chr1	13687000	13687200	208739_E6	Peak_1232	.	-1	-1	.	0
chr1	13687200	13688000	208740_E10	Peak_1233	.	-1	-1	.	0
chr1	13688000	13688200	208741_E9	Peak_1234	.	-1	-1	.	0
chr1	13688200	13688400	208742_E6	Peak_1235	.	-1	-1	.	0
chr1	13688400	13689200	208743_E9	Peak_1236	.	-1	-1	.	0
chr1	13689200	13689400	208744_E6	Peak_1237	chr1	13689206	13689467	140	194
chr1	13689400	13689600	208745_E9	Peak_1238	chr1	13689206	13689467	140	67
chr1	13689600	13690000	208746_E6	Peak_1239	chr1	13689727	13690098	141	273
chr1	13690000	13691200	208747_E9	Peak_1240	chr1	13689727	13690098	141	98
chr1	13691200	13691800	208748_E14	Peak_1241	.	-1	-1	.	0
chr1	13691800	13694200	208749_E13	Peak_1242	.	-1	-1	.	0
chr1	13694200	13695400	208750_E11	Peak_1243	.	-1	-1	.	0
chr1	13695400	13705800	208751_E13	Peak_1244	.	-1	-1	.	0
chr1	13705800	13706400	208752_E11	Peak_1245	.	-1	-1	.	0
chr1	13706400	13706600	208753_E9	Peak_1246	.	-1	-1	.	0
chr1	13706600	13707000	208754_E10	Peak_1247	.	-1	-1	.	0
chr1	13707000	13792400	208755_E2	Peak_1248	.	-1	-1	.	0
chr1	13792400	13796400	208756_E13	Peak_1249	.	-1	-1	.	0
chr1	13796400	13797400	208757_E11	Peak_1250	.	-1	-1	.	0
chr1	13797400	13797600	208758_E6	Peak_1251	.	-1	-1	.	0
chr1	13797600	13797800	208759_E9	Peak_1252	chr1	13797774	13798111	142	26
chr1	13797800	13798000	208760_E6	Peak_1253	chr1	13797774	13798111	142	200
chr1	13798000	13798400	208761_E11	Peak_1254	chr1	13797774	13798111	142	111
chr1	13798400	13856200	208762_E2	Peak_1255	.	-1	-1	.	0
chr1	13856200	13856600	208763_E3	Peak_1256	.	-1	-1	.	0
chr1	13856600	13922000	208764_E2	Peak_1257	.	-1	-1	.	0
chr1	13922000	13922800	208765_E3	Peak_1258	.	-1	-1	.	0
chr1	13922800	13999000	208766_E2	Peak_1259	.	-1	-1	.	0
chr1	13999000	13999800	208767_E1	Peak_1260	.	-1	-1	.	0
chr1	13999800	14094800	208768_E2	Peak_1261	.	-1	-1	.	0
chr1	14094800	14095400	208769_E3	Peak_1262	.	-1	-1	.	0
chr1	14095400	14190000	208770_E2	Peak_1263	.	-1	-1	.	0
chr1	14190000	14190200	208771_E1	Peak_1264	.	-1	-1	.	0
chr1	14190200	14217600	208772_E2	Peak_1265	.	-1	-1	.	0
chr1	14217600	14220200	208773_E1	Peak_1266	.	-1	-1	.	0
chr1	14220200	14258600	208774_E2	Peak_1267	.	-1	-1	.	0
chr1	14258600	14261000	208775_E1	Peak_1268	.	-1	-1	.	0
chr1	14261000	14283800	208776_E2	Peak_1269	.	-1	-1	.	0
chr1	14283800	14284800	208777_E3	Peak_1270	.	-1	-1	.	0
chr1	14284800	14301200	208778_E1	Peak_1271	.	-1	-1	.	0
chr1	14301200	14315000	208779_E2	Peak_1272	.	-1	-1	.	0
chr1	14315000	14320400	208780_E1	Peak_1273	.	-1	-1	.	0
chr1	14320400	14322800	208781_E2	Peak_1274	.	-1	-1	.	0
chr1	14322800	14326200	208782_E1	Peak_1275	.	-1	-1	.	0
chr1	14326200	14454800	208783_E2	Peak_1276	.	-1	-1	.	0
chr1	14454800	14455600	208784_E3	Peak_1277	.	-1	-1	.	0
chr1	14455600	14491000	208785_E2	Peak_1278	.	-1	-1	.	0
chr1	14491000	14506000	208786_E1	Peak_1279	.	-1	-1	.	0
chr1	14506000	14560400	208787_E2	Peak_1280	.	-1	-1	.	0
chr1	14560400	14568000	208788_E1	Peak_1281	.	-1	-1	.	0
chr1	14568000	14622600	208789_E2	Peak_1282	.	-1	-1	.	0
chr1	14622600	14623400	208790_E3	Peak_1283	.	-1	-1	.	0
chr1	14623400	14633800	208791_E2	Peak_1284	.	-1	-1	.	0
chr1	14633800	14634800	208792_E3	Peak_1285	.	-1	-1	.	0
chr1	14634800	14671800	208793_E2	Peak_1286	.	-1	-1	.	0
chr1	14671800	14672200	208794_E3	Peak_1287	.	-1	-1	.	0
chr1	14672200	14677000	208795_E2	Peak_1288	.	-1	-1	.	0
chr1	14677000	14677600	208796_E3	Peak_1289	.	-1	-1	.	0
chr1	14677600	14739000	208797_E2	Peak_1290	.	-1	-1	.	0
chr1	14739000	14761600	208798_E1	Peak_1291	.	-1	-1	.	0
chr1	14761600	14785000	208799_E2	Peak_1292	.	-1	-1	.	0
chr1	14785000	14785200	208800_E3	Peak_1293	chr1	14785165	14785518	143	35
chr1	14785200	14785600	208801_E5	Peak_1294	chr1	14785165	14785518	143	318
chr1	14785600	14785800	208802_E13	Peak_1295	.	-1	-1	.	0
chr1	14785800	14808800	208803_E2	Peak_1296	.	-1	-1	.	0
chr1	14808800	14809000	208804_E3	Peak_1297	.	-1	-1	.	0
chr1	14809000	14857200	208805_E2	Peak_1298	.	-1	-1	.	0
chr1	14857200	14861600	208806_E1	Peak_1299	.	-1	-1	.	0
chr1	14861600	14906800	208807_E2	Peak_1300	.	-1	-1	.	0
chr1	14906800	14910000	208808_E1	Peak_1301	.	-1	-1	.	0
chr1	14910000	14956400	208809_E2	Peak_1302	.	-1	-1	.	0
chr1	14956400	14957400	208810_E3	Peak_1303	.	-1	-1	.	0
chr1	14957400	14995200	208811_E2	Peak_1304	.	-1	-1	.	0
chr1	14995200	14997400	208812_E1	Peak_1305	.	-1	-1	.	0
chr1	14997400	14998000	208813_E12	Peak_1306	.	-1	-1	.	0
chr1	14998000	15000200	208814_E1	Peak_1307	.	-1	-1	.	0
chr1	15000200	15048800	208815_E2	Peak_1308	.	-1	-1	.	0
chr1	15048800	15049000	208816_E3	Peak_1309	.	-1	-1	.	0
chr1	15049000	15063400	208817_E2	Peak_1310	.	-1	-1	.	0
chr1	15063400	15063600	208818_E12	Peak_1311	.	-1	-1	.	0
chr1	15063600	15068200	208819_E2	Peak_1312	.	-1	-1	.	0
chr1	15068200	15068600	208820_E3	Peak_1313	.	-1	-1	.	0
chr1	15068600	15197600	208821_E2	Peak_1314	.	-1	-1	.	0
chr1	15197600	15197800	208822_E3	Peak_1315	.	-1	-1	.	0
chr1	15197800	15200200	208823_E2	Peak_1316	.	-1	-1	.	0
chr1	15200200	15200400	208824_E13	Peak_1317	.	-1	-1	.	0
chr1	15200400	15203000	208825_E2	Peak_1318	.	-1	-1	.	0
chr1	15203000	15203400	208826_E13	Peak_1319	.	-1	-1	.	0
chr1	15203400	15204000	208827_E12	Peak_1320	.	-1	-1	.	0
chr1	15204000	15272200	208828_E2	Peak_1321	.	-1	-1	.	0
chr1	15272200	15276400	208829_E1	Peak_1322	.	-1	-1	.	0
chr1	15276400	15277200	208830_E12	Peak_1323	.	-1	-1	.	0
chr1	15277200	15278600	208831_E1	Peak_1324	.	-1	-1	.	0
chr1	15278600	15436400	208832_E2	Peak_1325	.	-1	-1	.	0
chr1	15436400	15437600	208833_E12	Peak_1326	.	-1	-1	.	0
chr1	15437600	15469800	208834_E2	Peak_1327	.	-1	-1	.	0
chr1	15469800	15470200	208835_E3	Peak_1328	.	-1	-1	.	0
chr1	15470200	15537600	208836_E2	Peak_1329	.	-1	-1	.	0
chr1	15537600	15539400	208837_E13	Peak_1330	.	-1	-1	.	0
chr1	15539400	15541400	208838_E14	Peak_1331	.	-1	-1	.	0
chr1	15541400	15549200	208839_E13	Peak_1332	.	-1	-1	.	0
chr1	15549200	15551800	208840_E14	Peak_1333	.	-1	-1	.	0
chr1	15551800	15554800	208841_E13	Peak_1334	.	-1	-1	.	0
chr1	15554800	15556000	208842_E14	Peak_1335	.	-1	-1	.	0
chr1	15556000	15580200	208843_E13	Peak_1336	.	-1	-1	.	0
chr1	15580200	15584400	208844_E14	Peak_1337	.	-1	-1	.	0
chr1	15584400	15597000	208845_E13	Peak_1338	.	-1	-1	.	0
chr1	15597000	15597200	208846_E9	Peak_1339	.	-1	-1	.	0
chr1	15597200	15597400	208847_E6	Peak_1340	.	-1	-1	.	0
chr1	15597400	15598400	208848_E9	Peak_1341	chr1	15598335	15598956	144	65
chr1	15598400	15598600	208849_E6	Peak_1342	chr1	15598335	15598956	144	200
chr1	15598600	15598800	208850_E7	Peak_1343	chr1	15598335	15598956	144	200
chr1	15598800	15599600	208851_E8	Peak_1344	chr1	15598335	15598956	144	156
chr1	15599600	15600000	208852_E7	Peak_1345	chr1	15599570	15599954	145	354
chr1	15600000	15600600	208853_E8	Peak_1346	chr1	15600135	15600432	146	297
chr1	15600600	15600800	208854_E7	Peak_1347	chr1	15600641	15601088	147	159
chr1	15600800	15601200	208855_E6	Peak_1348	chr1	15600641	15601088	147	288
chr1	15601200	15601600	208856_E9	Peak_1349	.	-1	-1	.	0
chr1	15601600	15602600	208857_E10	Peak_1350	.	-1	-1	.	0
chr1	15602600	15603600	208858_E13	Peak_1351	.	-1	-1	.	0
chr1	15603600	15605000	208859_E10	Peak_1352	.	-1	-1	.	0
chr1	15605000	15605800	208860_E9	Peak_1353	chr1	15605727	15605971	148	73
chr1	15605800	15606000	208861_E6	Peak_1354	chr1	15605727	15605971	148	171
chr1	15606000	15607200	208862_E9	Peak_1355	.	-1	-1	.	0
chr1	15607200	15607400	208863_E10	Peak_1356	.	-1	-1	.	0
chr1	15607400	15627600	208864_E2	Peak_1357	.	-1	-1	.	0
chr1	15627600	15628400	208865_E12	Peak_1358	.	-1	-1	.	0
chr1	15628400	15649600	208866_E2	Peak_1359	.	-1	-1	.	0
chr1	15649600	15650200	208867_E3	Peak_1360	.	-1	-1	.	0
chr1	15650200	15781800	208868_E2	Peak_1361	.	-1	-1	.	0
chr1	15781800	15782200	208869_E12	Peak_1362	.	-1	-1	.	0
chr1	15782200	15795200	208870_E2	Peak_1363	.	-1	-1	.	0
chr1	15795200	15795400	208871_E8	Peak_1364	chr1	15795316	15796771	149	84
chr1	15795400	15796600	208872_E7	Peak_1365	chr1	15795316	15796771	149	1200
chr1	15796600	15797000	208873_E8	Peak_1366	chr1	15795316	15796771	149	171
chr1	15797000	15797600	208874_E9	Peak_1367	.	-1	-1	.	0
chr1	15797600	15804000	208875_E14	Peak_1368	.	-1	-1	.	0
chr1	15804000	15804400	208876_E9	Peak_1369	.	-1	-1	.	0
chr1	15804400	15804600	208877_E10	Peak_1370	.	-1	-1	.	0
chr1	15804600	15805200	208878_E13	Peak_1371	.	-1	-1	.	0
chr1	15805200	15805400	208879_E10	Peak_1372	.	-1	-1	.	0
chr1	15805400	15805800	208880_E9	Peak_1373	.	-1	-1	.	0
chr1	15805800	15807000	208881_E11	Peak_1374	chr1	15806998	15807375	150	2
chr1	15807000	15807400	208882_E6	Peak_1375	chr1	15806998	15807375	150	375
chr1	15807400	15808000	208883_E9	Peak_1376	.	-1	-1	.	0
chr1	15808000	15808400	208884_E11	Peak_1377	.	-1	-1	.	0
chr1	15808400	15812600	208885_E14	Peak_1378	.	-1	-1	.	0
chr1	15812600	15817400	208886_E13	Peak_1379	.	-1	-1	.	0
chr1	15817400	15822000	208887_E14	Peak_1380	.	-1	-1	.	0
chr1	15822000	15822800	208888_E9	Peak_1381	.	-1	-1	.	0
chr1	15822800	15823000	208889_E6	Peak_1382	.	-1	-1	.	0
chr1	15823000	15823400	208890_E9	Peak_1383	chr1	15823330	15823946	151	70
chr1	15823400	15824000	208891_E6	Peak_1384	chr1	15823330	15823946	151	546
chr1	15824000	15824600	208892_E9	Peak_1385	.	-1	-1	.	0
chr1	15824600	15836600	208893_E14	Peak_1386	.	-1	-1	.	0
chr1	15836600	15837800	208894_E13	Peak_1387	.	-1	-1	.	0
chr1	15837800	15841000	208895_E14	Peak_1388	.	-1	-1	.	0
chr1	15841000	15846400	208896_E13	Peak_1389	.	-1	-1	.	0
chr1	15846400	15866600	208897_E2	Peak_1390	.	-1	-1	.	0
chr1	15866600	15866800	208898_E10	Peak_1391	.	-1	-1	.	0
chr1	15866800	15867200	208899_E9	Peak_1392	chr1	15867197	15867560	152	3
chr1	15867200	15867600	208900_E6	Peak_1393	chr1	15867197	15867560	152	360
chr1	15867600	15868200	208901_E11	Peak_1394	.	-1	-1	.	0
chr1	15868200	15868400	208902_E13	Peak_1395	.	-1	-1	.	0
chr1	15868400	15882000	208903_E2	Peak_1396	.	-1	-1	.	0
chr1	15882000	15882400	208904_E1	Peak_1397	.	-1	-1	.	0
chr1	15882400	15883200	208905_E12	Peak_1398	.	-1	-1	.	0
chr1	15883200	15885200	208906_E1	Peak_1399	.	-1	-1	.	0
chr1	15885200	15907400	208907_E2	Peak_1400	.	-1	-1	.	0
chr1	15907400	15908000	208908_E3	Peak_1401	.	-1	-1	.	0
chr1	15908000	15961000	208909_E2	Peak_1402	chr1	15947796	15948047	153	251
chr1	15961000	15962000	208910_E3	Peak_1403	.	-1	-1	.	0
chr1	15962000	15980000	208911_E2	Peak_1404	.	-1	-1	.	0
chr1	15980000	15980400	208912_E11	Peak_1405	.	-1	-1	.	0
chr1	15980400	15986400	208913_E13	Peak_1406	.	-1	-1	.	0
chr1	15986400	15987000	208914_E11	Peak_1407	chr1	15986937	15987673	154	63
chr1	15987000	15987400	208915_E6	Peak_1408	chr1	15986937	15987673	154	400
chr1	15987400	15987600	208916_E5	Peak_1409	chr1	15986937	15987673	154	200
chr1	15987600	15987800	208917_E12	Peak_1410	chr1	15986937	15987673	154	73
chr1	15987800	15997600	208918_E2	Peak_1411	chr1	15987742	15987972	155	172
chr1	15997600	15998000	208919_E12	Peak_1412	.	-1	-1	.	0
chr1	15998000	15998400	208920_E1	Peak_1413	.	-1	-1	.	0
chr1	15998400	16003600	208921_E2	Peak_1414	.	-1	-1	.	0
chr1	16003600	16005800	208922_E1	Peak_1415	.	-1	-1	.	0
chr1	16005800	16006200	208923_E12	Peak_1416	.	-1	-1	.	0
chr1	16006200	16008200	208924_E1	Peak_1417	.	-1	-1	.	0
chr1	16008200	16016200	208925_E2	Peak_1418	.	-1	-1	.	0
chr1	16016200	16019000	208926_E1	Peak_1419	.	-1	-1	.	0
chr1	16019000	16043600	208927_E2	Peak_1420	.	-1	-1	.	0
chr1	16043600	16055600	208928_E1	Peak_1421	.	-1	-1	.	0
chr1	16055600	16075400	208929_E2	Peak_1422	.	-1	-1	.	0
chr1	16075400	16083000	208930_E1	Peak_1423	.	-1	-1	.	0
chr1	16083000	16084000	208931_E12	Peak_1424	.	-1	-1	.	0
chr1	16084000	16087800	208932_E13	Peak_1425	.	-1	-1	.	0
chr1	16087800	16093000	208933_E14	Peak_1426	.	-1	-1	.	0
chr1	16093000	16093400	208934_E11	Peak_1427	.	-1	-1	.	0
chr1	16093400	16093800	208935_E8	Peak_1428	.	-1	-1	.	0
chr1	16093800	16096600	208936_E7	Peak_1429	.	-1	-1	.	0
chr1	16096600	16097400	208937_E8	Peak_1430	.	-1	-1	.	0
chr1	16097400	16097600	208938_E9	Peak_1431	.	-1	-1	.	0
chr1	16097600	16097800	208939_E11	Peak_1432	.	-1	-1	.	0
chr1	16097800	16098000	208940_E9	Peak_1433	.	-1	-1	.	0
chr1	16098000	16100800	208941_E14	Peak_1434	.	-1	-1	.	0
chr1	16100800	16103600	208942_E11	Peak_1435	chr1	16101882	16102240	157	358
chr1	16103600	16104200	208943_E9	Peak_1436	.	-1	-1	.	0
chr1	16104200	16104800	208944_E11	Peak_1437	.	-1	-1	.	0
chr1	16104800	16105800	208945_E13	Peak_1438	.	-1	-1	.	0
chr1	16105800	16107200	208946_E14	Peak_1439	.	-1	-1	.	0
chr1	16107200	16109800	208947_E13	Peak_1440	.	-1	-1	.	0
chr1	16109800	16122400	208948_E14	Peak_1441	.	-1	-1	.	0
chr1	16122400	16130400	208949_E13	Peak_1442	.	-1	-1	.	0
chr1	16130400	16149800	208950_E2	Peak_1443	.	-1	-1	.	0
chr1	16149800	16150800	208951_E3	Peak_1444	.	-1	-1	.	0
chr1	16150800	16158200	208952_E2	Peak_1445	.	-1	-1	.	0
chr1	16158200	16162000	208953_E13	Peak_1446	.	-1	-1	.	0
chr1	16162000	16162200	208954_E5	Peak_1447	chr1	16162046	16162360	158	154
chr1	16162200	16162600	208955_E7	Peak_1448	chr1	16162046	16162360	158	160
chr1	16162600	16162800	208956_E6	Peak_1449	chr1	16162614	16162864	159	186
chr1	16162800	16163000	208957_E9	Peak_1450	chr1	16162614	16162864	159	64
chr1	16163000	16163200	208958_E10	Peak_1451	.	-1	-1	.	0
chr1	16163200	16175600	208959_E2	Peak_1452	.	-1	-1	.	0
chr1	16175600	16176200	208960_E11	Peak_1453	.	-1	-1	.	0
chr1	16176200	16176400	208961_E9	Peak_1454	.	-1	-1	.	0
chr1	16176400	16176600	208962_E10	Peak_1455	chr1	16176586	16176769	160	14
chr1	16176600	16188400	208963_E2	Peak_1456	chr1	16176586	16176769	160	169
chr1	16188400	16189000	208964_E13	Peak_1457	.	-1	-1	.	0
chr1	16189000	16189200	208965_E10	Peak_1458	.	-1	-1	.	0
chr1	16189200	16189800	208966_E6	Peak_1459	chr1	16189260	16189759	161	499
chr1	16189800	16190200	208967_E9	Peak_1460	.	-1	-1	.	0
chr1	16190200	16190400	208968_E10	Peak_1461	.	-1	-1	.	0
chr1	16190400	16212000	208969_E2	Peak_1462	.	-1	-1	.	0
chr1	16212000	16213200	208970_E1	Peak_1463	.	-1	-1	.	0
chr1	16213200	16214200	208971_E12	Peak_1464	.	-1	-1	.	0
chr1	16214200	16217000	208972_E1	Peak_1465	.	-1	-1	.	0
chr1	16217000	16218000	208973_E12	Peak_1466	.	-1	-1	.	0
chr1	16218000	16218200	208974_E5	Peak_1467	chr1	16218027	16218779	162	173
chr1	16218200	16218800	208975_E6	Peak_1468	chr1	16218027	16218779	162	579
chr1	16218800	16219000	208976_E9	Peak_1469	.	-1	-1	.	0
chr1	16219000	16219200	208977_E11	Peak_1470	.	-1	-1	.	0
chr1	16219200	16225000	208978_E13	Peak_1471	.	-1	-1	.	0
chr1	16225000	16225400	208979_E12	Peak_1472	.	-1	-1	.	0
chr1	16225400	16225600	208980_E11	Peak_1473	.	-1	-1	.	0
chr1	16225600	16226600	208981_E13	Peak_1474	.	-1	-1	.	0
chr1	16226600	16261400	208982_E2	Peak_1475	.	-1	-1	.	0
chr1	16261400	16261800	208983_E11	Peak_1476	.	-1	-1	.	0
chr1	16261800	16262400	208984_E9	Peak_1477	.	-1	-1	.	0
chr1	16262400	16262600	208985_E11	Peak_1478	.	-1	-1	.	0
chr1	16262600	16294800	208986_E2	Peak_1479	.	-1	-1	.	0
chr1	16294800	16295200	208987_E12	Peak_1480	.	-1	-1	.	0
chr1	16295200	16298400	208988_E13	Peak_1481	.	-1	-1	.	0
chr1	16298400	16298800	208989_E10	Peak_1482	.	-1	-1	.	0
chr1	16298800	16299200	208990_E9	Peak_1483	.	-1	-1	.	0
chr1	16299200	16299600	208991_E6	Peak_1484	.	-1	-1	.	0
chr1	16299600	16300000	208992_E9	Peak_1485	.	-1	-1	.	0
chr1	16300000	16300400	208993_E6	Peak_1486	chr1	16300098	16300404	163	302
chr1	16300400	16300600	208994_E9	Peak_1487	chr1	16300098	16300404	163	4
chr1	16300600	16300800	208995_E10	Peak_1488	.	-1	-1	.	0
chr1	16300800	16318400	208996_E13	Peak_1489	.	-1	-1	.	0
chr1	16318400	16321000	208997_E14	Peak_1490	.	-1	-1	.	0
chr1	16321000	16333800	208998_E13	Peak_1491	.	-1	-1	.	0
chr1	16333800	16336000	208999_E14	Peak_1492	.	-1	-1	.	0
chr1	16336000	16354600	209000_E13	Peak_1493	.	-1	-1	.	0
chr1	16354600	16356000	209001_E14	Peak_1494	.	-1	-1	.	0
chr1	16356000	16359600	209002_E13	Peak_1495	.	-1	-1	.	0
chr1	16359600	16360000	209003_E14	Peak_1496	.	-1	-1	.	0
chr1	16360000	16363800	209004_E13	Peak_1497	.	-1	-1	.	0
chr1	16363800	16365000	209005_E14	Peak_1498	.	-1	-1	.	0
chr1	16365000	16374200	209006_E13	Peak_1499	.	-1	-1	.	0
chr1	16374200	16376200	209007_E14	Peak_1500	.	-1	-1	.	0
chr1	16376200	16378800	209008_E13	Peak_1501	.	-1	-1	.	0
chr1	16378800	16380400	209009_E14	Peak_1502	.	-1	-1	.	0
chr1	16380400	16387200	209010_E13	Peak_1503	.	-1	-1	.	0
chr1	16387200	16388400	209011_E11	Peak_1504	.	-1	-1	.	0
chr1	16388400	16404400	209012_E13	Peak_1505	.	-1	-1	.	0
chr1	16404400	16405400	209013_E14	Peak_1506	.	-1	-1	.	0
chr1	16405400	16452000	209014_E13	Peak_1507	.	-1	-1	.	0
chr1	16452000	16452800	209015_E14	Peak_1508	.	-1	-1	.	0
chr1	16452800	16464800	209016_E13	Peak_1509	.	-1	-1	.	0
chr1	16464800	16465800	209017_E14	Peak_1510	.	-1	-1	.	0
chr1	16465800	16472800	209018_E13	Peak_1511	.	-1	-1	.	0
chr1	16472800	16473200	209019_E11	Peak_1512	.	-1	-1	.	0
chr1	16473200	16495400	209020_E13	Peak_1513	.	-1	-1	.	0
chr1	16495400	16495800	209021_E14	Peak_1514	.	-1	-1	.	0
chr1	16495800	16497000	209022_E13	Peak_1515	.	-1	-1	.	0
chr1	16497000	16499400	209023_E14	Peak_1516	.	-1	-1	.	0
chr1	16499400	16508200	209024_E13	Peak_1517	.	-1	-1	.	0
chr1	16508200	16508600	209025_E11	Peak_1518	.	-1	-1	.	0
chr1	16508600	16508800	209026_E8	Peak_1519	.	-1	-1	.	0
chr1	16508800	16509400	209027_E7	Peak_1520	chr1	16509099	16509477	164	301
chr1	16509400	16509800	209028_E8	Peak_1521	chr1	16509099	16509477	164	77
chr1	16509800	16510000	209029_E7	Peak_1522	chr1	16509963	16510173	165	37
chr1	16510000	16510200	209030_E8	Peak_1523	chr1	16509963	16510173	165	173
chr1	16510200	16524200	209031_E2	Peak_1524	.	-1	-1	.	0
chr1	16524200	16524600	209032_E3	Peak_1525	.	-1	-1	.	0
chr1	16524600	16553800	209033_E2	Peak_1526	.	-1	-1	.	0
chr1	16553800	16555600	209034_E13	Peak_1527	.	-1	-1	.	0
chr1	16555600	16564800	209035_E14	Peak_1528	.	-1	-1	.	0
chr1	16564800	16567600	209036_E13	Peak_1529	.	-1	-1	.	0
chr1	16567600	16576400	209037_E14	Peak_1530	.	-1	-1	.	0
chr1	16576400	16577200	209038_E11	Peak_1531	.	-1	-1	.	0
chr1	16577200	16577600	209039_E13	Peak_1532	.	-1	-1	.	0
chr1	16577600	16592600	209040_E14	Peak_1533	.	-1	-1	.	0
chr1	16592600	16593600	209041_E13	Peak_1534	.	-1	-1	.	0
chr1	16593600	16595400	209042_E11	Peak_1535	.	-1	-1	.	0
chr1	16595400	16595800	209043_E9	Peak_1536	.	-1	-1	.	0
chr1	16595800	16597000	209044_E11	Peak_1537	.	-1	-1	.	0
chr1	16597000	16598800	209045_E9	Peak_1538	.	-1	-1	.	0
chr1	16598800	16599800	209046_E11	Peak_1539	.	-1	-1	.	0
chr1	16599800	16602800	209047_E13	Peak_1540	.	-1	-1	.	0
chr1	16602800	16603400	209048_E11	Peak_1541	.	-1	-1	.	0
chr1	16603400	16606600	209049_E13	Peak_1542	.	-1	-1	.	0
chr1	16606600	16608000	209050_E11	Peak_1543	.	-1	-1	.	0
chr1	16608000	16608400	209051_E9	Peak_1544	.	-1	-1	.	0
chr1	16608400	16608600	209052_E8	Peak_1545	.	-1	-1	.	0
chr1	16608600	16609400	209053_E7	Peak_1546	chr1	16608656	16609818	166	744
chr1	16609400	16609600	209054_E5	Peak_1547	chr1	16608656	16609818	166	200
chr1	16609600	16609800	209055_E7	Peak_1548	chr1	16608656	16609818	166	200
chr1	16609800	16610000	209056_E8	Peak_1549	chr1	16608656	16609818	166	18
chr1	16610000	16610200	209057_E12	Peak_1550	.	-1	-1	.	0
chr1	16610200	16622400	209058_E2	Peak_1551	.	-1	-1	.	0
chr1	16622400	16623000	209059_E3	Peak_1552	.	-1	-1	.	0
chr1	16623000	16627800	209060_E2	Peak_1553	.	-1	-1	.	0
chr1	16627800	16631000	209061_E13	Peak_1554	.	-1	-1	.	0
chr1	16631000	16640800	209062_E14	Peak_1555	.	-1	-1	.	0
chr1	16640800	16641000	209063_E11	Peak_1556	.	-1	-1	.	0
chr1	16641000	16644600	209064_E13	Peak_1557	.	-1	-1	.	0
chr1	16644600	16646000	209065_E11	Peak_1558	.	-1	-1	.	0
chr1	16646000	16646600	209066_E8	Peak_1559	chr1	16646523	16647735	167	77
chr1	16646600	16647600	209067_E7	Peak_1560	chr1	16646523	16647735	167	1000
chr1	16647600	16648000	209068_E6	Peak_1561	chr1	16646523	16647735	167	135
chr1	16648000	16648600	209069_E10	Peak_1562	.	-1	-1	.	0
chr1	16648600	16654400	209070_E13	Peak_1563	.	-1	-1	.	0
chr1	16654400	16654800	209071_E10	Peak_1564	.	-1	-1	.	0
chr1	16654800	16655000	209072_E9	Peak_1565	.	-1	-1	.	0
chr1	16655000	16655800	209073_E7	Peak_1566	chr1	16655091	16655819	168	709
chr1	16655800	16656400	209074_E8	Peak_1567	chr1	16655091	16655819	168	19
chr1	16656400	16657000	209075_E9	Peak_1568	.	-1	-1	.	0
chr1	16657000	16657200	209076_E11	Peak_1569	.	-1	-1	.	0
chr1	16657200	16663000	209077_E14	Peak_1570	.	-1	-1	.	0
chr1	16663000	16663400	209078_E11	Peak_1571	.	-1	-1	.	0
chr1	16663400	16666200	209079_E13	Peak_1572	.	-1	-1	.	0
chr1	16666200	16670200	209080_E14	Peak_1573	.	-1	-1	.	0
chr1	16670200	16673400	209081_E13	Peak_1574	.	-1	-1	.	0
chr1	16673400	16675000	209082_E11	Peak_1575	.	-1	-1	.	0
chr1	16675000	16677400	209083_E13	Peak_1576	.	-1	-1	.	0
chr1	16677400	16677600	209084_E11	Peak_1577	.	-1	-1	.	0
chr1	16677600	16677800	209085_E10	Peak_1578	.	-1	-1	.	0
chr1	16677800	16678400	209086_E8	Peak_1579	chr1	16678382	16678866	169	18
chr1	16678400	16679200	209087_E7	Peak_1580	chr1	16678382	16678866	169	466
chr1	16679200	16679800	209088_E8	Peak_1581	.	-1	-1	.	0
chr1	16679800	16681200	209089_E10	Peak_1582	.	-1	-1	.	0
chr1	16681200	16681800	209090_E13	Peak_1583	.	-1	-1	.	0
chr1	16681800	16683800	209091_E14	Peak_1584	.	-1	-1	.	0
chr1	16683800	16689400	209092_E13	Peak_1585	.	-1	-1	.	0
chr1	16689400	16689800	209093_E11	Peak_1586	.	-1	-1	.	0
chr1	16689800	16690800	209094_E13	Peak_1587	.	-1	-1	.	0
chr1	16690800	16692000	209095_E14	Peak_1588	.	-1	-1	.	0
chr1	16692000	16695800	209096_E13	Peak_1589	.	-1	-1	.	0
chr1	16695800	16697400	209097_E14	Peak_1590	.	-1	-1	.	0
chr1	16697400	16700400	209098_E13	Peak_1591	.	-1	-1	.	0
chr1	16700400	16711000	209099_E2	Peak_1592	.	-1	-1	.	0
chr1	16711000	16711400	209100_E3	Peak_1593	.	-1	-1	.	0
chr1	16711400	16739200	209101_E2	Peak_1594	.	-1	-1	.	0
chr1	16739200	16739800	209102_E3	Peak_1595	.	-1	-1	.	0
chr1	16739800	16773800	209103_E2	Peak_1596	.	-1	-1	.	0
chr1	16773800	16774200	209104_E3	Peak_1597	.	-1	-1	.	0
chr1	16774200	16786600	209105_E2	Peak_1598	.	-1	-1	.	0
chr1	16786600	16786800	209106_E12	Peak_1599	.	-1	-1	.	0
chr1	16786800	16826800	209107_E2	Peak_1600	.	-1	-1	.	0
chr1	16826800	16827400	209108_E3	Peak_1601	.	-1	-1	.	0
chr1	16827400	16872800	209109_E2	Peak_1602	.	-1	-1	.	0
chr1	16872800	16882000	209110_E1	Peak_1603	.	-1	-1	.	0
chr1	16882000	17008000	209111_E2	Peak_1604	.	-1	-1	.	0
chr1	17008000	17008400	209112_E3	Peak_1605	.	-1	-1	.	0
chr1	17008400	17081800	209113_E2	Peak_1606	.	-1	-1	.	0
chr1	17081800	17086800	209114_E1	Peak_1607	.	-1	-1	.	0
chr1	17086800	17087400	209115_E12	Peak_1608	.	-1	-1	.	0
chr1	17087400	17087800	209116_E7	Peak_1609	.	-1	-1	.	0
chr1	17087800	17088200	209117_E12	Peak_1610	.	-1	-1	.	0
chr1	17088200	17090800	209118_E1	Peak_1611	.	-1	-1	.	0
chr1	17090800	17134800	209119_E2	Peak_1612	.	-1	-1	.	0
chr1	17134800	17135600	209120_E3	Peak_1613	.	-1	-1	.	0
chr1	17135600	17143600	209121_E2	Peak_1614	.	-1	-1	.	0
chr1	17143600	17147000	209122_E1	Peak_1615	.	-1	-1	.	0
chr1	17147000	17153800	209123_E2	Peak_1616	.	-1	-1	.	0
chr1	17153800	17154000	209124_E12	Peak_1617	.	-1	-1	.	0
chr1	17154000	17161600	209125_E1	Peak_1618	.	-1	-1	.	0
chr1	17161600	17229600	209126_E2	Peak_1619	.	-1	-1	.	0
chr1	17229600	17230200	209127_E3	Peak_1620	.	-1	-1	.	0
chr1	17230200	17240600	209128_E2	Peak_1621	.	-1	-1	.	0
chr1	17240600	17241200	209129_E3	Peak_1622	.	-1	-1	.	0
chr1	17241200	17386000	209130_E2	Peak_1623	.	-1	-1	.	0
chr1	17386000	17386600	209131_E3	Peak_1624	.	-1	-1	.	0
chr1	17386600	17494600	209132_E2	Peak_1625	.	-1	-1	.	0
chr1	17494600	17495600	209133_E3	Peak_1626	.	-1	-1	.	0
chr1	17495600	17507800	209134_E2	Peak_1627	.	-1	-1	.	0
chr1	17507800	17508200	209135_E3	Peak_1628	.	-1	-1	.	0
chr1	17508200	17510400	209136_E2	Peak_1629	.	-1	-1	.	0
chr1	17510400	17511800	209137_E3	Peak_1630	.	-1	-1	.	0
chr1	17511800	17584400	209138_E2	Peak_1631	.	-1	-1	.	0
chr1	17584400	17584800	209139_E12	Peak_1632	.	-1	-1	.	0
chr1	17584800	17602000	209140_E2	Peak_1633	.	-1	-1	.	0
chr1	17602000	17606600	209141_E1	Peak_1634	.	-1	-1	.	0
chr1	17606600	17637800	209142_E2	Peak_1635	.	-1	-1	.	0
chr1	17637800	17638400	209143_E3	Peak_1636	.	-1	-1	.	0
chr1	17638400	17722400	209144_E2	Peak_1637	.	-1	-1	.	0
chr1	17722400	17725000	209145_E1	Peak_1638	.	-1	-1	.	0
chr1	17725000	18047000	209146_E2	Peak_1639	.	-1	-1	.	0
chr1	18047000	18048000	209147_E1	Peak_1640	.	-1	-1	.	0
chr1	18048000	18048400	209148_E12	Peak_1641	.	-1	-1	.	0
chr1	18048400	18052200	209149_E1	Peak_1642	.	-1	-1	.	0
chr1	18052200	18063800	209150_E2	Peak_1643	.	-1	-1	.	0
chr1	18063800	18064200	209151_E3	Peak_1644	.	-1	-1	.	0
chr1	18064200	18082800	209152_E2	Peak_1645	.	-1	-1	.	0
chr1	18082800	18084000	209153_E3	Peak_1646	.	-1	-1	.	0
chr1	18084000	18089200	209154_E2	Peak_1647	.	-1	-1	.	0
chr1	18089200	18090400	209155_E3	Peak_1648	.	-1	-1	.	0
chr1	18090400	18111400	209156_E2	Peak_1649	.	-1	-1	.	0
chr1	18111400	18112200	209157_E3	Peak_1650	.	-1	-1	.	0
chr1	18112200	18148200	209158_E2	Peak_1651	.	-1	-1	.	0
chr1	18148200	18148400	209159_E3	Peak_1652	.	-1	-1	.	0
chr1	18148400	18148800	209160_E2	Peak_1653	.	-1	-1	.	0
chr1	18148800	18149600	209161_E3	Peak_1654	.	-1	-1	.	0
chr1	18149600	18162400	209162_E2	Peak_1655	.	-1	-1	.	0
chr1	18162400	18164200	209163_E3	Peak_1656	.	-1	-1	.	0
chr1	18164200	18174800	209164_E2	Peak_1657	.	-1	-1	.	0
chr1	18174800	18175200	209165_E3	Peak_1658	.	-1	-1	.	0
chr1	18175200	18297400	209166_E2	Peak_1659	.	-1	-1	.	0
chr1	18297400	18298000	209167_E1	Peak_1660	.	-1	-1	.	0
chr1	18298000	18490600	209168_E2	Peak_1661	.	-1	-1	.	0
chr1	18490600	18491000	209169_E3	Peak_1662	.	-1	-1	.	0
chr1	18491000	18584800	209170_E2	Peak_1663	.	-1	-1	.	0
chr1	18584800	18585400	209171_E3	Peak_1664	.	-1	-1	.	0
chr1	18585400	18763600	209172_E2	Peak_1665	.	-1	-1	.	0
chr1	18763600	18764400	209173_E3	Peak_1666	.	-1	-1	.	0
chr1	18764400	18788200	209174_E2	Peak_1667	.	-1	-1	.	0
chr1	18788200	18788600	209175_E3	Peak_1668	.	-1	-1	.	0
chr1	18788600	18789800	209176_E2	Peak_1669	.	-1	-1	.	0
chr1	18789800	18790600	209177_E3	Peak_1670	.	-1	-1	.	0
chr1	18790600	18950800	209178_E2	Peak_1671	.	-1	-1	.	0
chr1	18950800	18952000	209179_E12	Peak_1672	.	-1	-1	.	0
chr1	18952000	18954400	209180_E1	Peak_1673	.	-1	-1	.	0
chr1	18954400	18959600	209181_E2	Peak_1674	.	-1	-1	.	0
chr1	18959600	18960000	209182_E10	Peak_1675	.	-1	-1	.	0
chr1	18960000	18960200	209183_E9	Peak_1676	.	-1	-1	.	0
chr1	18960200	18960600	209184_E6	Peak_1677	.	-1	-1	.	0
chr1	18960600	18961000	209185_E9	Peak_1678	.	-1	-1	.	0
chr1	18961000	18961200	209186_E10	Peak_1679	.	-1	-1	.	0
chr1	18961200	18967400	209187_E13	Peak_1680	.	-1	-1	.	0
chr1	18967400	18977000	209188_E1	Peak_1681	.	-1	-1	.	0
chr1	18977000	19008600	209189_E2	Peak_1682	.	-1	-1	.	0
chr1	19008600	19010000	209190_E3	Peak_1683	.	-1	-1	.	0
chr1	19010000	19039800	209191_E2	Peak_1684	.	-1	-1	.	0
chr1	19039800	19040200	209192_E3	Peak_1685	.	-1	-1	.	0
chr1	19040200	19085400	209193_E2	Peak_1686	.	-1	-1	.	0
chr1	19085400	19086000	209194_E3	Peak_1687	.	-1	-1	.	0
chr1	19086000	19091000	209195_E1	Peak_1688	.	-1	-1	.	0
chr1	19091000	19098400	209196_E2	Peak_1689	.	-1	-1	.	0
chr1	19098400	19104600	209197_E1	Peak_1690	.	-1	-1	.	0
chr1	19104600	19189600	209198_E2	Peak_1691	.	-1	-1	.	0
chr1	19189600	19190200	209199_E3	Peak_1692	.	-1	-1	.	0
chr1	19190200	19196200	209200_E2	Peak_1693	.	-1	-1	.	0
chr1	19196200	19200000	209201_E1	Peak_1694	.	-1	-1	.	0
chr1	19200000	19200600	209202_E12	Peak_1695	.	-1	-1	.	0
chr1	19200600	19222000	209203_E1	Peak_1696	.	-1	-1	.	0
chr1	19222000	19226600	209204_E2	Peak_1697	.	-1	-1	.	0
chr1	19226600	19228000	209205_E3	Peak_1698	.	-1	-1	.	0
chr1	19228000	19238000	209206_E1	Peak_1699	.	-1	-1	.	0
chr1	19238000	19256200	209207_E2	Peak_1700	.	-1	-1	.	0
chr1	19256200	19256600	209208_E3	Peak_1701	.	-1	-1	.	0
chr1	19256600	19651800	209209_E2	Peak_1702	.	-1	-1	.	0
chr1	19651800	19652800	209210_E1	Peak_1703	.	-1	-1	.	0
chr1	19652800	19653200	209211_E3	Peak_1704	.	-1	-1	.	0
chr1	19653200	19653400	209212_E1	Peak_1705	.	-1	-1	.	0
chr1	19653400	19756600	209213_E2	Peak_1706	.	-1	-1	.	0
chr1	19756600	19758600	209214_E1	Peak_1707	.	-1	-1	.	0
chr1	19758600	20000200	209215_E2	Peak_1708	.	-1	-1	.	0
chr1	20000200	20001400	209216_E3	Peak_1709	.	-1	-1	.	0
chr1	20001400	20048000	209217_E2	Peak_1710	.	-1	-1	.	0
chr1	20048000	20048200	209218_E12	Peak_1711	.	-1	-1	.	0
chr1	20048200	20048800	209219_E5	Peak_1712	chr1	20048327	20048793	172	466
chr1	20048800	20059600	209220_E13	Peak_1713	.	-1	-1	.	0
chr1	20059600	20060200	209221_E11	Peak_1714	chr1	20059807	20060228	173	393
chr1	20060200	20060400	209222_E9	Peak_1715	chr1	20059807	20060228	173	28
chr1	20060400	20060600	209223_E8	Peak_1716	.	-1	-1	.	0
chr1	20060600	20082600	209224_E13	Peak_1717	.	-1	-1	.	0
chr1	20082600	20082800	209225_E11	Peak_1718	.	-1	-1	.	0
chr1	20082800	20084400	209226_E13	Peak_1719	.	-1	-1	.	0
chr1	20084400	20085200	209227_E10	Peak_1720	.	-1	-1	.	0
chr1	20085200	20107200	209228_E13	Peak_1721	.	-1	-1	.	0
chr1	20107200	20108000	209229_E14	Peak_1722	.	-1	-1	.	0
chr1	20108000	20120000	209230_E13	Peak_1723	.	-1	-1	.	0
chr1	20120000	20121400	209231_E10	Peak_1724	.	-1	-1	.	0
chr1	20121400	20122000	209232_E9	Peak_1725	chr1	20121978	20122698	174	22
chr1	20122000	20122600	209233_E6	Peak_1726	chr1	20121978	20122698	174	600
chr1	20122600	20124200	209234_E10	Peak_1727	chr1	20121978	20122698	174	98
chr1	20124200	20140200	209235_E2	Peak_1728	.	-1	-1	.	0
chr1	20140200	20147200	209236_E13	Peak_1729	.	-1	-1	.	0
chr1	20147200	20147800	209237_E11	Peak_1730	chr1	20147446	20147592	175	146
chr1	20147800	20153000	209238_E2	Peak_1731	.	-1	-1	.	0
chr1	20153000	20153400	209239_E3	Peak_1732	.	-1	-1	.	0
chr1	20153400	20314000	209240_E2	Peak_1733	.	-1	-1	.	0
chr1	20314000	20363000	209241_E13	Peak_1734	.	-1	-1	.	0
chr1	20363000	20366800	209242_E14	Peak_1735	.	-1	-1	.	0
chr1	20366800	20368400	209243_E13	Peak_1736	.	-1	-1	.	0
chr1	20368400	20416200	209244_E2	Peak_1737	.	-1	-1	.	0
chr1	20416200	20467600	209245_E13	Peak_1738	.	-1	-1	.	0
chr1	20467600	20467800	209246_E9	Peak_1739	.	-1	-1	.	0
chr1	20467800	20468000	209247_E8	Peak_1740	.	-1	-1	.	0
chr1	20468000	20468200	209248_E12	Peak_1741	.	-1	-1	.	0
chr1	20468200	20468600	209249_E11	Peak_1742	.	-1	-1	.	0
chr1	20468600	20471600	209250_E13	Peak_1743	.	-1	-1	.	0
chr1	20471600	20471800	209251_E11	Peak_1744	.	-1	-1	.	0
chr1	20471800	20472000	209252_E9	Peak_1745	chr1	20471898	20472304	176	102
chr1	20472000	20472200	209253_E6	Peak_1746	chr1	20471898	20472304	176	200
chr1	20472200	20472800	209254_E9	Peak_1747	chr1	20471898	20472304	176	104
chr1	20472800	20473200	209255_E11	Peak_1748	.	-1	-1	.	0
chr1	20473200	20509600	209256_E2	Peak_1749	.	-1	-1	.	0
chr1	20509600	20522400	209257_E13	Peak_1750	.	-1	-1	.	0
chr1	20522400	20524400	209258_E14	Peak_1751	.	-1	-1	.	0
chr1	20524400	20526000	209259_E13	Peak_1752	.	-1	-1	.	0
chr1	20526000	20530400	209260_E14	Peak_1753	.	-1	-1	.	0
chr1	20530400	20548200	209261_E13	Peak_1754	.	-1	-1	.	0
chr1	20548200	20550600	209262_E14	Peak_1755	.	-1	-1	.	0
chr1	20550600	20555400	209263_E13	Peak_1756	.	-1	-1	.	0
chr1	20555400	20557800	209264_E14	Peak_1757	.	-1	-1	.	0
chr1	20557800	20571400	209265_E13	Peak_1758	.	-1	-1	.	0
chr1	20571400	20575200	209266_E14	Peak_1759	.	-1	-1	.	0
chr1	20575200	20607000	209267_E13	Peak_1760	.	-1	-1	.	0
chr1	20607000	20607400	209268_E11	Peak_1761	.	-1	-1	.	0
chr1	20607400	20607600	209269_E9	Peak_1762	.	-1	-1	.	0
chr1	20607600	20608000	209270_E8	Peak_1763	.	-1	-1	.	0
chr1	20608000	20608200	209271_E7	Peak_1764	chr1	20608004	20608298	177	196
chr1	20608200	20608600	209272_E6	Peak_1765	chr1	20608004	20608298	177	98
chr1	20608600	20608800	209273_E11	Peak_1766	.	-1	-1	.	0
chr1	20608800	20610000	209274_E13	Peak_1767	.	-1	-1	.	0
chr1	20610000	20643400	209275_E2	Peak_1768	.	-1	-1	.	0
chr1	20643400	20643600	209276_E10	Peak_1769	.	-1	-1	.	0
chr1	20643600	20643800	209277_E9	Peak_1770	.	-1	-1	.	0
chr1	20643800	20644200	209278_E6	Peak_1771	chr1	20643817	20644497	178	383
chr1	20644200	20644400	209279_E9	Peak_1772	chr1	20643817	20644497	178	200
chr1	20644400	20644600	209280_E6	Peak_1773	chr1	20643817	20644497	178	97
chr1	20644600	20644800	209281_E10	Peak_1774	.	-1	-1	.	0
chr1	20644800	20663000	209282_E2	Peak_1775	.	-1	-1	.	0
chr1	20663000	20670200	209283_E1	Peak_1776	.	-1	-1	.	0
chr1	20670200	20691800	209284_E2	Peak_1777	.	-1	-1	.	0
chr1	20691800	20692400	209285_E3	Peak_1778	.	-1	-1	.	0
chr1	20692400	20718800	209286_E2	Peak_1779	.	-1	-1	.	0
chr1	20718800	20722800	209287_E1	Peak_1780	.	-1	-1	.	0
chr1	20722800	20791600	209288_E2	Peak_1781	.	-1	-1	.	0
chr1	20791600	20798800	209289_E13	Peak_1782	.	-1	-1	.	0
chr1	20798800	20799800	209290_E14	Peak_1783	.	-1	-1	.	0
chr1	20799800	20803000	209291_E13	Peak_1784	.	-1	-1	.	0
chr1	20803000	20804600	209292_E14	Peak_1785	.	-1	-1	.	0
chr1	20804600	20809600	209293_E13	Peak_1786	.	-1	-1	.	0
chr1	20809600	20810000	209294_E11	Peak_1787	chr1	20809974	20810831	179	26
chr1	20810000	20810200	209295_E8	Peak_1788	chr1	20809974	20810831	179	200
chr1	20810200	20810400	209296_E7	Peak_1789	chr1	20809974	20810831	179	200
chr1	20810400	20810600	209297_E5	Peak_1790	chr1	20809974	20810831	179	200
chr1	20810600	20810800	209298_E7	Peak_1791	chr1	20809974	20810831	179	200
chr1	20810800	20811000	209299_E9	Peak_1792	chr1	20809974	20810831	179	31
chr1	20811000	20811200	209300_E10	Peak_1793	.	-1	-1	.	0
chr1	20811200	20842600	209301_E2	Peak_1794	.	-1	-1	.	0
chr1	20842600	20844200	209302_E3	Peak_1795	.	-1	-1	.	0
chr1	20844200	20854000	209303_E2	Peak_1796	.	-1	-1	.	0
chr1	20854000	20854400	209304_E12	Peak_1797	.	-1	-1	.	0
chr1	20854400	20877800	209305_E2	Peak_1798	.	-1	-1	.	0
chr1	20877800	20880000	209306_E1	Peak_1799	.	-1	-1	.	0
chr1	20880000	20880200	209307_E12	Peak_1800	.	-1	-1	.	0
chr1	20880200	20880800	209308_E7	Peak_1801	.	-1	-1	.	0
chr1	20880800	20881200	209309_E8	Peak_1802	.	-1	-1	.	0
chr1	20881200	20881600	209310_E12	Peak_1803	.	-1	-1	.	0
chr1	20881600	20884800	209311_E1	Peak_1804	.	-1	-1	.	0
chr1	20884800	20893000	209312_E2	Peak_1805	.	-1	-1	.	0
chr1	20893000	20893200	209313_E3	Peak_1806	.	-1	-1	.	0
chr1	20893200	20902200	209314_E2	Peak_1807	.	-1	-1	.	0
chr1	20902200	20903000	209315_E3	Peak_1808	.	-1	-1	.	0
chr1	20903000	20921600	209316_E2	Peak_1809	.	-1	-1	.	0
chr1	20921600	20924800	209317_E1	Peak_1810	.	-1	-1	.	0
chr1	20924800	20925200	209318_E12	Peak_1811	chr1	20925172	20925654	181	28
chr1	20925200	20925600	209319_E5	Peak_1812	chr1	20925172	20925654	181	400
chr1	20925600	20929000	209320_E13	Peak_1813	chr1	20925172	20925654	181	54
chr1	20929000	20930000	209321_E11	Peak_1814	chr1	20929200	20929359	182	159
chr1	20930000	20931000	209322_E13	Peak_1815	.	-1	-1	.	0
chr1	20931000	20940800	209323_E2	Peak_1816	.	-1	-1	.	0
chr1	20940800	20941200	209324_E10	Peak_1817	.	-1	-1	.	0
chr1	20941200	20941400	209325_E6	Peak_1818	chr1	20941292	20942155	183	108
chr1	20941400	20941600	209326_E7	Peak_1819	chr1	20941292	20942155	183	200
chr1	20941600	20941800	209327_E5	Peak_1820	chr1	20941292	20942155	183	200
chr1	20941800	20942600	209328_E12	Peak_1821	chr1	20941292	20942155	183	355
chr1	20942600	20983600	209329_E2	Peak_1822	.	-1	-1	.	0
chr1	20983600	20983800	209330_E10	Peak_1823	.	-1	-1	.	0
chr1	20983800	20987200	209331_E13	Peak_1824	chr1	20984556	20984721	184	165
chr1	20987200	20987400	209332_E5	Peak_1825	.	-1	-1	.	0
chr1	20987400	20989200	209333_E13	Peak_1826	.	-1	-1	.	0
chr1	20989200	20990800	209334_E14	Peak_1827	.	-1	-1	.	0
chr1	20990800	20992800	209335_E13	Peak_1828	chr1	20992614	20993268	185	186
chr1	20992800	20993400	209336_E5	Peak_1829	chr1	20992614	20993268	185	468
chr1	20993400	21003400	209337_E14	Peak_1830	.	-1	-1	.	0
chr1	21003400	21017600	209338_E13	Peak_1831	.	-1	-1	.	0
chr1	21017600	21018000	209339_E5	Peak_1832	.	-1	-1	.	0
chr1	21018000	21020800	209340_E13	Peak_1833	.	-1	-1	.	0
chr1	21020800	21021200	209341_E11	Peak_1834	.	-1	-1	.	0
chr1	21021200	21021400	209342_E6	Peak_1835	.	-1	-1	.	0
chr1	21021400	21021800	209343_E9	Peak_1836	.	-1	-1	.	0
chr1	21021800	21022200	209344_E6	Peak_1837	chr1	21021834	21022055	186	221
chr1	21022200	21022400	209345_E9	Peak_1838	.	-1	-1	.	0
chr1	21022400	21023800	209346_E10	Peak_1839	.	-1	-1	.	0
chr1	21023800	21025000	209347_E13	Peak_1840	.	-1	-1	.	0
chr1	21025000	21025800	209348_E14	Peak_1841	.	-1	-1	.	0
chr1	21025800	21026800	209349_E13	Peak_1842	.	-1	-1	.	0
chr1	21026800	21027400	209350_E9	Peak_1843	.	-1	-1	.	0
chr1	21027400	21027800	209351_E6	Peak_1844	.	-1	-1	.	0
chr1	21027800	21028000	209352_E9	Peak_1845	.	-1	-1	.	0
chr1	21028000	21028200	209353_E6	Peak_1846	chr1	21028050	21028282	187	150
chr1	21028200	21028800	209354_E9	Peak_1847	chr1	21028050	21028282	187	82
chr1	21028800	21030200	209355_E13	Peak_1848	.	-1	-1	.	0
chr1	21030200	21031200	209356_E11	Peak_1849	.	-1	-1	.	0
chr1	21031200	21034400	209357_E13	Peak_1850	.	-1	-1	.	0
chr1	21034400	21034600	209358_E10	Peak_1851	.	-1	-1	.	0
chr1	21034600	21034800	209359_E9	Peak_1852	.	-1	-1	.	0
chr1	21034800	21035200	209360_E6	Peak_1853	chr1	21034876	21035190	188	314
chr1	21035200	21035600	209361_E9	Peak_1854	.	-1	-1	.	0
chr1	21035600	21035800	209362_E11	Peak_1855	.	-1	-1	.	0
chr1	21035800	21038600	209363_E13	Peak_1856	.	-1	-1	.	0
chr1	21038600	21039000	209364_E11	Peak_1857	.	-1	-1	.	0
chr1	21039000	21042200	209365_E13	Peak_1858	.	-1	-1	.	0
chr1	21042200	21042600	209366_E11	Peak_1859	.	-1	-1	.	0
chr1	21042600	21042800	209367_E9	Peak_1860	.	-1	-1	.	0
chr1	21042800	21043000	209368_E6	Peak_1861	.	-1	-1	.	0
chr1	21043000	21043400	209369_E9	Peak_1862	.	-1	-1	.	0
chr1	21043400	21048400	209370_E13	Peak_1863	.	-1	-1	.	0
chr1	21048400	21048600	209371_E10	Peak_1864	.	-1	-1	.	0
chr1	21048600	21049200	209372_E9	Peak_1865	chr1	21049167	21050218	189	33
chr1	21049200	21050200	209373_E6	Peak_1866	chr1	21049167	21050218	189	1000
chr1	21050200	21050800	209374_E9	Peak_1867	chr1	21049167	21050218	189	18
chr1	21050800	21051600	209375_E10	Peak_1868	.	-1	-1	.	0
chr1	21051600	21052200	209376_E13	Peak_1869	.	-1	-1	.	0
chr1	21052200	21052800	209377_E10	Peak_1870	.	-1	-1	.	0
chr1	21052800	21053000	209378_E14	Peak_1871	.	-1	-1	.	0
chr1	21053000	21058000	209379_E13	Peak_1872	.	-1	-1	.	0
chr1	21058000	21058400	209380_E11	Peak_1873	.	-1	-1	.	0
chr1	21058400	21058600	209381_E9	Peak_1874	chr1	21058583	21058866	190	17
chr1	21058600	21058800	209382_E6	Peak_1875	chr1	21058583	21058866	190	200
chr1	21058800	21059800	209383_E9	Peak_1876	chr1	21058583	21058866	190	66
chr1	21059800	21060600	209384_E6	Peak_1877	chr1	21059881	21060527	191	646
chr1	21060600	21060800	209385_E9	Peak_1878	.	-1	-1	.	0
chr1	21060800	21061000	209386_E6	Peak_1879	.	-1	-1	.	0
chr1	21061000	21061800	209387_E9	Peak_1880	.	-1	-1	.	0
chr1	21061800	21062800	209388_E10	Peak_1881	.	-1	-1	.	0
chr1	21062800	21063000	209389_E9	Peak_1882	.	-1	-1	.	0
chr1	21063000	21064400	209390_E11	Peak_1883	.	-1	-1	.	0
chr1	21064400	21065200	209391_E13	Peak_1884	.	-1	-1	.	0
chr1	21065200	21065600	209392_E10	Peak_1885	.	-1	-1	.	0
chr1	21065600	21068000	209393_E11	Peak_1886	.	-1	-1	.	0
chr1	21068000	21068200	209394_E9	Peak_1887	.	-1	-1	.	0
chr1	21068200	21068400	209395_E6	Peak_1888	.	-1	-1	.	0
chr1	21068400	21069400	209396_E7	Peak_1889	chr1	21068449	21070013	192	951
chr1	21069400	21069600	209397_E5	Peak_1890	chr1	21068449	21070013	192	200
chr1	21069600	21070000	209398_E7	Peak_1891	chr1	21068449	21070013	192	400
chr1	21070000	21070400	209399_E8	Peak_1892	chr1	21068449	21070013	192	13
chr1	21070400	21070600	209400_E7	Peak_1893	chr1	21070402	21070895	193	198
chr1	21070600	21071000	209401_E6	Peak_1894	chr1	21070402	21070895	193	295
chr1	21071000	21071400	209402_E10	Peak_1895	.	-1	-1	.	0
chr1	21071400	21081800	209403_E13	Peak_1896	.	-1	-1	.	0
chr1	21081800	21082200	209404_E11	Peak_1897	.	-1	-1	.	0
chr1	21082200	21088200	209405_E13	Peak_1898	.	-1	-1	.	0
chr1	21088200	21088400	209406_E10	Peak_1899	.	-1	-1	.	0
chr1	21088400	21088800	209407_E6	Peak_1900	chr1	21088433	21088834	194	367
chr1	21088800	21089000	209408_E9	Peak_1901	chr1	21088433	21088834	194	34
chr1	21089000	21089800	209409_E11	Peak_1902	.	-1	-1	.	0
chr1	21089800	21090800	209410_E13	Peak_1903	.	-1	-1	.	0
chr1	21090800	21091000	209411_E10	Peak_1904	chr1	21090936	21091753	195	64
chr1	21091000	21091800	209412_E6	Peak_1905	chr1	21090936	21091753	195	753
chr1	21091800	21092000	209413_E9	Peak_1906	.	-1	-1	.	0
chr1	21092000	21092400	209414_E10	Peak_1907	.	-1	-1	.	0
chr1	21092400	21092600	209415_E9	Peak_1908	.	-1	-1	.	0
chr1	21092600	21092800	209416_E6	Peak_1909	chr1	21092729	21093192	196	71
chr1	21092800	21093200	209417_E5	Peak_1910	chr1	21092729	21093192	196	392
chr1	21093200	21094000	209418_E13	Peak_1911	.	-1	-1	.	0
chr1	21094000	21094600	209419_E11	Peak_1912	.	-1	-1	.	0
chr1	21094600	21097000	209420_E13	Peak_1913	.	-1	-1	.	0
chr1	21097000	21114200	209421_E2	Peak_1914	.	-1	-1	.	0
chr1	21114200	21114400	209422_E10	Peak_1915	.	-1	-1	.	0
chr1	21114400	21114800	209423_E9	Peak_1916	.	-1	-1	.	0
chr1	21114800	21115600	209424_E6	Peak_1917	chr1	21114931	21115521	197	590
chr1	21115600	21115800	209425_E9	Peak_1918	.	-1	-1	.	0
chr1	21115800	21116000	209426_E10	Peak_1919	.	-1	-1	.	0
chr1	21116000	21119600	209427_E13	Peak_1920	.	-1	-1	.	0
chr1	21119600	21121400	209428_E10	Peak_1921	.	-1	-1	.	0
chr1	21121400	21122400	209429_E9	Peak_1922	.	-1	-1	.	0
chr1	21122400	21122800	209430_E6	Peak_1923	chr1	21122401	21122853	198	399
chr1	21122800	21123600	209431_E9	Peak_1924	chr1	21122401	21122853	198	53
chr1	21123600	21124600	209432_E10	Peak_1925	.	-1	-1	.	0
chr1	21124600	21150000	209433_E2	Peak_1926	.	-1	-1	.	0
chr1	21150000	21151800	209434_E13	Peak_1927	.	-1	-1	.	0
chr1	21151800	21152000	209435_E10	Peak_1928	chr1	21151963	21152142	199	37
chr1	21152000	21152200	209436_E5	Peak_1929	chr1	21151963	21152142	199	142
chr1	21152200	21156000	209437_E13	Peak_1930	.	-1	-1	.	0
chr1	21156000	21156200	209438_E11	Peak_1931	.	-1	-1	.	0
chr1	21156200	21156400	209439_E9	Peak_1932	chr1	21156229	21156748	200	171
chr1	21156400	21157000	209440_E8	Peak_1933	chr1	21156229	21156748	200	348
chr1	21157000	21157400	209441_E11	Peak_1934	.	-1	-1	.	0
chr1	21157400	21157600	209442_E13	Peak_1935	.	-1	-1	.	0
chr1	21157600	21208000	209443_E2	Peak_1936	.	-1	-1	.	0
chr1	21208000	21208200	209444_E10	Peak_1937	.	-1	-1	.	0
chr1	21208200	21208400	209445_E9	Peak_1938	.	-1	-1	.	0
chr1	21208400	21208600	209446_E6	Peak_1939	chr1	21208515	21209167	201	85
chr1	21208600	21209000	209447_E7	Peak_1940	chr1	21208515	21209167	201	400
chr1	21209000	21209400	209448_E8	Peak_1941	chr1	21208515	21209167	201	167
chr1	21209400	21211000	209449_E9	Peak_1942	chr1	21209489	21209916	202	427
chr1	21211000	21211400	209450_E11	Peak_1943	chr1	21210905	21211126	203	126
chr1	21211400	21211600	209451_E9	Peak_1944	.	-1	-1	.	0
chr1	21211600	21212600	209452_E10	Peak_1945	.	-1	-1	.	0
chr1	21212600	21216000	209453_E13	Peak_1946	.	-1	-1	.	0
chr1	21216000	21217800	209454_E10	Peak_1947	.	-1	-1	.	0
chr1	21217800	21218000	209455_E9	Peak_1948	.	-1	-1	.	0
chr1	21218000	21218400	209456_E6	Peak_1949	chr1	21218144	21218304	204	160
chr1	21218400	21218800	209457_E9	Peak_1950	.	-1	-1	.	0
chr1	21218800	21219600	209458_E6	Peak_1951	chr1	21218856	21219674	205	744
chr1	21219600	21221400	209459_E9	Peak_1952	chr1	21218856	21219674	205	74
chr1	21221400	21221600	209460_E6	Peak_1953	chr1	21221453	21221631	206	147
chr1	21221600	21221800	209461_E9	Peak_1954	chr1	21221453	21221631	206	31
chr1	21221800	21223200	209462_E6	Peak_1955	chr1	21221797	21223110	207	1310
chr1	21223200	21223600	209463_E9	Peak_1956	.	-1	-1	.	0
chr1	21223600	21226000	209464_E10	Peak_1957	.	-1	-1	.	0
chr1	21226000	21228000	209465_E13	Peak_1958	.	-1	-1	.	0
chr1	21228000	21229600	209466_E10	Peak_1959	.	-1	-1	.	0
chr1	21229600	21230000	209467_E9	Peak_1960	.	-1	-1	.	0
chr1	21230000	21230600	209468_E6	Peak_1961	chr1	21230070	21230960	208	530
chr1	21230600	21231600	209469_E7	Peak_1962	chr1	21231080	21231709	209	520
chr1	21231600	21231800	209470_E8	Peak_1963	chr1	21231080	21231709	209	109
chr1	21231800	21232000	209471_E7	Peak_1964	chr1	21231853	21231987	210	134
chr1	21232000	21234000	209472_E8	Peak_1965	chr1	21233228	21233838	212	610
chr1	21234000	21234200	209473_E7	Peak_1966	.	-1	-1	.	0
chr1	21234200	21234400	209474_E8	Peak_1967	.	-1	-1	.	0
chr1	21234400	21235000	209475_E7	Peak_1968	chr1	21234565	21235158	213	435
chr1	21235000	21235600	209476_E8	Peak_1969	chr1	21234565	21235158	213	158
chr1	21235600	21236200	209477_E9	Peak_1970	.	-1	-1	.	0
chr1	21236200	21236600	209478_E6	Peak_1971	chr1	21236203	21236575	214	372
chr1	21236600	21238000	209479_E9	Peak_1972	.	-1	-1	.	0
chr1	21238000	21238200	209480_E6	Peak_1973	chr1	21238039	21238611	215	161
chr1	21238200	21239200	209481_E9	Peak_1974	chr1	21238039	21238611	215	411
chr1	21239200	21239400	209482_E6	Peak_1975	chr1	21239130	21239842	216	200
chr1	21239400	21239600	209483_E9	Peak_1976	chr1	21239130	21239842	216	200
chr1	21239600	21239800	209484_E6	Peak_1977	chr1	21239130	21239842	216	200
chr1	21239800	21241800	209485_E9	Peak_1978	chr1	21239130	21239842	216	42
chr1	21241800	21242000	209486_E6	Peak_1979	.	-1	-1	.	0
chr1	21242000	21242800	209487_E9	Peak_1980	chr1	21242798	21243392	217	2
chr1	21242800	21243400	209488_E6	Peak_1981	chr1	21242798	21243392	217	592
chr1	21243400	21244000	209489_E9	Peak_1982	chr1	21243939	21244427	218	61
chr1	21244000	21244400	209490_E6	Peak_1983	chr1	21243939	21244427	218	400
chr1	21244400	21245800	209491_E9	Peak_1984	chr1	21243939	21244427	218	27
chr1	21245800	21246200	209492_E6	Peak_1985	chr1	21245921	21246155	219	234
chr1	21246200	21246400	209493_E9	Peak_1986	.	-1	-1	.	0
chr1	21246400	21246800	209494_E6	Peak_1987	chr1	21246506	21246785	220	279
chr1	21246800	21247200	209495_E9	Peak_1988	chr1	21247054	21247239	221	146
chr1	21247200	21255800	209496_E14	Peak_1989	chr1	21252423	21252718	222	295
chr1	21255800	21256000	209497_E9	Peak_1990	.	-1	-1	.	0
chr1	21256000	21258600	209498_E10	Peak_1991	chr1	21256212	21256386	225	174
chr1	21258600	21261400	209499_E13	Peak_1992	.	-1	-1	.	0
chr1	21261400	21261800	209500_E5	Peak_1993	chr1	21261450	21261828	226	350
chr1	21261800	21262000	209501_E8	Peak_1994	chr1	21261450	21261828	226	28
chr1	21262000	21262200	209502_E9	Peak_1995	.	-1	-1	.	0
chr1	21262200	21262400	209503_E6	Peak_1996	chr1	21262235	21262400	227	165
chr1	21262400	21262600	209504_E10	Peak_1997	.	-1	-1	.	0
[truncated: 472,465+ more rows]

## Sheet: 3B
Supplementary File 3B - Chromatin states in female mouse liver. Chromatin state (CS) maps (14 state model) were previously developed for male mouse liver, and separately for female mouse liver, using a panel of six histone marks and DHS data, and used to identify sex differences in chromatin state and chromatin structure and their relationships to sex-biased gene expression (Sugathan and Waxman, …
Chromatin states in female liver (n = 496,446)					DHS regions (from set of 70,211 DHS)				The number of overlapping base pairs between the DHS regions.
Chrom	Start	End	CS name	CS ID	Chr	Start	Stop	DHS Peak Number	bp_overlap
chr1	0	3009400	213981_E4	Peak_1	.	-1	-1	.	0
chr1	3009400	3137600	213982_E2	Peak_2	.	-1	-1	.	0
chr1	3137600	3138400	213983_E3	Peak_3	.	-1	-1	.	0
chr1	3138400	3162400	213984_E2	Peak_4	.	-1	-1	.	0
chr1	3162400	3164200	213985_E3	Peak_5	.	-1	-1	.	0
chr1	3164200	3202200	213986_E2	Peak_6	.	-1	-1	.	0
chr1	3202200	3209400	213987_E1	Peak_7	.	-1	-1	.	0
chr1	3209400	3405600	213988_E2	Peak_8	.	-1	-1	.	0
chr1	3405600	3406200	213989_E13	Peak_9	.	-1	-1	.	0
chr1	3406200	3406600	213990_E5	Peak_10	chr1	3406266	3406483	1	217
chr1	3406600	3407000	213991_E10	Peak_11	.	-1	-1	.	0
chr1	3407000	3413200	213992_E13	Peak_12	chr1	3413183	3413552	2	17
chr1	3413200	3413600	213993_E5	Peak_13	chr1	3413183	3413552	2	352
chr1	3413600	3413800	213994_E10	Peak_14	.	-1	-1	.	0
chr1	3413800	3444800	213995_E2	Peak_15	.	-1	-1	.	0
chr1	3444800	3446400	213996_E10	Peak_16	.	-1	-1	.	0
chr1	3446400	3465800	213997_E2	Peak_17	.	-1	-1	.	0
chr1	3465800	3466200	213998_E10	Peak_18	.	-1	-1	.	0
chr1	3466200	3467800	213999_E9	Peak_19	chr1	3466751	3466926	3	175
chr1	3467800	3468200	214000_E6	Peak_20	chr1	3467754	3468166	4	366
chr1	3468200	3468800	214001_E9	Peak_21	.	-1	-1	.	0
chr1	3468800	3469600	214002_E10	Peak_22	.	-1	-1	.	0
chr1	3469600	3474600	214003_E13	Peak_23	.	-1	-1	.	0
chr1	3474600	3499000	214004_E2	Peak_24	.	-1	-1	.	0
chr1	3499000	3499200	214005_E10	Peak_25	.	-1	-1	.	0
chr1	3499200	3503600	214006_E13	Peak_26	.	-1	-1	.	0
chr1	3503600	3504200	214007_E10	Peak_27	.	-1	-1	.	0
chr1	3504200	3504600	214008_E9	Peak_28	.	-1	-1	.	0
chr1	3504600	3505600	214009_E6	Peak_29	chr1	3504628	3505602	5	972
chr1	3505600	3506800	214010_E10	Peak_30	chr1	3504628	3505602	5	2
chr1	3506800	3521800	214011_E2	Peak_31	.	-1	-1	.	0
chr1	3521800	3523200	214012_E3	Peak_32	.	-1	-1	.	0
chr1	3523200	3541000	214013_E2	Peak_33	.	-1	-1	.	0
chr1	3541000	3541200	214014_E10	Peak_34	.	-1	-1	.	0
chr1	3541200	3542800	214015_E9	Peak_35	.	-1	-1	.	0
chr1	3542800	3543200	214016_E10	Peak_36	.	-1	-1	.	0
chr1	3543200	3543400	214017_E5	Peak_37	.	-1	-1	.	0
chr1	3543400	3545200	214018_E13	Peak_38	.	-1	-1	.	0
chr1	3545200	3575800	214019_E2	Peak_39	.	-1	-1	.	0
chr1	3575800	3576400	214020_E12	Peak_40	.	-1	-1	.	0
chr1	3576400	3576600	214021_E1	Peak_41	chr1	3576583	3576809	6	17
chr1	3576600	3576800	214022_E12	Peak_42	chr1	3576583	3576809	6	200
chr1	3576800	3595000	214023_E2	Peak_43	chr1	3576583	3576809	6	9
chr1	3595000	3595200	214024_E10	Peak_44	.	-1	-1	.	0
chr1	3595200	3595800	214025_E9	Peak_45	chr1	3595745	3596010	7	55
chr1	3595800	3596000	214026_E6	Peak_46	chr1	3595745	3596010	7	200
chr1	3596000	3596200	214027_E9	Peak_47	chr1	3595745	3596010	7	10
chr1	3596200	3596800	214028_E10	Peak_48	.	-1	-1	.	0
chr1	3596800	3645800	214029_E2	Peak_49	.	-1	-1	.	0
chr1	3645800	3646200	214030_E3	Peak_50	.	-1	-1	.	0
chr1	3646200	3652400	214031_E2	Peak_51	.	-1	-1	.	0
chr1	3652400	3660600	214032_E1	Peak_52	.	-1	-1	.	0
chr1	3660600	3662600	214033_E12	Peak_53	.	-1	-1	.	0
chr1	3662600	3666000	214034_E1	Peak_54	.	-1	-1	.	0
chr1	3666000	3710600	214035_E2	Peak_55	.	-1	-1	.	0
chr1	3710600	3711000	214036_E3	Peak_56	.	-1	-1	.	0
chr1	3711000	3769600	214037_E2	Peak_57	.	-1	-1	.	0
chr1	3769600	3770000	214038_E12	Peak_58	.	-1	-1	.	0
chr1	3770000	3774600	214039_E2	Peak_59	.	-1	-1	.	0
chr1	3774600	3775400	214040_E3	Peak_60	.	-1	-1	.	0
chr1	3775400	3882000	214041_E2	Peak_61	.	-1	-1	.	0
chr1	3882000	3882600	214042_E3	Peak_62	.	-1	-1	.	0
chr1	3882600	3990400	214043_E2	Peak_63	.	-1	-1	.	0
chr1	3990400	3990800	214044_E3	Peak_64	.	-1	-1	.	0
chr1	3990800	4087000	214045_E2	Peak_65	.	-1	-1	.	0
chr1	4087000	4095200	214046_E1	Peak_66	.	-1	-1	.	0
chr1	4095200	4156200	214047_E2	Peak_67	.	-1	-1	.	0
chr1	4156200	4156600	214048_E3	Peak_68	.	-1	-1	.	0
chr1	4156600	4223800	214049_E2	Peak_69	.	-1	-1	.	0
chr1	4223800	4224400	214050_E3	Peak_70	.	-1	-1	.	0
chr1	4224400	4245800	214051_E2	Peak_71	.	-1	-1	.	0
chr1	4245800	4246400	214052_E3	Peak_72	.	-1	-1	.	0
chr1	4246400	4249600	214053_E2	Peak_73	.	-1	-1	.	0
chr1	4249600	4250000	214054_E3	Peak_74	.	-1	-1	.	0
chr1	4250000	4367600	214055_E2	Peak_75	.	-1	-1	.	0
chr1	4367600	4369800	214056_E13	Peak_76	.	-1	-1	.	0
chr1	4369800	4370200	214057_E11	Peak_77	.	-1	-1	.	0
chr1	4370200	4398800	214058_E2	Peak_78	.	-1	-1	.	0
chr1	4398800	4399200	214059_E1	Peak_79	.	-1	-1	.	0
chr1	4399200	4399600	214060_E12	Peak_80	.	-1	-1	.	0
chr1	4399600	4401400	214061_E1	Peak_81	.	-1	-1	.	0
chr1	4401400	4416400	214062_E2	Peak_82	.	-1	-1	.	0
chr1	4416400	4417600	214063_E12	Peak_83	chr1	4416880	4417251	8	371
chr1	4417600	4469400	214064_E2	Peak_84	.	-1	-1	.	0
chr1	4469400	4470200	214065_E12	Peak_85	.	-1	-1	.	0
chr1	4470200	4481800	214066_E1	Peak_86	.	-1	-1	.	0
chr1	4481800	4484000	214067_E12	Peak_87	.	-1	-1	.	0
chr1	4484000	4485400	214068_E1	Peak_88	.	-1	-1	.	0
chr1	4485400	4485800	214069_E12	Peak_89	.	-1	-1	.	0
chr1	4485800	4486000	214070_E8	Peak_90	.	-1	-1	.	0
chr1	4486000	4487800	214071_E12	Peak_91	chr1	4486450	4486776	9	326
chr1	4487800	4490000	214072_E1	Peak_92	.	-1	-1	.	0
chr1	4490000	4503800	214073_E2	Peak_93	.	-1	-1	.	0		9	chr1	4486450	4486776
chr1	4503800	4504000	214074_E10	Peak_94	.	-1	-1	.	0		10	chr1	4487420	4487647
chr1	4504000	4504200	214075_E5	Peak_95	chr1	4504003	4504564	11	197		11	chr1	4504003	4504564
chr1	4504200	4504400	214076_E6	Peak_96	chr1	4504003	4504564	11	200
chr1	4504400	4504600	214077_E9	Peak_97	chr1	4504003	4504564	11	164
chr1	4504600	4505200	214078_E10	Peak_98	.	-1	-1	.	0
chr1	4505200	4509400	214079_E2	Peak_99	.	-1	-1	.	0
chr1	4509400	4510000	214080_E1	Peak_100	.	-1	-1	.	0
chr1	4510000	4511000	214081_E12	Peak_101	.	-1	-1	.	0
chr1	4511000	4512400	214082_E1	Peak_102	.	-1	-1	.	0
chr1	4512400	4534000	214083_E2	Peak_103	.	-1	-1	.	0
chr1	4534000	4534400	214084_E12	Peak_104	.	-1	-1	.	0
chr1	4534400	4560800	214085_E2	Peak_105	.	-1	-1	.	0
chr1	4560800	4561400	214086_E1	Peak_106	.	-1	-1	.	0
chr1	4561400	4562400	214087_E12	Peak_107	chr1	4561654	4562157	12	503
chr1	4562400	4587600	214088_E2	Peak_108	.	-1	-1	.	0
chr1	4587600	4588800	214089_E11	Peak_109	.	-1	-1	.	0
chr1	4588800	4607200	214090_E2	Peak_110	.	-1	-1	.	0
chr1	4607200	4608200	214091_E11	Peak_111	chr1	4607607	4607907	13	300
chr1	4608200	4612600	214092_E13	Peak_112	.	-1	-1	.	0
chr1	4612600	4612800	214093_E5	Peak_113	.	-1	-1	.	0
chr1	4612800	4614000	214094_E10	Peak_114	.	-1	-1	.	0
chr1	4614000	4642800	214095_E2	Peak_115	.	-1	-1	.	0
chr1	4642800	4643000	214096_E12	Peak_116	.	-1	-1	.	0
chr1	4643000	4643800	214097_E13	Peak_117	.	-1	-1	.	0
chr1	4643800	4644600	214098_E11	Peak_118	chr1	4644079	4644493	14	414
chr1	4644600	4651400	214099_E13	Peak_119	.	-1	-1	.	0
chr1	4651400	4652400	214100_E11	Peak_120	chr1	4651774	4652240	15	466
chr1	4652400	4660000	214101_E13	Peak_121	.	-1	-1	.	0
chr1	4660000	4661000	214102_E11	Peak_122	chr1	4660743	4661047	16	257
chr1	4661000	4661200	214103_E9	Peak_123	chr1	4660743	4661047	16	47
chr1	4661200	4662000	214104_E6	Peak_124	chr1	4661316	4662219	17	684
chr1	4662000	4662200	214105_E5	Peak_125	chr1	4661316	4662219	17	200
chr1	4662200	4663000	214106_E13	Peak_126	chr1	4661316	4662219	17	19
chr1	4663000	4679600	214107_E2	Peak_127	.	-1	-1	.	0
chr1	4679600	4680400	214108_E12	Peak_128	.	-1	-1	.	0
chr1	4680400	4712600	214109_E2	Peak_129	.	-1	-1	.	0
chr1	4712600	4712800	214110_E12	Peak_130	.	-1	-1	.	0
chr1	4712800	4741400	214111_E2	Peak_131	chr1	4736913	4737219	18	306
chr1	4741400	4741600	214112_E3	Peak_132	.	-1	-1	.	0
chr1	4741600	4750600	214113_E2	Peak_133	.	-1	-1	.	0
chr1	4750600	4751000	214114_E12	Peak_134	.	-1	-1	.	0
chr1	4751000	4757400	214115_E13	Peak_135	.	-1	-1	.	0
chr1	4757400	4758400	214116_E10	Peak_136	.	-1	-1	.	0
chr1	4758400	4759600	214117_E6	Peak_137	chr1	4758414	4759705	19	1186
chr1	4759600	4759800	214118_E9	Peak_138	chr1	4758414	4759705	19	105
chr1	4759800	4760000	214119_E6	Peak_139	chr1	4759881	4760772	20	119
chr1	4760000	4760200	214120_E9	Peak_140	chr1	4759881	4760772	20	200
chr1	4760200	4760800	214121_E6	Peak_141	chr1	4759881	4760772	20	572
chr1	4760800	4761200	214122_E5	Peak_142	chr1	4761108	4761295	21	92
chr1	4761200	4762800	214123_E13	Peak_143	chr1	4761108	4761295	21	95
chr1	4762800	4772600	214124_E14	Peak_144	.	-1	-1	.	0
chr1	4772600	4773000	214125_E9	Peak_145	.	-1	-1	.	0
chr1	4773000	4773800	214126_E11	Peak_146	.	-1	-1	.	0
chr1	4773800	4774200	214127_E9	Peak_147	.	-1	-1	.	0
chr1	4774200	4774600	214128_E6	Peak_148	chr1	4774222	4774754	22	378
chr1	4774600	4774800	214129_E7	Peak_149	chr1	4774222	4774754	22	154
chr1	4774800	4775400	214130_E8	Peak_150	.	-1	-1	.	0
chr1	4775400	4776400	214131_E7	Peak_151	chr1	4775405	4776273	23	868
chr1	4776400	4776600	214132_E9	Peak_152	.	-1	-1	.	0
chr1	4776600	4777200	214133_E11	Peak_153	.	-1	-1	.	0
chr1	4777200	4780800	214134_E13	Peak_154	.	-1	-1	.	0
chr1	4780800	4781800	214135_E11	Peak_155	.	-1	-1	.	0
chr1	4781800	4790800	214136_E13	Peak_156	.	-1	-1	.	0
chr1	4790800	4791000	214137_E10	Peak_157	.	-1	-1	.	0
chr1	4791000	4791600	214138_E9	Peak_158	chr1	4791594	4792418	24	6
chr1	4791600	4792200	214139_E6	Peak_159	chr1	4791594	4792418	24	600
chr1	4792200	4792600	214140_E9	Peak_160	chr1	4791594	4792418	24	218
chr1	4792600	4792800	214141_E10	Peak_161	.	-1	-1	.	0
chr1	4792800	4796800	214142_E13	Peak_162	.	-1	-1	.	0
chr1	4796800	4797000	214143_E10	Peak_163	.	-1	-1	.	0
chr1	4797000	4797400	214144_E9	Peak_164	.	-1	-1	.	0
chr1	4797400	4798400	214145_E7	Peak_165	chr1	4797439	4798383	25	944
chr1	4798400	4798800	214146_E8	Peak_166	chr1	4798684	4799255	26	116
chr1	4798800	4799200	214147_E7	Peak_167	chr1	4798684	4799255	26	400
chr1	4799200	4799400	214148_E8	Peak_168	chr1	4798684	4799255	26	55
chr1	4799400	4799600	214149_E9	Peak_169	.	-1	-1	.	0
chr1	4799600	4800000	214150_E11	Peak_170	.	-1	-1	.	0
chr1	4800000	4800400	214151_E9	Peak_171	.	-1	-1	.	0
chr1	4800400	4800800	214152_E6	Peak_172	chr1	4800413	4800947	27	387
chr1	4800800	4801000	214153_E9	Peak_173	chr1	4800413	4800947	27	147
chr1	4801000	4802400	214154_E11	Peak_174	.	-1	-1	.	0
chr1	4802400	4808600	214155_E13	Peak_175	.	-1	-1	.	0
chr1	4808600	4819800	214156_E11	Peak_176	chr1	4819359	4819687	28	328
chr1	4819800	4820400	214157_E13	Peak_177	.	-1	-1	.	0
chr1	4820400	4824400	214158_E14	Peak_178	.	-1	-1	.	0
chr1	4824400	4825600	214159_E13	Peak_179	.	-1	-1	.	0
chr1	4825600	4839800	214160_E14	Peak_180	.	-1	-1	.	0
chr1	4839800	4845800	214161_E13	Peak_181	.	-1	-1	.	0
chr1	4845800	4846600	214162_E11	Peak_182	.	-1	-1	.	0
chr1	4846600	4846800	214163_E10	Peak_183	.	-1	-1	.	0
chr1	4846800	4847000	214164_E11	Peak_184	.	-1	-1	.	0
chr1	4847000	4847400	214165_E9	Peak_185	.	-1	-1	.	0
chr1	4847400	4848600	214166_E7	Peak_186	chr1	4847417	4848573	29	1156
chr1	4848600	4848800	214167_E8	Peak_187	.	-1	-1	.	0
chr1	4848800	4850000	214168_E11	Peak_188	.	-1	-1	.	0
chr1	4850000	4851400	214169_E13	Peak_189	.	-1	-1	.	0
chr1	4851400	4853200	214170_E11	Peak_190	.	-1	-1	.	0
chr1	4853200	4854200	214171_E13	Peak_191	.	-1	-1	.	0
chr1	4854200	4855000	214172_E11	Peak_192	.	-1	-1	.	0
chr1	4855000	4857600	214173_E13	Peak_193	.	-1	-1	.	0
chr1	4857600	4867200	214174_E14	Peak_194	.	-1	-1	.	0
chr1	4867200	4867400	214175_E13	Peak_195	.	-1	-1	.	0
chr1	4867400	4868000	214176_E11	Peak_196	.	-1	-1	.	0
chr1	4868000	4868800	214177_E14	Peak_197	.	-1	-1	.	0
chr1	4868800	4870800	214178_E13	Peak_198	.	-1	-1	.	0
chr1	4870800	4871000	214179_E11	Peak_199	.	-1	-1	.	0
chr1	4871000	4886600	214180_E14	Peak_200	.	-1	-1	.	0
chr1	4886600	4887800	214181_E13	Peak_201	.	-1	-1	.	0
chr1	4887800	4891400	214182_E14	Peak_202	.	-1	-1	.	0
chr1	4891400	4897800	214183_E13	Peak_203	.	-1	-1	.	0
chr1	4897800	4910200	214184_E2	Peak_204	.	-1	-1	.	0
chr1	4910200	4914200	214185_E3	Peak_205	.	-1	-1	.	0
chr1	4914200	4936600	214186_E2	Peak_206	.	-1	-1	.	0
chr1	4936600	4937800	214187_E3	Peak_207	.	-1	-1	.	0
chr1	4937800	4951600	214188_E2	Peak_208	.	-1	-1	.	0
chr1	4951600	4952000	214189_E1	Peak_209	.	-1	-1	.	0
chr1	4952000	4973400	214190_E2	Peak_210	.	-1	-1	.	0
chr1	4973400	4978400	214191_E3	Peak_211	.	-1	-1	.	0
chr1	4978400	4997400	214192_E2	Peak_212	.	-1	-1	.	0
chr1	4997400	5008200	214193_E1	Peak_213	.	-1	-1	.	0
chr1	5008200	5011200	214194_E12	Peak_214	.	-1	-1	.	0
chr1	5011200	5012800	214195_E1	Peak_215	.	-1	-1	.	0
chr1	5012800	5013800	214196_E12	Peak_216	.	-1	-1	.	0
chr1	5013800	5022400	214197_E1	Peak_217	.	-1	-1	.	0
chr1	5022400	5036400	214198_E2	Peak_218	.	-1	-1	.	0
chr1	5036400	5037200	214199_E3	Peak_219	.	-1	-1	.	0
chr1	5037200	5052400	214200_E2	Peak_220	.	-1	-1	.	0
chr1	5052400	5053400	214201_E3	Peak_221	.	-1	-1	.	0
chr1	5053400	5072800	214202_E2	Peak_222	.	-1	-1	.	0
chr1	5072800	5073000	214203_E10	Peak_223	chr1	5072936	5073700	31	64
chr1	5073000	5073800	214204_E7	Peak_224	chr1	5072936	5073700	31	700
chr1	5073800	5074400	214205_E9	Peak_225	.	-1	-1	.	0
chr1	5074400	5076400	214206_E11	Peak_226	.	-1	-1	.	0
chr1	5076400	5099400	214207_E14	Peak_227	.	-1	-1	.	0
chr1	5099400	5105400	214208_E13	Peak_228	.	-1	-1	.	0
chr1	5105400	5110600	214209_E14	Peak_229	.	-1	-1	.	0
chr1	5110600	5113600	214210_E13	Peak_230	.	-1	-1	.	0
chr1	5113600	5116200	214211_E14	Peak_231	.	-1	-1	.	0
chr1	5116200	5121400	214212_E13	Peak_232	.	-1	-1	.	0
chr1	5121400	5121800	214213_E11	Peak_233	.	-1	-1	.	0
chr1	5121800	5123600	214214_E13	Peak_234	.	-1	-1	.	0
chr1	5123600	5124400	214215_E10	Peak_235	chr1	5124248	5124548	32	152
chr1	5124400	5124800	214216_E9	Peak_236	chr1	5124248	5124548	32	148
chr1	5124800	5125000	214217_E10	Peak_237	.	-1	-1	.	0
chr1	5125000	5125800	214218_E13	Peak_238	.	-1	-1	.	0
chr1	5125800	5137200	214219_E14	Peak_239	.	-1	-1	.	0
chr1	5137200	5137400	214220_E13	Peak_240	.	-1	-1	.	0
chr1	5137400	5153200	214221_E14	Peak_241	.	-1	-1	.	0
chr1	5153200	5154800	214222_E13	Peak_242	.	-1	-1	.	0
chr1	5154800	5160000	214223_E2	Peak_243	.	-1	-1	.	0
chr1	5160000	5163000	214224_E3	Peak_244	.	-1	-1	.	0
chr1	5163000	5164800	214225_E2	Peak_245	.	-1	-1	.	0
chr1	5164800	5165000	214226_E12	Peak_246	.	-1	-1	.	0
chr1	5165000	5209400	214227_E2	Peak_247	.	-1	-1	.	0
chr1	5209400	5210000	214228_E3	Peak_248	.	-1	-1	.	0
chr1	5210000	5247200	214229_E2	Peak_249	.	-1	-1	.	0
chr1	5247200	5247800	214230_E10	Peak_250	.	-1	-1	.	0
chr1	5247800	5248400	214231_E9	Peak_251	.	-1	-1	.	0
chr1	5248400	5249000	214232_E11	Peak_252	.	-1	-1	.	0
chr1	5249000	5252000	214233_E13	Peak_253	.	-1	-1	.	0
chr1	5252000	5263600	214234_E2	Peak_254	.	-1	-1	.	0
chr1	5263600	5263800	214235_E13	Peak_255	.	-1	-1	.	0
chr1	5263800	5264400	214236_E10	Peak_256	.	-1	-1	.	0
chr1	5264400	5264800	214237_E9	Peak_257	.	-1	-1	.	0
chr1	5264800	5265800	214238_E10	Peak_258	.	-1	-1	.	0
chr1	5265800	5278400	214239_E2	Peak_259	.	-1	-1	.	0
chr1	5278400	5279000	214240_E3	Peak_260	.	-1	-1	.	0
chr1	5279000	5296800	214241_E2	Peak_261	.	-1	-1	.	0
chr1	5296800	5298200	214242_E3	Peak_262	.	-1	-1	.	0
chr1	5298200	5332600	214243_E2	Peak_263	chr1	5301758	5302078	33	320
chr1	5332600	5335200	214244_E3	Peak_264	.	-1	-1	.	0
chr1	5335200	5338600	214245_E2	Peak_265	.	-1	-1	.	0
chr1	5338600	5340400	214246_E3	Peak_266	.	-1	-1	.	0
chr1	5340400	5441600	214247_E2	Peak_267	.	-1	-1	.	0
chr1	5441600	5442000	214248_E3	Peak_268	.	-1	-1	.	0
chr1	5442000	5481600	214249_E2	Peak_269	.	-1	-1	.	0
chr1	5481600	5482400	214250_E3	Peak_270	.	-1	-1	.	0
chr1	5482400	5487000	214251_E2	Peak_271	.	-1	-1	.	0
chr1	5487000	5487800	214252_E3	Peak_272	.	-1	-1	.	0
chr1	5487800	5578000	214253_E2	Peak_273	.	-1	-1	.	0
chr1	5578000	5578400	214254_E1	Peak_274	.	-1	-1	.	0
chr1	5578400	5579400	214255_E12	Peak_275	.	-1	-1	.	0
chr1	5579400	5582400	214256_E1	Peak_276	.	-1	-1	.	0
chr1	5582400	5635400	214257_E2	Peak_277	.	-1	-1	.	0
chr1	5635400	5636000	214258_E3	Peak_278	.	-1	-1	.	0
chr1	5636000	5644200	214259_E2	Peak_279	.	-1	-1	.	0
chr1	5644200	5644800	214260_E3	Peak_280	.	-1	-1	.	0
chr1	5644800	5645000	214261_E2	Peak_281	.	-1	-1	.	0
chr1	5645000	5645200	214262_E3	Peak_282	.	-1	-1	.	0
chr1	5645200	5662800	214263_E2	Peak_283	.	-1	-1	.	0
chr1	5662800	5663200	214264_E12	Peak_284	.	-1	-1	.	0
chr1	5663200	5763000	214265_E2	Peak_285	.	-1	-1	.	0
chr1	5763000	5763400	214266_E3	Peak_286	.	-1	-1	.	0
chr1	5763400	5763800	214267_E2	Peak_287	.	-1	-1	.	0
chr1	5763800	5764000	214268_E3	Peak_288	.	-1	-1	.	0
chr1	5764000	5784200	214269_E2	Peak_289	.	-1	-1	.	0
chr1	5784200	5785000	214270_E3	Peak_290	.	-1	-1	.	0
chr1	5785000	5818800	214271_E2	Peak_291	.	-1	-1	.	0
chr1	5818800	5819200	214272_E3	Peak_292	.	-1	-1	.	0
chr1	5819200	5879200	214273_E2	Peak_293	.	-1	-1	.	0
chr1	5879200	5879600	214274_E3	Peak_294	.	-1	-1	.	0
chr1	5879600	5899200	214275_E2	Peak_295	.	-1	-1	.	0
chr1	5899200	5905800	214276_E1	Peak_296	.	-1	-1	.	0
chr1	5905800	5907200	214277_E12	Peak_297	.	-1	-1	.	0
chr1	5907200	5907600	214278_E1	Peak_298	.	-1	-1	.	0
chr1	5907600	5917400	214279_E2	Peak_299	.	-1	-1	.	0
chr1	5917400	5919200	214280_E3	Peak_300	.	-1	-1	.	0
chr1	5919200	5919400	214281_E2	Peak_301	.	-1	-1	.	0
chr1	5919400	5931200	214282_E1	Peak_302	.	-1	-1	.	0
chr1	5931200	6005800	214283_E2	Peak_303	.	-1	-1	.	0
chr1	6005800	6006600	214284_E3	Peak_304	.	-1	-1	.	0
chr1	6006600	6025800	214285_E2	Peak_305	.	-1	-1	.	0
chr1	6025800	6026600	214286_E3	Peak_306	.	-1	-1	.	0
chr1	6026600	6156600	214287_E2	Peak_307	.	-1	-1	.	0
chr1	6156600	6157200	214288_E3	Peak_308	.	-1	-1	.	0
chr1	6157200	6163400	214289_E2	Peak_309	.	-1	-1	.	0
chr1	6163400	6164200	214290_E3	Peak_310	.	-1	-1	.	0
chr1	6164200	6187400	214291_E2	Peak_311	.	-1	-1	.	0
chr1	6187400	6200200	214292_E13	Peak_312	.	-1	-1	.	0
chr1	6200200	6203400	214293_E14	Peak_313	.	-1	-1	.	0
chr1	6203400	6204000	214294_E9	Peak_314	chr1	6203854	6205645	34	146
chr1	6204000	6204600	214295_E7	Peak_315	chr1	6203854	6205645	34	600
chr1	6204600	6204800	214296_E5	Peak_316	chr1	6203854	6205645	34	200
chr1	6204800	6205600	214297_E7	Peak_317	chr1	6203854	6205645	34	800
chr1	6205600	6205800	214298_E8	Peak_318	chr1	6203854	6205645	34	45
chr1	6205800	6206200	214299_E9	Peak_319	.	-1	-1	.	0
chr1	6206200	6207400	214300_E11	Peak_320	.	-1	-1	.	0
chr1	6207400	6208600	214301_E13	Peak_321	.	-1	-1	.	0
chr1	6208600	6209000	214302_E11	Peak_322	.	-1	-1	.	0
chr1	6209000	6211200	214303_E13	Peak_323	.	-1	-1	.	0
chr1	6211200	6211400	214304_E11	Peak_324	.	-1	-1	.	0
chr1	6211400	6211800	214305_E9	Peak_325	.	-1	-1	.	0
chr1	6211800	6213000	214306_E11	Peak_326	.	-1	-1	.	0
chr1	6213000	6219400	214307_E13	Peak_327	.	-1	-1	.	0
chr1	6219400	6242800	214308_E14	Peak_328	.	-1	-1	.	0
chr1	6242800	6245000	214309_E13	Peak_329	.	-1	-1	.	0
chr1	6245000	6245800	214310_E14	Peak_330	.	-1	-1	.	0
chr1	6245800	6250000	214311_E13	Peak_331	.	-1	-1	.	0
chr1	6250000	6267600	214312_E14	Peak_332	.	-1	-1	.	0
chr1	6267600	6272600	214313_E13	Peak_333	.	-1	-1	.	0
chr1	6272600	6273000	214314_E12	Peak_334	.	-1	-1	.	0
chr1	6273000	6281400	214315_E1	Peak_335	.	-1	-1	.	0
chr1	6281400	6283600	214316_E2	Peak_336	.	-1	-1	.	0
chr1	6283600	6284800	214317_E3	Peak_337	.	-1	-1	.	0
chr1	6284800	6348800	214318_E2	Peak_338	.	-1	-1	.	0
chr1	6348800	6349800	214319_E12	Peak_339	chr1	6348914	6349604	35	690
chr1	6349800	6352400	214320_E1	Peak_340	.	-1	-1	.	0
chr1	6352400	6368400	214321_E2	Peak_341	.	-1	-1	.	0
chr1	6368400	6372400	214322_E1	Peak_342	.	-1	-1	.	0
chr1	6372400	6373400	214323_E12	Peak_343	.	-1	-1	.	0
chr1	6373400	6376600	214324_E1	Peak_344	.	-1	-1	.	0
chr1	6376600	6419400	214325_E2	Peak_345	.	-1	-1	.	0
chr1	6419400	6420400	214326_E3	Peak_346	.	-1	-1	.	0
chr1	6420400	6430200	214327_E2	Peak_347	.	-1	-1	.	0
chr1	6430200	6432000	214328_E3	Peak_348	.	-1	-1	.	0
chr1	6432000	6457600	214329_E2	Peak_349	.	-1	-1	.	0
chr1	6457600	6458400	214330_E3	Peak_350	.	-1	-1	.	0
chr1	6458400	6474400	214331_E2	Peak_351	.	-1	-1	.	0
chr1	6474400	6479000	214332_E1	Peak_352	.	-1	-1	.	0
chr1	6479000	6500200	214333_E2	Peak_353	.	-1	-1	.	0
chr1	6500200	6501600	214334_E11	Peak_354	chr1	6500620	6500920	36	300
chr1	6501600	6543800	214335_E2	Peak_355	.	-1	-1	.	0
chr1	6543800	6544200	214336_E3	Peak_356	.	-1	-1	.	0
chr1	6544200	6679400	214337_E2	Peak_357	.	-1	-1	.	0
chr1	6679400	6679800	214338_E3	Peak_358	.	-1	-1	.	0
chr1	6679800	6696000	214339_E2	Peak_359	.	-1	-1	.	0
chr1	6696000	6696600	214340_E12	Peak_360	.	-1	-1	.	0
chr1	6696600	6829800	214341_E2	Peak_361	.	-1	-1	.	0
chr1	6829800	6835000	214342_E1	Peak_362	.	-1	-1	.	0
chr1	6835000	6835800	214343_E12	Peak_363	.	-1	-1	.	0
chr1	6835800	6878800	214344_E2	Peak_364	.	-1	-1	.	0
chr1	6878800	6881200	214345_E1	Peak_365	.	-1	-1	.	0
chr1	6881200	6894000	214346_E2	Peak_366	.	-1	-1	.	0
chr1	6894000	6894200	214347_E3	Peak_367	.	-1	-1	.	0
chr1	6894200	6980600	214348_E2	Peak_368	.	-1	-1	.	0
chr1	6980600	6986600	214349_E13	Peak_369	chr1	6986138	6986326	37	188
chr1	6986600	6986800	214350_E10	Peak_370	.	-1	-1	.	0
chr1	6986800	6987000	214351_E11	Peak_371	.	-1	-1	.	0
chr1	6987000	6993200	214352_E13	Peak_372	.	-1	-1	.	0
chr1	6993200	7043400	214353_E2	Peak_373	.	-1	-1	.	0
chr1	7043400	7043600	214354_E3	Peak_374	.	-1	-1	.	0
chr1	7043600	7055000	214355_E2	Peak_375	.	-1	-1	.	0
chr1	7055000	7055600	214356_E3	Peak_376	.	-1	-1	.	0
chr1	7055600	7077800	214357_E2	Peak_377	.	-1	-1	.	0
chr1	7077800	7078000	214358_E10	Peak_378	.	-1	-1	.	0
chr1	7078000	7078200	214359_E6	Peak_379	.	-1	-1	.	0
chr1	7078200	7078800	214360_E7	Peak_380	.	-1	-1	.	0
chr1	7078800	7079200	214361_E5	Peak_381	.	-1	-1	.	0
chr1	7079200	7080200	214362_E7	Peak_382	.	-1	-1	.	0
chr1	7080200	7080800	214363_E8	Peak_383	.	-1	-1	.	0
chr1	7080800	7081400	214364_E9	Peak_384	.	-1	-1	.	0
chr1	7081400	7082200	214365_E11	Peak_385	.	-1	-1	.	0
chr1	7082200	7083800	214366_E13	Peak_386	.	-1	-1	.	0
chr1	7083800	7085200	214367_E14	Peak_387	.	-1	-1	.	0
chr1	7085200	7087200	214368_E11	Peak_388	.	-1	-1	.	0
chr1	7087200	7088000	214369_E13	Peak_389	.	-1	-1	.	0
chr1	7088000	7090000	214370_E11	Peak_390	.	-1	-1	.	0
chr1	7090000	7090400	214371_E9	Peak_391	.	-1	-1	.	0
chr1	7090400	7090600	214372_E11	Peak_392	.	-1	-1	.	0
chr1	7090600	7090800	214373_E6	Peak_393	.	-1	-1	.	0
chr1	7090800	7091400	214374_E9	Peak_394	.	-1	-1	.	0
chr1	7091400	7092600	214375_E11	Peak_395	.	-1	-1	.	0
chr1	7092600	7093200	214376_E9	Peak_396	.	-1	-1	.	0
chr1	7093200	7094000	214377_E11	Peak_397	.	-1	-1	.	0
chr1	7094000	7094200	214378_E9	Peak_398	.	-1	-1	.	0
chr1	7094200	7094400	214379_E8	Peak_399	.	-1	-1	.	0
chr1	7094400	7094800	214380_E11	Peak_400	.	-1	-1	.	0
chr1	7094800	7095400	214381_E9	Peak_401	.	-1	-1	.	0
chr1	7095400	7098600	214382_E11	Peak_402	.	-1	-1	.	0
chr1	7098600	7099000	214383_E9	Peak_403	.	-1	-1	.	0
chr1	7099000	7102200	214384_E11	Peak_404	.	-1	-1	.	0
chr1	7102200	7102600	214385_E9	Peak_405	.	-1	-1	.	0
chr1	7102600	7106600	214386_E11	Peak_406	.	-1	-1	.	0
chr1	7106600	7108800	214387_E13	Peak_407	.	-1	-1	.	0
chr1	7108800	7110600	214388_E11	Peak_408	.	-1	-1	.	0
chr1	7110600	7112200	214389_E9	Peak_409	.	-1	-1	.	0
chr1	7112200	7112800	214390_E11	Peak_410	.	-1	-1	.	0
chr1	7112800	7126000	214391_E13	Peak_411	.	-1	-1	.	0
chr1	7126000	7127400	214392_E14	Peak_412	.	-1	-1	.	0
chr1	7127400	7127600	214393_E11	Peak_413	.	-1	-1	.	0
chr1	7127600	7128400	214394_E13	Peak_414	.	-1	-1	.	0
chr1	7128400	7128600	214395_E11	Peak_415	.	-1	-1	.	0
chr1	7128600	7129000	214396_E13	Peak_416	.	-1	-1	.	0
chr1	7129000	7129200	214397_E11	Peak_417	.	-1	-1	.	0
chr1	7129200	7129400	214398_E13	Peak_418	.	-1	-1	.	0
chr1	7129400	7130000	214399_E11	Peak_419	.	-1	-1	.	0
chr1	7130000	7130800	214400_E10	Peak_420	.	-1	-1	.	0
chr1	7130800	7133600	214401_E13	Peak_421	.	-1	-1	.	0
chr1	7133600	7135000	214402_E11	Peak_422	.	-1	-1	.	0
chr1	7135000	7137200	214403_E13	Peak_423	.	-1	-1	.	0
chr1	7137200	7137400	214404_E11	Peak_424	.	-1	-1	.	0
chr1	7137400	7141200	214405_E14	Peak_425	.	-1	-1	.	0
chr1	7141200	7143200	214406_E13	Peak_426	.	-1	-1	.	0
chr1	7143200	7149200	214407_E14	Peak_427	.	-1	-1	.	0
chr1	7149200	7150400	214408_E13	Peak_428	.	-1	-1	.	0
chr1	7150400	7161400	214409_E14	Peak_429	.	-1	-1	.	0
chr1	7161400	7164600	214410_E13	Peak_430	.	-1	-1	.	0
chr1	7164600	7189600	214411_E2	Peak_431	.	-1	-1	.	0
chr1	7189600	7190200	214412_E1	Peak_432	.	-1	-1	.	0
chr1	7190200	7191600	214413_E2	Peak_433	.	-1	-1	.	0
chr1	7191600	7192200	214414_E1	Peak_434	.	-1	-1	.	0
chr1	7192200	7193800	214415_E2	Peak_435	.	-1	-1	.	0
chr1	7193800	7194800	214416_E1	Peak_436	.	-1	-1	.	0
chr1	7194800	7197000	214417_E12	Peak_437	chr1	7196426	7196844	39	418
chr1	7197000	7281800	214418_E2	Peak_438	.	-1	-1	.	0
chr1	7281800	7283400	214419_E13	Peak_439	.	-1	-1	.	0
chr1	7283400	7284600	214420_E11	Peak_440	.	-1	-1	.	0
chr1	7284600	7286800	214421_E13	Peak_441	.	-1	-1	.	0
chr1	7286800	7289400	214422_E2	Peak_442	.	-1	-1	.	0
chr1	7289400	7289600	214423_E13	Peak_443	.	-1	-1	.	0
chr1	7289600	7290000	214424_E3	Peak_444	.	-1	-1	.	0
chr1	7290000	7290200	214425_E13	Peak_445	.	-1	-1	.	0
chr1	7290200	7299400	214426_E2	Peak_446	.	-1	-1	.	0
chr1	7299400	7299800	214427_E12	Peak_447	.	-1	-1	.	0
chr1	7299800	7328600	214428_E2	Peak_448	.	-1	-1	.	0
chr1	7328600	7328800	214429_E3	Peak_449	.	-1	-1	.	0
chr1	7328800	7339000	214430_E2	Peak_450	.	-1	-1	.	0
chr1	7339000	7341200	214431_E3	Peak_451	.	-1	-1	.	0
chr1	7341200	7348400	214432_E2	Peak_452	.	-1	-1	.	0
chr1	7348400	7350200	214433_E3	Peak_453	.	-1	-1	.	0
chr1	7350200	7352000	214434_E2	Peak_454	.	-1	-1	.	0
chr1	7352000	7353400	214435_E3	Peak_455	.	-1	-1	.	0
chr1	7353400	7360800	214436_E2	Peak_456	.	-1	-1	.	0
chr1	7360800	7362000	214437_E3	Peak_457	.	-1	-1	.	0
chr1	7362000	7385400	214438_E2	Peak_458	.	-1	-1	.	0
chr1	7385400	7385600	214439_E13	Peak_459	.	-1	-1	.	0
chr1	7385600	7385800	214440_E5	Peak_460	.	-1	-1	.	0
chr1	7385800	7386800	214441_E13	Peak_461	.	-1	-1	.	0
chr1	7386800	7387000	214442_E10	Peak_462	.	-1	-1	.	0
chr1	7387000	7388000	214443_E7	Peak_463	chr1	7387004	7388684	40	996
chr1	7388000	7388400	214444_E5	Peak_464	chr1	7387004	7388684	40	400
chr1	7388400	7388600	214445_E7	Peak_465	chr1	7387004	7388684	40	200
chr1	7388600	7388800	214446_E8	Peak_466	chr1	7387004	7388684	40	84
chr1	7388800	7389000	214447_E12	Peak_467	.	-1	-1	.	0
chr1	7389000	7571200	214448_E2	Peak_468	.	-1	-1	.	0
chr1	7571200	7571600	214449_E3	Peak_469	.	-1	-1	.	0
chr1	7571600	7594600	214450_E2	Peak_470	.	-1	-1	.	0
chr1	7594600	7595000	214451_E3	Peak_471	.	-1	-1	.	0
chr1	7595000	7597200	214452_E2	Peak_472	.	-1	-1	.	0
chr1	7597200	7598400	214453_E3	Peak_473	.	-1	-1	.	0
chr1	7598400	7788400	214454_E2	Peak_474	.	-1	-1	.	0
chr1	7788400	7791400	214455_E3	Peak_475	.	-1	-1	.	0
chr1	7791400	7796400	214456_E2	Peak_476	.	-1	-1	.	0
chr1	7796400	7796600	214457_E3	Peak_477	.	-1	-1	.	0
chr1	7796600	7813600	214458_E2	Peak_478	.	-1	-1	.	0
chr1	7813600	7814000	214459_E3	Peak_479	.	-1	-1	.	0
chr1	7814000	7908800	214460_E2	Peak_480	.	-1	-1	.	0
chr1	7908800	7909800	214461_E3	Peak_481	.	-1	-1	.	0
chr1	7909800	7978200	214462_E2	Peak_482	.	-1	-1	.	0
chr1	7978200	7978400	214463_E3	Peak_483	.	-1	-1	.	0
chr1	7978400	8037200	214464_E2	Peak_484	.	-1	-1	.	0
chr1	8037200	8039200	214465_E3	Peak_485	.	-1	-1	.	0
chr1	8039200	8044600	214466_E2	Peak_486	.	-1	-1	.	0
chr1	8044600	8045200	214467_E10	Peak_487	chr1	8044741	8045168	41	427
chr1	8045200	8166800	214468_E2	Peak_488	.	-1	-1	.	0
chr1	8166800	8167200	214469_E3	Peak_489	.	-1	-1	.	0
chr1	8167200	8174600	214470_E2	Peak_490	.	-1	-1	.	0
chr1	8174600	8176000	214471_E3	Peak_491	.	-1	-1	.	0
chr1	8176000	8321400	214472_E2	Peak_492	.	-1	-1	.	0
chr1	8321400	8321600	214473_E3	Peak_493	.	-1	-1	.	0
chr1	8321600	8330200	214474_E2	Peak_494	.	-1	-1	.	0
chr1	8330200	8330400	214475_E3	Peak_495	.	-1	-1	.	0
chr1	8330400	8403000	214476_E2	Peak_496	.	-1	-1	.	0
chr1	8403000	8406000	214477_E13	Peak_497	.	-1	-1	.	0
chr1	8406000	8406800	214478_E10	Peak_498	.	-1	-1	.	0
chr1	8406800	8407800	214479_E9	Peak_499	.	-1	-1	.	0
chr1	8407800	8408400	214480_E10	Peak_500	.	-1	-1	.	0
chr1	8408400	8422000	214481_E13	Peak_501	.	-1	-1	.	0
chr1	8422000	8423200	214482_E11	Peak_502	.	-1	-1	.	0
chr1	8423200	8426800	214483_E13	Peak_503	.	-1	-1	.	0
chr1	8426800	8451400	214484_E2	Peak_504	.	-1	-1	.	0
chr1	8451400	8457400	214485_E13	Peak_505	.	-1	-1	.	0
chr1	8457400	8457800	214486_E11	Peak_506	chr1	8457539	8457761	42	222
chr1	8457800	8458000	214487_E13	Peak_507	.	-1	-1	.	0
chr1	8458000	8483000	214488_E2	Peak_508	.	-1	-1	.	0
chr1	8483000	8483400	214489_E12	Peak_509	.	-1	-1	.	0
chr1	8483400	8551400	214490_E2	Peak_510	.	-1	-1	.	0
chr1	8551400	8592600	214491_E13	Peak_511	.	-1	-1	.	0
chr1	8592600	8593000	214492_E14	Peak_512	.	-1	-1	.	0
chr1	8593000	8595000	214493_E13	Peak_513	.	-1	-1	.	0
chr1	8595000	8597200	214494_E14	Peak_514	.	-1	-1	.	0
chr1	8597200	8608600	214495_E13	Peak_515	.	-1	-1	.	0
chr1	8608600	8609200	214496_E14	Peak_516	.	-1	-1	.	0
chr1	8609200	8613200	214497_E13	Peak_517	.	-1	-1	.	0
chr1	8613200	8631600	214498_E2	Peak_518	.	-1	-1	.	0
chr1	8631600	8632200	214499_E12	Peak_519	chr1	8631782	8632128	43	346
chr1	8632200	8640400	214500_E13	Peak_520	.	-1	-1	.	0
chr1	8640400	8644000	214501_E2	Peak_521	.	-1	-1	.	0
chr1	8644000	8644800	214502_E3	Peak_522	.	-1	-1	.	0
chr1	8644800	8678000	214503_E2	Peak_523	.	-1	-1	.	0
chr1	8678000	8678200	214504_E3	Peak_524	.	-1	-1	.	0
chr1	8678200	8726000	214505_E2	Peak_525	.	-1	-1	.	0
chr1	8726000	8738600	214506_E13	Peak_526	.	-1	-1	.	0
chr1	8738600	8764400	214507_E2	Peak_527	.	-1	-1	.	0
chr1	8764400	8780400	214508_E13	Peak_528	.	-1	-1	.	0
chr1	8780400	8783200	214509_E14	Peak_529	.	-1	-1	.	0
chr1	8783200	8792800	214510_E13	Peak_530	.	-1	-1	.	0
chr1	8792800	8811600	214511_E2	Peak_531	.	-1	-1	.	0
chr1	8811600	8812000	214512_E12	Peak_532	.	-1	-1	.	0
chr1	8812000	8812200	214513_E10	Peak_533	.	-1	-1	.	0
chr1	8812200	8812400	214514_E9	Peak_534	.	-1	-1	.	0
chr1	8812400	8812600	214515_E6	Peak_535	.	-1	-1	.	0
chr1	8812600	8812800	214516_E10	Peak_536	.	-1	-1	.	0
chr1	8812800	8818400	214517_E13	Peak_537	.	-1	-1	.	0
chr1	8818400	8853200	214518_E2	Peak_538	.	-1	-1	.	0
chr1	8853200	8861400	214519_E13	Peak_539	.	-1	-1	.	0
chr1	8861400	8861800	214520_E11	Peak_540	.	-1	-1	.	0
chr1	8861800	8862000	214521_E10	Peak_541	.	-1	-1	.	0
chr1	8862000	8862800	214522_E9	Peak_542	.	-1	-1	.	0
chr1	8862800	8863400	214523_E6	Peak_543	chr1	8862805	8863267	44	462
chr1	8863400	8863600	214524_E9	Peak_544	.	-1	-1	.	0
chr1	8863600	8867200	214525_E10	Peak_545	.	-1	-1	.	0
chr1	8867200	8867400	214526_E9	Peak_546	.	-1	-1	.	0
chr1	8867400	8867600	214527_E11	Peak_547	.	-1	-1	.	0
chr1	8867600	8900800	214528_E13	Peak_548	.	-1	-1	.	0
chr1	8900800	8901200	214529_E11	Peak_549	.	-1	-1	.	0
chr1	8901200	8907800	214530_E13	Peak_550	.	-1	-1	.	0
chr1	8907800	8908800	214531_E11	Peak_551	.	-1	-1	.	0
chr1	8908800	8915400	214532_E13	Peak_552	.	-1	-1	.	0
chr1	8915400	8933000	214533_E2	Peak_553	.	-1	-1	.	0
chr1	8933000	8985800	214534_E13	Peak_554	.	-1	-1	.	0
chr1	8985800	8989000	214535_E14	Peak_555	.	-1	-1	.	0
chr1	8989000	8992000	214536_E13	Peak_556	.	-1	-1	.	0
chr1	8992000	8992600	214537_E11	Peak_557	.	-1	-1	.	0
chr1	8992600	9025400	214538_E13	Peak_558	.	-1	-1	.	0
chr1	9025400	9025800	214539_E10	Peak_559	.	-1	-1	.	0
chr1	9025800	9063200	214540_E2	Peak_560	.	-1	-1	.	0
chr1	9063200	9077400	214541_E13	Peak_561	.	-1	-1	.	0
chr1	9077400	9079400	214542_E14	Peak_562	.	-1	-1	.	0
chr1	9079400	9084200	214543_E13	Peak_563	.	-1	-1	.	0
chr1	9084200	9173800	214544_E2	Peak_564	.	-1	-1	.	0
chr1	9173800	9174200	214545_E3	Peak_565	.	-1	-1	.	0
chr1	9174200	9288200	214546_E2	Peak_566	.	-1	-1	.	0
chr1	9288200	9291400	214547_E1	Peak_567	.	-1	-1	.	0
chr1	9291400	9323400	214548_E2	Peak_568	.	-1	-1	.	0
chr1	9323400	9323800	214549_E3	Peak_569	.	-1	-1	.	0
chr1	9323800	9351800	214550_E2	Peak_570	.	-1	-1	.	0
chr1	9351800	9354800	214551_E1	Peak_571	.	-1	-1	.	0
chr1	9354800	9391200	214552_E2	Peak_572	.	-1	-1	.	0
chr1	9391200	9391600	214553_E3	Peak_573	.	-1	-1	.	0
chr1	9391600	9423200	214554_E2	Peak_574	.	-1	-1	.	0
chr1	9423200	9423800	214555_E3	Peak_575	.	-1	-1	.	0
chr1	9423800	9459800	214556_E2	Peak_576	.	-1	-1	.	0
chr1	9459800	9460400	214557_E12	Peak_577	.	-1	-1	.	0
chr1	9460400	9471200	214558_E2	Peak_578	.	-1	-1	.	0
chr1	9471200	9473000	214559_E3	Peak_579	.	-1	-1	.	0
chr1	9473000	9473400	214560_E2	Peak_580	.	-1	-1	.	0
chr1	9473400	9473800	214561_E3	Peak_581	.	-1	-1	.	0
chr1	9473800	9520000	214562_E2	Peak_582	.	-1	-1	.	0
chr1	9520000	9526000	214563_E13	Peak_583	.	-1	-1	.	0
chr1	9526000	9526600	214564_E11	Peak_584	.	-1	-1	.	0
chr1	9526600	9531400	214565_E13	Peak_585	.	-1	-1	.	0
chr1	9531400	9531600	214566_E5	Peak_586	.	-1	-1	.	0
chr1	9531600	9535000	214567_E13	Peak_587	chr1	9534966	9536379	45	34
chr1	9535000	9535400	214568_E5	Peak_588	chr1	9534966	9536379	45	400
chr1	9535400	9536800	214569_E7	Peak_589	chr1	9534966	9536379	45	979
chr1	9536800	9537800	214570_E8	Peak_590	.	-1	-1	.	0
chr1	9537800	9539000	214571_E7	Peak_591	chr1	9537821	9539305	47	1179
chr1	9539000	9540200	214572_E8	Peak_592	chr1	9539534	9539877	48	343
chr1	9540200	9540600	214573_E9	Peak_593	.	-1	-1	.	0
chr1	9540600	9540800	214574_E6	Peak_594	chr1	9540640	9540793	49	153
chr1	9540800	9541400	214575_E11	Peak_595	.	-1	-1	.	0
chr1	9541400	9549400	214576_E14	Peak_596	.	-1	-1	.	0
chr1	9549400	9549800	214577_E11	Peak_597	chr1	9549718	9549926	50	82
chr1	9549800	9550000	214578_E6	Peak_598	chr1	9549718	9549926	50	126
chr1	9550000	9550200	214579_E9	Peak_599	chr1	9550146	9550345	51	54
chr1	9550200	9551600	214580_E14	Peak_600	chr1	9550146	9550345	51	145
chr1	9551600	9551800	214581_E11	Peak_601	.	-1	-1	.	0
chr1	9551800	9552000	214582_E9	Peak_602	.	-1	-1	.	0
chr1	9552000	9552800	214583_E14	Peak_603	.	-1	-1	.	0
chr1	9552800	9553200	214584_E13	Peak_604	.	-1	-1	.	0
chr1	9553200	9553400	214585_E10	Peak_605	.	-1	-1	.	0
chr1	9553400	9554000	214586_E9	Peak_606	chr1	9553797	9554443	52	203
chr1	9554000	9554400	214587_E6	Peak_607	chr1	9553797	9554443	52	400
chr1	9554400	9554600	214588_E9	Peak_608	chr1	9553797	9554443	52	43
chr1	9554600	9554800	214589_E6	Peak_609	chr1	9554594	9554891	53	200
chr1	9554800	9555200	214590_E9	Peak_610	chr1	9554594	9554891	53	91
chr1	9555200	9555400	214591_E6	Peak_611	chr1	9555226	9555552	54	174
chr1	9555400	9555600	214592_E9	Peak_612	chr1	9555226	9555552	54	152
chr1	9555600	9556600	214593_E10	Peak_613	.	-1	-1	.	0
chr1	9556600	9560600	214594_E14	Peak_614	.	-1	-1	.	0
chr1	9560600	9566200	214595_E13	Peak_615	.	-1	-1	.	0
chr1	9566200	9568400	214596_E14	Peak_616	.	-1	-1	.	0
chr1	9568400	9572200	214597_E13	Peak_617	.	-1	-1	.	0
chr1	9572200	9572400	214598_E9	Peak_618	.	-1	-1	.	0
chr1	9572400	9572800	214599_E6	Peak_619	chr1	9572483	9572687	55	204
chr1	9572800	9573000	214600_E9	Peak_620	.	-1	-1	.	0
chr1	9573000	9573400	214601_E11	Peak_621	.	-1	-1	.	0
chr1	9573400	9574200	214602_E9	Peak_622	.	-1	-1	.	0
chr1	9574200	9574400	214603_E6	Peak_623	.	-1	-1	.	0
chr1	9574400	9574600	214604_E9	Peak_624	.	-1	-1	.	0
chr1	9574600	9574800	214605_E10	Peak_625	chr1	9574750	9575210	56	50
chr1	9574800	9575000	214606_E5	Peak_626	chr1	9574750	9575210	56	200
chr1	9575000	9575200	214607_E6	Peak_627	chr1	9574750	9575210	56	200
chr1	9575200	9575400	214608_E9	Peak_628	chr1	9574750	9575210	56	10
chr1	9575400	9575600	214609_E10	Peak_629	.	-1	-1	.	0
chr1	9575600	9576800	214610_E13	Peak_630	.	-1	-1	.	0
chr1	9576800	9577200	214611_E11	Peak_631	.	-1	-1	.	0
chr1	9577200	9577400	214612_E13	Peak_632	.	-1	-1	.	0
chr1	9577400	9610600	214613_E2	Peak_633	.	-1	-1	.	0
chr1	9610600	9611400	214614_E10	Peak_634	chr1	9611385	9612309	57	15
chr1	9611400	9612000	214615_E5	Peak_635	chr1	9611385	9612309	57	600
chr1	9612000	9612200	214616_E6	Peak_636	chr1	9611385	9612309	57	200
chr1	9612200	9612600	214617_E9	Peak_637	chr1	9611385	9612309	57	109
chr1	9612600	9617400	214618_E13	Peak_638	.	-1	-1	.	0
chr1	9617400	9619200	214619_E11	Peak_639	.	-1	-1	.	0
chr1	9619200	9619600	214620_E9	Peak_640	.	-1	-1	.	0
chr1	9619600	9619800	214621_E10	Peak_641	.	-1	-1	.	0
chr1	9619800	9620200	214622_E9	Peak_642	.	-1	-1	.	0
chr1	9620200	9620800	214623_E6	Peak_643	.	-1	-1	.	0
chr1	9620800	9621000	214624_E9	Peak_644	.	-1	-1	.	0
chr1	9621000	9622000	214625_E6	Peak_645	.	-1	-1	.	0
chr1	9622000	9622600	214626_E9	Peak_646	.	-1	-1	.	0
chr1	9622600	9623400	214627_E11	Peak_647	.	-1	-1	.	0
chr1	9623400	9626000	214628_E13	Peak_648	.	-1	-1	.	0
chr1	9626000	9626800	214629_E11	Peak_649	.	-1	-1	.	0
chr1	9626800	9628000	214630_E13	Peak_650	.	-1	-1	.	0
chr1	9628000	9628200	214631_E11	Peak_651	.	-1	-1	.	0
chr1	9628200	9628600	214632_E9	Peak_652	.	-1	-1	.	0
chr1	9628600	9629400	214633_E6	Peak_653	chr1	9628731	9629371	60	640
chr1	9629400	9630000	214634_E9	Peak_654	.	-1	-1	.	0
chr1	9630000	9630200	214635_E10	Peak_655	.	-1	-1	.	0
chr1	9630200	9635200	214636_E13	Peak_656	.	-1	-1	.	0
chr1	9635200	9635600	214637_E10	Peak_657	.	-1	-1	.	0
chr1	9635600	9636000	214638_E9	Peak_658	.	-1	-1	.	0
chr1	9636000	9636600	214639_E11	Peak_659	.	-1	-1	.	0
chr1	9636600	9638800	214640_E13	Peak_660	.	-1	-1	.	0
chr1	9638800	9639800	214641_E12	Peak_661	.	-1	-1	.	0
chr1	9639800	9640800	214642_E1	Peak_662	.	-1	-1	.	0
chr1	9640800	9641200	214643_E12	Peak_663	.	-1	-1	.	0
chr1	9641200	9648400	214644_E2	Peak_664	.	-1	-1	.	0
chr1	9648400	9649000	214645_E12	Peak_665	chr1	9648590	9648730	61	140
chr1	9649000	9689600	214646_E2	Peak_666	.	-1	-1	.	0
chr1	9689600	9690200	214647_E12	Peak_667	chr1	9689696	9691271	62	504
chr1	9690200	9690800	214648_E5	Peak_668	chr1	9689696	9691271	62	600
chr1	9690800	9691200	214649_E7	Peak_669	chr1	9689696	9691271	62	400
chr1	9691200	9691400	214650_E8	Peak_670	chr1	9689696	9691271	62	71
chr1	9691400	9709600	214651_E2	Peak_671	.	-1	-1	.	0
chr1	9709600	9711600	214652_E13	Peak_672	.	-1	-1	.	0
chr1	9711600	9715800	214653_E14	Peak_673	.	-1	-1	.	0
chr1	9715800	9716200	214654_E13	Peak_674	.	-1	-1	.	0
chr1	9716200	9718200	214655_E11	Peak_675	.	-1	-1	.	0
chr1	9718200	9721600	214656_E13	Peak_676	.	-1	-1	.	0
chr1	9721600	9722600	214657_E11	Peak_677	.	-1	-1	.	0
chr1	9722600	9722800	214658_E13	Peak_678	.	-1	-1	.	0
chr1	9722800	9724600	214659_E14	Peak_679	.	-1	-1	.	0
chr1	9724600	9726600	214660_E13	Peak_680	.	-1	-1	.	0
chr1	9726600	9726800	214661_E11	Peak_681	.	-1	-1	.	0
chr1	9726800	9727800	214662_E14	Peak_682	.	-1	-1	.	0
chr1	9727800	9729200	214663_E13	Peak_683	.	-1	-1	.	0
chr1	9729200	9729600	214664_E11	Peak_684	.	-1	-1	.	0
chr1	9729600	9729800	214665_E8	Peak_685	.	-1	-1	.	0
chr1	9729800	9732800	214666_E11	Peak_686	.	-1	-1	.	0
chr1	9732800	9733200	214667_E8	Peak_687	.	-1	-1	.	0
chr1	9733200	9733600	214668_E11	Peak_688	.	-1	-1	.	0
chr1	9733600	9735000	214669_E9	Peak_689	.	-1	-1	.	0
chr1	9735000	9736000	214670_E8	Peak_690	.	-1	-1	.	0
chr1	9736000	9736200	214671_E7	Peak_691	chr1	9736175	9736396	63	25
chr1	9736200	9736400	214672_E6	Peak_692	chr1	9736175	9736396	63	196
chr1	9736400	9736800	214673_E9	Peak_693	chr1	9736547	9737109	64	253
chr1	9736800	9737000	214674_E6	Peak_694	chr1	9736547	9737109	64	200
chr1	9737000	9737400	214675_E8	Peak_695	chr1	9736547	9737109	64	109
chr1	9737400	9739000	214676_E7	Peak_696	chr1	9737357	9738977	65	1577
chr1	9739000	9739600	214677_E9	Peak_697	.	-1	-1	.	0
chr1	9739600	9748000	214678_E13	Peak_698	.	-1	-1	.	0
chr1	9748000	9749200	214679_E14	Peak_699	.	-1	-1	.	0
chr1	9749200	9777200	214680_E13	Peak_700	.	-1	-1	.	0
chr1	9777200	9777400	214681_E10	Peak_701	.	-1	-1	.	0
chr1	9777400	9778800	214682_E9	Peak_702	.	-1	-1	.	0
chr1	9778800	9779200	214683_E11	Peak_703	.	-1	-1	.	0
chr1	9779200	9780600	214684_E13	Peak_704	.	-1	-1	.	0
chr1	9780600	9780800	214685_E11	Peak_705	.	-1	-1	.	0
chr1	9780800	9787400	214686_E13	Peak_706	.	-1	-1	.	0
chr1	9787400	9787600	214687_E10	Peak_707	.	-1	-1	.	0
chr1	9787600	9787800	214688_E8	Peak_708	.	-1	-1	.	0
chr1	9787800	9788400	214689_E7	Peak_709	chr1	9787900	9788797	66	500
chr1	9788400	9788600	214690_E8	Peak_710	chr1	9787900	9788797	66	200
chr1	9788600	9788800	214691_E7	Peak_711	chr1	9787900	9788797	66	197
chr1	9788800	9789400	214692_E8	Peak_712	.	-1	-1	.	0
chr1	9789400	9790200	214693_E9	Peak_713	.	-1	-1	.	0
chr1	9790200	9791600	214694_E11	Peak_714	.	-1	-1	.	0
chr1	9791600	9792400	214695_E13	Peak_715	.	-1	-1	.	0
chr1	9792400	9794200	214696_E11	Peak_716	.	-1	-1	.	0
chr1	9794200	9794600	214697_E9	Peak_717	.	-1	-1	.	0
chr1	9794600	9796800	214698_E11	Peak_718	.	-1	-1	.	0
chr1	9796800	9803000	214699_E13	Peak_719	.	-1	-1	.	0
chr1	9803000	9803600	214700_E11	Peak_720	.	-1	-1	.	0
chr1	9803600	9807000	214701_E13	Peak_721	.	-1	-1	.	0
chr1	9807000	9807400	214702_E11	Peak_722	.	-1	-1	.	0
chr1	9807400	9812600	214703_E13	Peak_723	.	-1	-1	.	0
chr1	9812600	9813200	214704_E11	Peak_724	.	-1	-1	.	0
chr1	9813200	9813600	214705_E9	Peak_725	.	-1	-1	.	0
chr1	9813600	9814200	214706_E11	Peak_726	.	-1	-1	.	0
chr1	9814200	9815600	214707_E13	Peak_727	.	-1	-1	.	0
chr1	9815600	9816200	214708_E11	Peak_728	.	-1	-1	.	0
chr1	9816200	9817800	214709_E13	Peak_729	.	-1	-1	.	0
chr1	9817800	9818400	214710_E11	Peak_730	.	-1	-1	.	0
chr1	9818400	9823400	214711_E13	Peak_731	.	-1	-1	.	0
chr1	9823400	9824400	214712_E11	Peak_732	.	-1	-1	.	0
chr1	9824400	9835400	214713_E13	Peak_733	.	-1	-1	.	0
chr1	9835400	9837600	214714_E11	Peak_734	.	-1	-1	.	0
chr1	9837600	9838000	214715_E9	Peak_735	.	-1	-1	.	0
chr1	9838000	9838400	214716_E6	Peak_736	chr1	9838261	9838887	67	139
chr1	9838400	9839000	214717_E7	Peak_737	chr1	9838261	9838887	67	487
chr1	9839000	9839200	214718_E8	Peak_738	.	-1	-1	.	0
chr1	9839200	9839400	214719_E11	Peak_739	.	-1	-1	.	0
chr1	9839400	9840400	214720_E9	Peak_740	chr1	9840384	9840564	68	16
chr1	9840400	9840600	214721_E6	Peak_741	chr1	9840384	9840564	68	164
chr1	9840600	9841400	214722_E9	Peak_742	.	-1	-1	.	0
chr1	9841400	9842000	214723_E11	Peak_743	.	-1	-1	.	0
chr1	9842000	9843800	214724_E13	Peak_744	.	-1	-1	.	0
chr1	9843800	9845400	214725_E11	Peak_745	.	-1	-1	.	0
chr1	9845400	9849200	214726_E13	Peak_746	.	-1	-1	.	0
chr1	9849200	9850000	214727_E11	Peak_747	.	-1	-1	.	0
chr1	9850000	9855400	214728_E13	Peak_748	.	-1	-1	.	0
chr1	9855400	9864000	214729_E14	Peak_749	.	-1	-1	.	0
chr1	9864000	9867000	214730_E13	Peak_750	.	-1	-1	.	0
chr1	9867000	9884400	214731_E14	Peak_751	.	-1	-1	.	0
chr1	9884400	9886200	214732_E13	Peak_752	.	-1	-1	.	0
chr1	9886200	9891600	214733_E14	Peak_753	.	-1	-1	.	0
chr1	9891600	9896200	214734_E13	Peak_754	.	-1	-1	.	0
chr1	9896200	9898000	214735_E12	Peak_755	chr1	9897056	9897421	69	365
chr1	9898000	9898600	214736_E1	Peak_756	.	-1	-1	.	0
chr1	9898600	9898800	214737_E12	Peak_757	.	-1	-1	.	0
chr1	9898800	9899400	214738_E1	Peak_758	.	-1	-1	.	0
chr1	9899400	9911200	214739_E2	Peak_759	.	-1	-1	.	0
chr1	9911200	9911400	214740_E10	Peak_760	.	-1	-1	.	0
chr1	9911400	9911800	214741_E6	Peak_761	chr1	9911522	9911871	70	278
chr1	9911800	9912200	214742_E9	Peak_762	chr1	9911522	9911871	70	71
chr1	9912200	9912600	214743_E11	Peak_763	.	-1	-1	.	0
chr1	9912600	9921600	214744_E13	Peak_764	chr1	9915129	9915283	71	154
chr1	9921600	9922200	214745_E11	Peak_765	chr1	9921976	9922233	72	224
chr1	9922200	9922600	214746_E8	Peak_766	chr1	9921976	9922233	72	33
chr1	9922600	9923800	214747_E11	Peak_767	.	-1	-1	.	0
chr1	9923800	9927800	214748_E13	Peak_768	.	-1	-1	.	0
chr1	9927800	9932400	214749_E14	Peak_769	.	-1	-1	.	0
chr1	9932400	9932600	214750_E11	Peak_770	.	-1	-1	.	0
chr1	9932600	9932800	214751_E9	Peak_771	.	-1	-1	.	0
chr1	9932800	9933800	214752_E8	Peak_772	chr1	9932935	9933186	73	251
chr1	9933800	9934400	214753_E7	Peak_773	chr1	9933781	9934418	74	600
chr1	9934400	9934800	214754_E8	Peak_774	chr1	9934581	9934707	75	126
chr1	9934800	9935000	214755_E11	Peak_775	.	-1	-1	.	0
chr1	9935000	9937400	214756_E13	Peak_776	.	-1	-1	.	0
chr1	9937400	9938600	214757_E11	Peak_777	chr1	9937477	9938082	76	605
chr1	9938600	9951800	214758_E13	Peak_778	.	-1	-1	.	0
chr1	9951800	9953800	214759_E14	Peak_779	.	-1	-1	.	0
chr1	9953800	9956800	214760_E13	Peak_780	.	-1	-1	.	0
chr1	9956800	9957000	214761_E10	Peak_781	.	-1	-1	.	0
chr1	9957000	9957600	214762_E7	Peak_782	chr1	9957087	9957591	77	504
chr1	9957600	9957800	214763_E8	Peak_783	.	-1	-1	.	0
chr1	9957800	9958200	214764_E7	Peak_784	chr1	9957839	9958299	78	361
chr1	9958200	9958600	214765_E8	Peak_785	chr1	9957839	9958299	78	99
chr1	9958600	9959000	214766_E10	Peak_786	.	-1	-1	.	0
chr1	9959000	9959400	214767_E5	Peak_787	chr1	9959117	9959363	79	246
chr1	9959400	9961000	214768_E13	Peak_788	.	-1	-1	.	0
chr1	9961000	9961600	214769_E11	Peak_789	.	-1	-1	.	0
chr1	9961600	9971400	214770_E13	Peak_790	.	-1	-1	.	0
chr1	9971400	9971600	214771_E11	Peak_791	.	-1	-1	.	0
chr1	9971600	9971800	214772_E9	Peak_792	.	-1	-1	.	0
chr1	9971800	9972200	214773_E8	Peak_793	chr1	9971812	9972092	80	280
chr1	9972200	9973200	214774_E9	Peak_794	.	-1	-1	.	0
chr1	9973200	9973600	214775_E11	Peak_795	.	-1	-1	.	0
chr1	9973600	9975200	214776_E13	Peak_796	.	-1	-1	.	0
chr1	9975200	9975400	214777_E11	Peak_797	.	-1	-1	.	0
chr1	9975400	9976200	214778_E9	Peak_798	.	-1	-1	.	0
chr1	9976200	9976400	214779_E11	Peak_799	.	-1	-1	.	0
chr1	9976400	9977200	214780_E13	Peak_800	.	-1	-1	.	0
chr1	9977200	9977600	214781_E10	Peak_801	.	-1	-1	.	0
chr1	9977600	9978600	214782_E9	Peak_802	.	-1	-1	.	0
chr1	9978600	9979400	214783_E6	Peak_803	chr1	9978661	9979421	81	739
chr1	9979400	9980000	214784_E10	Peak_804	chr1	9978661	9979421	81	21
chr1	9980000	9980200	214785_E6	Peak_805	chr1	9980057	9980364	82	143
chr1	9980200	9980400	214786_E5	Peak_806	chr1	9980057	9980364	82	164
chr1	9980400	9981200	214787_E13	Peak_807	.	-1	-1	.	0
chr1	9981200	9998800	214788_E2	Peak_808	.	-1	-1	.	0
chr1	9998800	9999400	214789_E12	Peak_809	.	-1	-1	.	0
chr1	9999400	10006800	214790_E1	Peak_810	.	-1	-1	.	0
chr1	10006800	10007400	214791_E2	Peak_811	.	-1	-1	.	0
chr1	10007400	10011600	214792_E13	Peak_812	.	-1	-1	.	0
chr1	10011600	10012800	214793_E14	Peak_813	.	-1	-1	.	0
chr1	10012800	10014400	214794_E13	Peak_814	.	-1	-1	.	0
chr1	10014400	10025600	214795_E14	Peak_815	.	-1	-1	.	0
chr1	10025600	10027000	214796_E11	Peak_816	.	-1	-1	.	0
chr1	10027000	10027200	214797_E9	Peak_817	.	-1	-1	.	0
chr1	10027200	10027400	214798_E8	Peak_818	.	-1	-1	.	0
chr1	10027400	10028600	214799_E7	Peak_819	chr1	10027519	10028561	83	1042
chr1	10028600	10029400	214800_E8	Peak_820	.	-1	-1	.	0
chr1	10029400	10030400	214801_E7	Peak_821	chr1	10029511	10030531	84	889
chr1	10030400	10030600	214802_E9	Peak_822	chr1	10029511	10030531	84	131
chr1	10030600	10031200	214803_E11	Peak_823	.	-1	-1	.	0
chr1	10031200	10035000	214804_E13	Peak_824	.	-1	-1	.	0
chr1	10035000	10041600	214805_E14	Peak_825	.	-1	-1	.	0
chr1	10041600	10046000	214806_E13	Peak_826	.	-1	-1	.	0
chr1	10046000	10065000	214807_E14	Peak_827	.	-1	-1	.	0
chr1	10065000	10067600	214808_E13	Peak_828	.	-1	-1	.	0
chr1	10067600	10088400	214809_E14	Peak_829	chr1	10079725	10079935	85	210
chr1	10088400	10088800	214810_E13	Peak_830	.	-1	-1	.	0
chr1	10088800	10089000	214811_E14	Peak_831	.	-1	-1	.	0
chr1	10089000	10089200	214812_E13	Peak_832	.	-1	-1	.	0
chr1	10089200	10092400	214813_E11	Peak_833	.	-1	-1	.	0
chr1	10092400	10094200	214814_E13	Peak_834	.	-1	-1	.	0
chr1	10094200	10108000	214815_E14	Peak_835	.	-1	-1	.	0
chr1	10108000	10114800	214816_E13	Peak_836	.	-1	-1	.	0
chr1	10114800	10131200	214817_E14	Peak_837	.	-1	-1	.	0
chr1	10131200	10132600	214818_E13	Peak_838	.	-1	-1	.	0
chr1	10132600	10132800	214819_E10	Peak_839	.	-1	-1	.	0
chr1	10132800	10133400	214820_E6	Peak_840	chr1	10132909	10133326	86	417
chr1	10133400	10135000	214821_E9	Peak_841	.	-1	-1	.	0
chr1	10135000	10166400	214822_E14	Peak_842	chr1	10148446	10148785	87	339
chr1	10166400	10166600	214823_E13	Peak_843	.	-1	-1	.	0
chr1	10166600	10209200	214824_E14	Peak_844	chr1	10202146	10202514	88	368
chr1	10209200	10209800	214825_E13	Peak_845	.	-1	-1	.	0
chr1	10209800	10210200	214826_E11	Peak_846	.	-1	-1	.	0
chr1	10210200	10216200	214827_E13	Peak_847	.	-1	-1	.	0
chr1	10216200	10218600	214828_E11	Peak_848	.	-1	-1	.	0
chr1	10218600	10219000	214829_E13	Peak_849	.	-1	-1	.	0
chr1	10219000	10221800	214830_E11	Peak_850	.	-1	-1	.	0
chr1	10221800	10222200	214831_E8	Peak_851	chr1	10222120	10223601	89	80
chr1	10222200	10223600	214832_E7	Peak_852	chr1	10222120	10223601	89	1400
chr1	10223600	10224000	214833_E8	Peak_853	chr1	10222120	10223601	89	1
chr1	10224000	10224200	214834_E9	Peak_854	.	-1	-1	.	0
chr1	10224200	10224400	214835_E10	Peak_855	.	-1	-1	.	0
chr1	10224400	10227000	214836_E13	Peak_856	.	-1	-1	.	0
chr1	10227000	10228400	214837_E11	Peak_857	.	-1	-1	.	0
chr1	10228400	10237200	214838_E13	Peak_858	.	-1	-1	.	0
chr1	10237200	10238200	214839_E11	Peak_859	.	-1	-1	.	0
chr1	10238200	10251800	214840_E13	Peak_860	.	-1	-1	.	0
chr1	10251800	10302000	214841_E2	Peak_861	.	-1	-1	.	0
chr1	10302000	10302800	214842_E12	Peak_862	.	-1	-1	.	0
chr1	10302800	10310200	214843_E1	Peak_863	.	-1	-1	.	0
chr1	10310200	10310800	214844_E12	Peak_864	.	-1	-1	.	0
chr1	10310800	10319800	214845_E1	Peak_865	.	-1	-1	.	0
chr1	10319800	10321000	214846_E2	Peak_866	.	-1	-1	.	0
chr1	10321000	10324200	214847_E3	Peak_867	.	-1	-1	.	0
chr1	10324200	10333000	214848_E2	Peak_868	.	-1	-1	.	0
chr1	10333000	10335200	214849_E3	Peak_869	.	-1	-1	.	0
chr1	10335200	10348800	214850_E2	Peak_870	.	-1	-1	.	0
chr1	10348800	10350800	214851_E3	Peak_871	.	-1	-1	.	0
chr1	10350800	10355000	214852_E2	Peak_872	.	-1	-1	.	0
chr1	10355000	10357200	214853_E3	Peak_873	.	-1	-1	.	0
chr1	10357200	10443600	214854_E2	Peak_874	.	-1	-1	.	0
chr1	10443600	10444000	214855_E3	Peak_875	.	-1	-1	.	0
chr1	10444000	10454400	214856_E2	Peak_876	.	-1	-1	.	0
chr1	10454400	10457000	214857_E3	Peak_877	.	-1	-1	.	0
chr1	10457000	10535000	214858_E2	Peak_878	.	-1	-1	.	0
chr1	10535000	10535600	214859_E3	Peak_879	.	-1	-1	.	0
chr1	10535600	10545200	214860_E2	Peak_880	.	-1	-1	.	0
chr1	10545200	10546400	214861_E3	Peak_881	.	-1	-1	.	0
chr1	10546400	10594000	214862_E2	Peak_882	.	-1	-1	.	0
chr1	10594000	10595000	214863_E10	Peak_883	chr1	10594304	10594480	90	176
chr1	10595000	10623800	214864_E2	Peak_884	.	-1	-1	.	0
chr1	10623800	10629400	214865_E1	Peak_885	.	-1	-1	.	0
chr1	10629400	10629600	214866_E3	Peak_886	.	-1	-1	.	0
chr1	10629600	10636000	214867_E2	Peak_887	.	-1	-1	.	0
chr1	10636000	10636600	214868_E3	Peak_888	.	-1	-1	.	0
chr1	10636600	10728000	214869_E2	Peak_889	.	-1	-1	.	0
chr1	10728000	10728400	214870_E3	Peak_890	.	-1	-1	.	0
chr1	10728400	10754200	214871_E2	Peak_891	.	-1	-1	.	0
chr1	10754200	10754400	214872_E3	Peak_892	.	-1	-1	.	0
chr1	10754400	10794400	214873_E2	Peak_893	.	-1	-1	.	0
chr1	10794400	10795600	214874_E3	Peak_894	.	-1	-1	.	0
chr1	10795600	10815200	214875_E2	Peak_895	.	-1	-1	.	0
chr1	10815200	10815400	214876_E3	Peak_896	.	-1	-1	.	0
chr1	10815400	10841200	214877_E2	Peak_897	.	-1	-1	.	0
chr1	10841200	10842800	214878_E1	Peak_898	.	-1	-1	.	0
chr1	10842800	10867600	214879_E2	Peak_899	chr1	10867541	10867777	91	59
chr1	10867600	10867800	214880_E12	Peak_900	chr1	10867541	10867777	91	177
chr1	10867800	10869200	214881_E10	Peak_901	.	-1	-1	.	0
chr1	10869200	10915600	214882_E2	Peak_902	.	-1	-1	.	0
chr1	10915600	10917000	214883_E3	Peak_903	.	-1	-1	.	0
chr1	10917000	10931400	214884_E2	Peak_904	.	-1	-1	.	0
chr1	10931400	10932800	214885_E13	Peak_905	.	-1	-1	.	0
chr1	10932800	10933800	214886_E10	Peak_906	.	-1	-1	.	0
chr1	10933800	10977800	214887_E2	Peak_907	.	-1	-1	.	0
chr1	10977800	10980800	214888_E4	Peak_908	.	-1	-1	.	0
chr1	10980800	10981400	214889_E5	Peak_909	chr1	10980815	10981309	92	494
chr1	10981400	10983000	214890_E13	Peak_910	.	-1	-1	.	0
chr1	10983000	10983200	214891_E5	Peak_911	chr1	10983119	10984109	93	81
chr1	10983200	10983400	214892_E6	Peak_912	chr1	10983119	10984109	93	200
chr1	10983400	10984200	214893_E7	Peak_913	chr1	10983119	10984109	93	709
chr1	10984200	10984400	214894_E8	Peak_914	.	-1	-1	.	0
chr1	10984400	10985600	214895_E12	Peak_915	.	-1	-1	.	0
chr1	10985600	10986200	214896_E3	Peak_916	.	-1	-1	.	0
chr1	10986200	10989600	214897_E2	Peak_917	.	-1	-1	.	0
chr1	10989600	10989800	214898_E13	Peak_918	.	-1	-1	.	0
chr1	10989800	10994400	214899_E2	Peak_919	.	-1	-1	.	0
chr1	10994400	11006800	214900_E13	Peak_920	.	-1	-1	.	0
chr1	11006800	11008000	214901_E11	Peak_921	chr1	11007238	11007493	94	255
chr1	11008000	11009200	214902_E13	Peak_922	.	-1	-1	.	0
chr1	11009200	11009400	214903_E10	Peak_923	.	-1	-1	.	0
chr1	11009400	11019000	214904_E2	Peak_924	.	-1	-1	.	0
chr1	11019000	11019400	214905_E3	Peak_925	.	-1	-1	.	0
chr1	11019400	11022600	214906_E2	Peak_926	.	-1	-1	.	0
chr1	11022600	11023400	214907_E13	Peak_927	.	-1	-1	.	0
chr1	11023400	11023800	214908_E5	Peak_928	chr1	11023463	11023843	95	337
chr1	11023800	11024400	214909_E10	Peak_929	chr1	11023463	11023843	95	43
chr1	11024400	11038000	214910_E13	Peak_930	chr1	11037154	11037374	96	220
chr1	11038000	11052200	214911_E2	Peak_931	.	-1	-1	.	0
chr1	11052200	11055200	214912_E13	Peak_932	.	-1	-1	.	0
chr1	11055200	11056200	214913_E10	Peak_933	chr1	11055435	11055640	97	205
chr1	11056200	11104400	214914_E13	Peak_934	.	-1	-1	.	0
chr1	11104400	11131200	214915_E2	Peak_935	.	-1	-1	.	0
chr1	11131200	11132600	214916_E13	Peak_936	.	-1	-1	.	0
chr1	11132600	11133600	214917_E14	Peak_937	.	-1	-1	.	0
chr1	11133600	11166800	214918_E13	Peak_938	.	-1	-1	.	0
chr1	11166800	11167800	214919_E14	Peak_939	.	-1	-1	.	0
chr1	11167800	11190200	214920_E13	Peak_940	.	-1	-1	.	0
chr1	11190200	11190600	214921_E14	Peak_941	.	-1	-1	.	0
chr1	11190600	11201800	214922_E13	Peak_942	.	-1	-1	.	0
chr1	11201800	11213600	214923_E2	Peak_943	.	-1	-1	.	0
chr1	11213600	11214600	214924_E3	Peak_944	.	-1	-1	.	0
chr1	11214600	11243800	214925_E2	Peak_945	.	-1	-1	.	0
chr1	11243800	11294000	214926_E13	Peak_946	.	-1	-1	.	0
chr1	11294000	11296000	214927_E2	Peak_947	.	-1	-1	.	0
chr1	11296000	11298200	214928_E3	Peak_948	.	-1	-1	.	0
chr1	11298200	11319000	214929_E2	Peak_949	.	-1	-1	.	0
chr1	11319000	11320000	214930_E3	Peak_950	.	-1	-1	.	0
chr1	11320000	11363000	214931_E2	Peak_951	.	-1	-1	.	0
chr1	11363000	11363400	214932_E3	Peak_952	.	-1	-1	.	0
chr1	11363400	11400400	214933_E2	Peak_953	.	-1	-1	.	0
chr1	11400400	11404000	214934_E1	Peak_954	.	-1	-1	.	0
chr1	11404000	11404400	214935_E12	Peak_955	.	-1	-1	.	0
chr1	11404400	11407400	214936_E1	Peak_956	.	-1	-1	.	0
chr1	11407400	11414800	214937_E2	Peak_957	.	-1	-1	.	0
chr1	11414800	11416000	214938_E3	Peak_958	.	-1	-1	.	0
chr1	11416000	11475600	214939_E2	Peak_959	.	-1	-1	.	0
chr1	11475600	11476200	214940_E3	Peak_960	.	-1	-1	.	0
chr1	11476200	11509400	214941_E2	Peak_961	.	-1	-1	.	0
chr1	11509400	11510800	214942_E3	Peak_962	.	-1	-1	.	0
chr1	11510800	11623800	214943_E2	Peak_963	.	-1	-1	.	0
chr1	11623800	11632800	214944_E1	Peak_964	.	-1	-1	.	0
chr1	11632800	11641200	214945_E2	Peak_965	.	-1	-1	.	0
chr1	11641200	11644000	214946_E1	Peak_966	.	-1	-1	.	0
chr1	11644000	11649400	214947_E2	Peak_967	.	-1	-1	.	0
chr1	11649400	11651000	214948_E3	Peak_968	.	-1	-1	.	0
chr1	11651000	11861000	214949_E2	Peak_969	.	-1	-1	.	0
chr1	11861000	11861800	214950_E3	Peak_970	.	-1	-1	.	0
chr1	11861800	12054800	214951_E2	Peak_971	.	-1	-1	.	0
chr1	12054800	12055400	214952_E3	Peak_972	.	-1	-1	.	0
chr1	12055400	12060200	214953_E2	Peak_973	.	-1	-1	.	0
chr1	12060200	12061200	214954_E3	Peak_974	.	-1	-1	.	0
chr1	12061200	12116200	214955_E2	Peak_975	.	-1	-1	.	0
chr1	12116200	12116600	214956_E3	Peak_976	.	-1	-1	.	0
chr1	12116600	12139200	214957_E2	Peak_977	.	-1	-1	.	0
chr1	12139200	12139600	214958_E3	Peak_978	.	-1	-1	.	0
chr1	12139600	12202000	214959_E2	Peak_979	.	-1	-1	.	0
chr1	12202000	12203600	214960_E3	Peak_980	.	-1	-1	.	0
chr1	12203600	12271600	214961_E2	Peak_981	.	-1	-1	.	0
chr1	12271600	12272200	214962_E3	Peak_982	.	-1	-1	.	0
chr1	12272200	12429800	214963_E2	Peak_983	.	-1	-1	.	0
chr1	12429800	12430600	214964_E3	Peak_984	.	-1	-1	.	0
chr1	12430600	12462600	214965_E2	Peak_985	.	-1	-1	.	0
chr1	12462600	12463200	214966_E3	Peak_986	.	-1	-1	.	0
chr1	12463200	12481600	214967_E2	Peak_987	.	-1	-1	.	0
chr1	12481600	12482000	214968_E3	Peak_988	.	-1	-1	.	0
chr1	12482000	12584800	214969_E2	Peak_989	.	-1	-1	.	0
chr1	12584800	12586000	214970_E3	Peak_990	.	-1	-1	.	0
chr1	12586000	12599600	214971_E2	Peak_991	.	-1	-1	.	0
chr1	12599600	12599800	214972_E3	Peak_992	.	-1	-1	.	0
chr1	12599800	12600400	214973_E2	Peak_993	.	-1	-1	.	0
chr1	12600400	12600800	214974_E3	Peak_994	.	-1	-1	.	0
chr1	12600800	12608000	214975_E2	Peak_995	.	-1	-1	.	0
chr1	12608000	12609600	214976_E3	Peak_996	.	-1	-1	.	0
chr1	12609600	12674200	214977_E2	Peak_997	.	-1	-1	.	0
chr1	12674200	12690600	214978_E1	Peak_998	.	-1	-1	.	0
chr1	12690600	12708200	214979_E2	Peak_999	.	-1	-1	.	0
chr1	12708200	12709000	214980_E12	Peak_1000	chr1	12708240	12708883	98	643
chr1	12709000	12720800	214981_E2	Peak_1001	.	-1	-1	.	0
chr1	12720800	12721000	214982_E3	Peak_1002	.	-1	-1	.	0
chr1	12721000	12775200	214983_E2	Peak_1003	.	-1	-1	.	0
chr1	12775200	12784000	214984_E1	Peak_1004	.	-1	-1	.	0
chr1	12784000	12785000	214985_E2	Peak_1005	.	-1	-1	.	0
chr1	12785000	12787200	214986_E3	Peak_1006	.	-1	-1	.	0
chr1	12787200	12801200	214987_E2	Peak_1007	.	-1	-1	.	0
chr1	12801200	12802600	214988_E1	Peak_1008	.	-1	-1	.	0
chr1	12802600	12803600	214989_E2	Peak_1009	.	-1	-1	.	0
chr1	12803600	12808400	214990_E1	Peak_1010	.	-1	-1	.	0
chr1	12808400	12808600	214991_E12	Peak_1011	.	-1	-1	.	0
chr1	12808600	12821800	214992_E2	Peak_1012	.	-1	-1	.	0
chr1	12821800	12826200	214993_E1	Peak_1013	.	-1	-1	.	0
chr1	12826200	12826800	214994_E12	Peak_1014	.	-1	-1	.	0
chr1	12826800	12838800	214995_E1	Peak_1015	.	-1	-1	.	0
chr1	12838800	12840800	214996_E2	Peak_1016	.	-1	-1	.	0
chr1	12840800	12842400	214997_E3	Peak_1017	.	-1	-1	.	0
chr1	12842400	12845800	214998_E2	Peak_1018	.	-1	-1	.	0
chr1	12845800	12846200	214999_E3	Peak_1019	.	-1	-1	.	0
chr1	12846200	12847400	215000_E2	Peak_1020	.	-1	-1	.	0
chr1	12847400	12854400	215001_E1	Peak_1021	.	-1	-1	.	0
chr1	12854400	12854600	215002_E12	Peak_1022	.	-1	-1	.	0
chr1	12854600	12855000	215003_E1	Peak_1023	.	-1	-1	.	0
chr1	12855000	12855200	215004_E12	Peak_1024	.	-1	-1	.	0
chr1	12855200	12855600	215005_E1	Peak_1025	.	-1	-1	.	0
chr1	12855600	12855800	215006_E12	Peak_1026	.	-1	-1	.	0
chr1	12855800	12865400	215007_E1	Peak_1027	.	-1	-1	.	0
chr1	12865400	12866000	215008_E12	Peak_1028	.	-1	-1	.	0
chr1	12866000	12871600	215009_E1	Peak_1029	.	-1	-1	.	0
chr1	12871600	12880600	215010_E2	Peak_1030	.	-1	-1	.	0
chr1	12880600	12882000	215011_E3	Peak_1031	.	-1	-1	.	0
chr1	12882000	12915800	215012_E2	Peak_1032	.	-1	-1	.	0
chr1	12915800	12916000	215013_E3	Peak_1033	.	-1	-1	.	0
chr1	12916000	12966000	215014_E2	Peak_1034	.	-1	-1	.	0
chr1	12966000	12967400	215015_E3	Peak_1035	.	-1	-1	.	0
chr1	12967400	12971600	215016_E2	Peak_1036	.	-1	-1	.	0
chr1	12971600	12980400	215017_E1	Peak_1037	.	-1	-1	.	0
chr1	12980400	12983000	215018_E12	Peak_1038	.	-1	-1	.	0
chr1	12983000	12997200	215019_E1	Peak_1039	.	-1	-1	.	0
chr1	12997200	13020000	215020_E2	Peak_1040	.	-1	-1	.	0
chr1	13020000	13020200	215021_E3	Peak_1041	.	-1	-1	.	0
chr1	13020200	13040000	215022_E2	Peak_1042	.	-1	-1	.	0
chr1	13040000	13040400	215023_E1	Peak_1043	.	-1	-1	.	0
chr1	13040400	13040800	215024_E12	Peak_1044	.	-1	-1	.	0
chr1	13040800	13042000	215025_E1	Peak_1045	.	-1	-1	.	0
chr1	13042000	13042200	215026_E12	Peak_1046	.	-1	-1	.	0
chr1	13042200	13042600	215027_E8	Peak_1047	.	-1	-1	.	0
chr1	13042600	13045600	215028_E2	Peak_1048	.	-1	-1	.	0
chr1	13045600	13047000	215029_E1	Peak_1049	.	-1	-1	.	0
chr1	13047000	13092000	215030_E2	Peak_1050	.	-1	-1	.	0
chr1	13092000	13093400	215031_E1	Peak_1051	.	-1	-1	.	0
chr1	13093400	13094400	215032_E12	Peak_1052	.	-1	-1	.	0
chr1	13094400	13095200	215033_E1	Peak_1053	.	-1	-1	.	0
chr1	13095200	13105200	215034_E2	Peak_1054	.	-1	-1	.	0
chr1	13105200	13105400	215035_E10	Peak_1055	.	-1	-1	.	0
chr1	13105400	13105600	215036_E9	Peak_1056	.	-1	-1	.	0
chr1	13105600	13106000	215037_E6	Peak_1057	chr1	13105724	13105984	99	260
chr1	13106000	13106200	215038_E9	Peak_1058	.	-1	-1	.	0
chr1	13106200	13106400	215039_E8	Peak_1059	chr1	13106332	13106532	100	68
chr1	13106400	13107000	215040_E11	Peak_1060	chr1	13106332	13106532	100	132
chr1	13107000	13109000	215041_E13	Peak_1061	.	-1	-1	.	0
chr1	13109000	13115800	215042_E1	Peak_1062	.	-1	-1	.	0
chr1	13115800	13118800	215043_E12	Peak_1063	.	-1	-1	.	0
chr1	13118800	13125400	215044_E1	Peak_1064	.	-1	-1	.	0
chr1	13125400	13128800	215045_E13	Peak_1065	.	-1	-1	.	0
chr1	13128800	13133600	215046_E14	Peak_1066	.	-1	-1	.	0
chr1	13133600	13135800	215047_E13	Peak_1067	.	-1	-1	.	0
chr1	13135800	13146400	215048_E14	Peak_1068	.	-1	-1	.	0
chr1	13146400	13148800	215049_E13	Peak_1069	.	-1	-1	.	0
chr1	13148800	13156400	215050_E14	Peak_1070	.	-1	-1	.	0
chr1	13156400	13159000	215051_E13	Peak_1071	.	-1	-1	.	0
chr1	13159000	13159600	215052_E14	Peak_1072	.	-1	-1	.	0
chr1	13159600	13161200	215053_E13	Peak_1073	.	-1	-1	.	0
chr1	13161200	13161600	215054_E5	Peak_1074	chr1	13161281	13161510	101	229
chr1	13161600	13161800	215055_E10	Peak_1075	.	-1	-1	.	0
chr1	13161800	13162000	215056_E9	Peak_1076	.	-1	-1	.	0
chr1	13162000	13162600	215057_E11	Peak_1077	.	-1	-1	.	0
chr1	13162600	13164000	215058_E13	Peak_1078	.	-1	-1	.	0
chr1	13164000	13164400	215059_E14	Peak_1079	.	-1	-1	.	0
chr1	13164400	13165800	215060_E13	Peak_1080	.	-1	-1	.	0
chr1	13165800	13174000	215061_E14	Peak_1081	.	-1	-1	.	0
chr1	13174000	13174800	215062_E13	Peak_1082	.	-1	-1	.	0
chr1	13174800	13176000	215063_E11	Peak_1083	.	-1	-1	.	0
chr1	13176000	13180200	215064_E14	Peak_1084	.	-1	-1	.	0
chr1	13180200	13184000	215065_E13	Peak_1085	.	-1	-1	.	0
chr1	13184000	13184400	215066_E11	Peak_1086	.	-1	-1	.	0
chr1	13184400	13191400	215067_E13	Peak_1087	.	-1	-1	.	0
chr1	13191400	13192000	215068_E11	Peak_1088	.	-1	-1	.	0
chr1	13192000	13193400	215069_E13	Peak_1089	chr1	13193360	13194083	102	40
chr1	13193400	13193600	215070_E5	Peak_1090	chr1	13193360	13194083	102	200
chr1	13193600	13193800	215071_E11	Peak_1091	chr1	13193360	13194083	102	200
chr1	13193800	13194000	215072_E6	Peak_1092	chr1	13193360	13194083	102	200
chr1	13194000	13194800	215073_E9	Peak_1093	chr1	13194711	13194987	103	89
chr1	13194800	13195000	215074_E6	Peak_1094	chr1	13194711	13194987	103	187
chr1	13195000	13196000	215075_E9	Peak_1095	.	-1	-1	.	0
chr1	13196000	13197400	215076_E13	Peak_1096	.	-1	-1	.	0
chr1	13197400	13197600	215077_E5	Peak_1097	.	-1	-1	.	0
chr1	13197600	13204000	215078_E13	Peak_1098	.	-1	-1	.	0
chr1	13204000	13205600	215079_E11	Peak_1099	.	-1	-1	.	0
chr1	13205600	13209200	215080_E13	Peak_1100	.	-1	-1	.	0
chr1	13209200	13211800	215081_E11	Peak_1101	.	-1	-1	.	0
chr1	13211800	13214600	215082_E13	Peak_1102	.	-1	-1	.	0
chr1	13214600	13217400	215083_E11	Peak_1103	.	-1	-1	.	0
chr1	13217400	13218200	215084_E13	Peak_1104	.	-1	-1	.	0
chr1	13218200	13219400	215085_E11	Peak_1105	.	-1	-1	.	0
chr1	13219400	13221000	215086_E13	Peak_1106	.	-1	-1	.	0
chr1	13221000	13222000	215087_E11	Peak_1107	.	-1	-1	.	0
chr1	13222000	13223000	215088_E13	Peak_1108	.	-1	-1	.	0
chr1	13223000	13226800	215089_E11	Peak_1109	.	-1	-1	.	0
chr1	13226800	13228600	215090_E13	Peak_1110	.	-1	-1	.	0
chr1	13228600	13231000	215091_E11	Peak_1111	.	-1	-1	.	0
chr1	13231000	13231400	215092_E9	Peak_1112	.	-1	-1	.	0
chr1	13231400	13231800	215093_E6	Peak_1113	chr1	13231439	13231785	104	346
chr1	13231800	13232800	215094_E9	Peak_1114	.	-1	-1	.	0
chr1	13232800	13237400	215095_E11	Peak_1115	.	-1	-1	.	0
chr1	13237400	13241000	215096_E13	Peak_1116	.	-1	-1	.	0
chr1	13241000	13241400	215097_E11	Peak_1117	.	-1	-1	.	0
chr1	13241400	13244200	215098_E13	Peak_1118	.	-1	-1	.	0
chr1	13244200	13244600	215099_E11	Peak_1119	.	-1	-1	.	0
chr1	13244600	13247400	215100_E13	Peak_1120	.	-1	-1	.	0
chr1	13247400	13249800	215101_E11	Peak_1121	.	-1	-1	.	0
chr1	13249800	13256400	215102_E13	Peak_1122	.	-1	-1	.	0
chr1	13256400	13258400	215103_E11	Peak_1123	chr1	13256895	13257154	105	259
chr1	13258400	13263000	215104_E13	Peak_1124	.	-1	-1	.	0
chr1	13263000	13263600	215105_E11	Peak_1125	.	-1	-1	.	0
chr1	13263600	13264000	215106_E13	Peak_1126	.	-1	-1	.	0
chr1	13264000	13264600	215107_E11	Peak_1127	.	-1	-1	.	0
chr1	13264600	13273800	215108_E13	Peak_1128	.	-1	-1	.	0
chr1	13273800	13274200	215109_E11	Peak_1129	.	-1	-1	.	0
chr1	13274200	13274600	215110_E14	Peak_1130	.	-1	-1	.	0
chr1	13274600	13276200	215111_E13	Peak_1131	.	-1	-1	.	0
chr1	13276200	13278600	215112_E11	Peak_1132	chr1	13277657	13278011	106	354
chr1	13278600	13279000	215113_E13	Peak_1133	.	-1	-1	.	0
chr1	13279000	13283200	215114_E11	Peak_1134	.	-1	-1	.	0
chr1	13283200	13284000	215115_E9	Peak_1135	.	-1	-1	.	0
chr1	13284000	13291600	215116_E11	Peak_1136	.	-1	-1	.	0
chr1	13291600	13291800	215117_E6	Peak_1137	chr1	13291615	13292087	107	185
chr1	13291800	13293400	215118_E11	Peak_1138	chr1	13291615	13292087	107	287
chr1	13293400	13294200	215119_E9	Peak_1139	.	-1	-1	.	0
chr1	13294200	13294400	215120_E6	Peak_1140	.	-1	-1	.	0
chr1	13294400	13295000	215121_E9	Peak_1141	.	-1	-1	.	0
chr1	13295000	13295400	215122_E6	Peak_1142	chr1	13295107	13295306	108	199
chr1	13295400	13295800	215123_E9	Peak_1143	.	-1	-1	.	0
chr1	13295800	13302200	215124_E11	Peak_1144	.	-1	-1	.	0
chr1	13302200	13302600	215125_E9	Peak_1145	.	-1	-1	.	0
chr1	13302600	13303000	215126_E6	Peak_1146	chr1	13302706	13303034	109	294
chr1	13303000	13304600	215127_E9	Peak_1147	chr1	13302706	13303034	109	34
chr1	13304600	13312800	215128_E11	Peak_1148	chr1	13304959	13305175	110	216
chr1	13312800	13313200	215129_E9	Peak_1149	.	-1	-1	.	0
chr1	13313200	13313600	215130_E6	Peak_1150	chr1	13313295	13313561	111	266
chr1	13313600	13317200	215131_E11	Peak_1151	.	-1	-1	.	0
chr1	13317200	13318400	215132_E13	Peak_1152	.	-1	-1	.	0
chr1	13318400	13324600	215133_E11	Peak_1153	.	-1	-1	.	0
chr1	13324600	13325800	215134_E13	Peak_1154	.	-1	-1	.	0
chr1	13325800	13326800	215135_E11	Peak_1155	.	-1	-1	.	0
chr1	13326800	13329800	215136_E13	Peak_1156	.	-1	-1	.	0
chr1	13329800	13335800	215137_E11	Peak_1157	chr1	13333170	13333341	112	171
chr1	13335800	13344200	215138_E13	Peak_1158	.	-1	-1	.	0
chr1	13344200	13344800	215139_E11	Peak_1159	.	-1	-1	.	0
chr1	13344800	13346400	215140_E13	Peak_1160	.	-1	-1	.	0
chr1	13346400	13347000	215141_E11	Peak_1161	.	-1	-1	.	0
chr1	13347000	13350400	215142_E13	Peak_1162	.	-1	-1	.	0
chr1	13350400	13351600	215143_E11	Peak_1163	.	-1	-1	.	0
chr1	13351600	13353400	215144_E13	Peak_1164	.	-1	-1	.	0
chr1	13353400	13356600	215145_E11	Peak_1165	.	-1	-1	.	0
chr1	13356600	13357200	215146_E9	Peak_1166	.	-1	-1	.	0
chr1	13357200	13361600	215147_E11	Peak_1167	.	-1	-1	.	0
chr1	13361600	13362000	215148_E8	Peak_1168	.	-1	-1	.	0
chr1	13362000	13365000	215149_E7	Peak_1169	.	-1	-1	.	0
chr1	13365000	13365200	215150_E9	Peak_1170	.	-1	-1	.	0
chr1	13365200	13366000	215151_E10	Peak_1171	.	-1	-1	.	0
chr1	13366000	13374400	215152_E13	Peak_1172	.	-1	-1	.	0
chr1	13374400	13374800	215153_E11	Peak_1173	.	-1	-1	.	0
chr1	13374800	13380800	215154_E13	Peak_1174	.	-1	-1	.	0
chr1	13380800	13391400	215155_E2	Peak_1175	.	-1	-1	.	0
chr1	13391400	13391800	215156_E12	Peak_1176	.	-1	-1	.	0
chr1	13391800	13414800	215157_E2	Peak_1177	.	-1	-1	.	0
chr1	13414800	13416400	215158_E10	Peak_1178	.	-1	-1	.	0
chr1	13416400	13417200	215159_E7	Peak_1179	chr1	13416474	13417271	114	726
chr1	13417200	13417400	215160_E8	Peak_1180	chr1	13416474	13417271	114	71
chr1	13417400	13417600	215161_E9	Peak_1181	.	-1	-1	.	0
chr1	13417600	13417800	215162_E11	Peak_1182	.	-1	-1	.	0
chr1	13417800	13427600	215163_E13	Peak_1183	.	-1	-1	.	0
chr1	13427600	13427800	215164_E11	Peak_1184	.	-1	-1	.	0
chr1	13427800	13428000	215165_E5	Peak_1185	chr1	13427808	13428051	115	192
chr1	13428000	13429800	215166_E10	Peak_1186	chr1	13427808	13428051	115	51
chr1	13429800	13436400	215167_E13	Peak_1187	.	-1	-1	.	0
chr1	13436400	13436600	215168_E11	Peak_1188	.	-1	-1	.	0
chr1	13436600	13437000	215169_E9	Peak_1189	.	-1	-1	.	0
chr1	13437000	13437200	215170_E6	Peak_1190	.	-1	-1	.	0
chr1	13437200	13437400	215171_E9	Peak_1191	.	-1	-1	.	0
chr1	13437400	13437800	215172_E10	Peak_1192	.	-1	-1	.	0
chr1	13437800	13448000	215173_E13	Peak_1193	.	-1	-1	.	0
chr1	13448000	13448600	215174_E2	Peak_1194	.	-1	-1	.	0
chr1	13448600	13452000	215175_E3	Peak_1195	.	-1	-1	.	0
chr1	13452000	13452600	215176_E13	Peak_1196	.	-1	-1	.	0
chr1	13452600	13453000	215177_E2	Peak_1197	.	-1	-1	.	0
chr1	13453000	13454200	215178_E13	Peak_1198	.	-1	-1	.	0
chr1	13454200	13454400	215179_E10	Peak_1199	.	-1	-1	.	0
chr1	13454400	13454800	215180_E5	Peak_1200	chr1	13454452	13454705	116	253
chr1	13454800	13455200	215181_E13	Peak_1201	.	-1	-1	.	0
chr1	13455200	13456400	215182_E10	Peak_1202	.	-1	-1	.	0
chr1	13456400	13457000	215183_E9	Peak_1203	chr1	13456977	13457583	117	23
chr1	13457000	13457600	215184_E6	Peak_1204	chr1	13456977	13457583	117	583
chr1	13457600	13458200	215185_E9	Peak_1205	.	-1	-1	.	0
chr1	13458200	13459200	215186_E10	Peak_1206	.	-1	-1	.	0
chr1	13459200	13472000	215187_E2	Peak_1207	.	-1	-1	.	0
chr1	13472000	13474000	215188_E13	Peak_1208	.	-1	-1	.	0
chr1	13474000	13474800	215189_E14	Peak_1209	.	-1	-1	.	0
chr1	13474800	13476800	215190_E13	Peak_1210	.	-1	-1	.	0
chr1	13476800	13477400	215191_E10	Peak_1211	.	-1	-1	.	0
chr1	13477400	13477800	215192_E9	Peak_1212	.	-1	-1	.	0
chr1	13477800	13478600	215193_E6	Peak_1213	chr1	13477835	13478575	118	740
chr1	13478600	13478800	215194_E9	Peak_1214	.	-1	-1	.	0
chr1	13478800	13479600	215195_E10	Peak_1215	.	-1	-1	.	0
chr1	13479600	13480000	215196_E9	Peak_1216	.	-1	-1	.	0
chr1	13480000	13480200	215197_E6	Peak_1217	.	-1	-1	.	0
chr1	13480200	13480800	215198_E10	Peak_1218	.	-1	-1	.	0
chr1	13480800	13484600	215199_E13	Peak_1219	.	-1	-1	.	0
chr1	13484600	13486000	215200_E10	Peak_1220	.	-1	-1	.	0
chr1	13486000	13487200	215201_E13	Peak_1221	.	-1	-1	.	0
chr1	13487200	13489400	215202_E1	Peak_1222	.	-1	-1	.	0
chr1	13489400	13490600	215203_E13	Peak_1223	.	-1	-1	.	0
chr1	13490600	13491000	215204_E5	Peak_1224	chr1	13490665	13490847	119	182
chr1	13491000	13504000	215205_E2	Peak_1225	.	-1	-1	.	0
chr1	13504000	13505600	215206_E3	Peak_1226	.	-1	-1	.	0
chr1	13505600	13511600	215207_E2	Peak_1227	.	-1	-1	.	0
chr1	13511600	13512400	215208_E11	Peak_1228	.	-1	-1	.	0
chr1	13512400	13520200	215209_E13	Peak_1229	.	-1	-1	.	0
chr1	13520200	13520600	215210_E11	Peak_1230	.	-1	-1	.	0
chr1	13520600	13521600	215211_E13	Peak_1231	.	-1	-1	.	0
chr1	13521600	13521800	215212_E11	Peak_1232	.	-1	-1	.	0
chr1	13521800	13522000	215213_E8	Peak_1233	.	-1	-1	.	0
chr1	13522000	13522400	215214_E11	Peak_1234	.	-1	-1	.	0
chr1	13522400	13533400	215215_E13	Peak_1235	.	-1	-1	.	0
chr1	13533400	13548600	215216_E2	Peak_1236	.	-1	-1	.	0
chr1	13548600	13549000	215217_E13	Peak_1237	.	-1	-1	.	0
chr1	13549000	13549200	215218_E10	Peak_1238	.	-1	-1	.	0
chr1	13549200	13550600	215219_E13	Peak_1239	.	-1	-1	.	0
chr1	13550600	13551400	215220_E11	Peak_1240	.	-1	-1	.	0
chr1	13551400	13551600	215221_E8	Peak_1241	chr1	13551578	13552036	120	22
chr1	13551600	13551800	215222_E7	Peak_1242	chr1	13551578	13552036	120	200
chr1	13551800	13552000	215223_E6	Peak_1243	chr1	13551578	13552036	120	200
chr1	13552000	13552400	215224_E9	Peak_1244	chr1	13551578	13552036	120	36
chr1	13552400	13552800	215225_E10	Peak_1245	.	-1	-1	.	0
chr1	13552800	13553400	215226_E9	Peak_1246	.	-1	-1	.	0
chr1	13553400	13554800	215227_E11	Peak_1247	.	-1	-1	.	0
chr1	13554800	13564400	215228_E14	Peak_1248	.	-1	-1	.	0
chr1	13564400	13564800	215229_E9	Peak_1249	.	-1	-1	.	0
chr1	13564800	13565400	215230_E6	Peak_1250	chr1	13564871	13565403	121	529
chr1	13565400	13566600	215231_E9	Peak_1251	chr1	13565720	13565858	122	138
chr1	13566600	13567200	215232_E6	Peak_1252	chr1	13566547	13567111	123	511
chr1	13567200	13567400	215233_E9	Peak_1253	.	-1	-1	.	0
chr1	13567400	13567600	215234_E11	Peak_1254	.	-1	-1	.	0
chr1	13567600	13573000	215235_E14	Peak_1255	.	-1	-1	.	0
chr1	13573000	13575600	215236_E13	Peak_1256	.	-1	-1	.	0
chr1	13575600	13576600	215237_E11	Peak_1257	.	-1	-1	.	0
chr1	13576600	13579200	215238_E8	Peak_1258	chr1	13579082	13580391	124	118
chr1	13579200	13580000	215239_E7	Peak_1259	chr1	13579082	13580391	124	800
chr1	13580000	13580200	215240_E5	Peak_1260	chr1	13579082	13580391	124	200
chr1	13580200	13580400	215241_E7	Peak_1261	chr1	13579082	13580391	124	191
chr1	13580400	13580600	215242_E8	Peak_1262	.	-1	-1	.	0
chr1	13580600	13580800	215243_E11	Peak_1263	.	-1	-1	.	0
chr1	13580800	13584000	215244_E13	Peak_1264	.	-1	-1	.	0
chr1	13584000	13604000	215245_E2	Peak_1265	.	-1	-1	.	0
chr1	13604000	13609400	215246_E13	Peak_1266	.	-1	-1	.	0
chr1	13609400	13610000	215247_E14	Peak_1267	.	-1	-1	.	0
chr1	13610000	13616200	215248_E13	Peak_1268	.	-1	-1	.	0
chr1	13616200	13618200	215249_E14	Peak_1269	.	-1	-1	.	0
chr1	13618200	13618400	215250_E9	Peak_1270	chr1	13618387	13618676	125	13
chr1	13618400	13618600	215251_E6	Peak_1271	chr1	13618387	13618676	125	200
chr1	13618600	13619000	215252_E11	Peak_1272	chr1	13618815	13619085	126	185
chr1	13619000	13619400	215253_E9	Peak_1273	chr1	13618815	13619085	126	85
chr1	13619400	13619800	215254_E11	Peak_1274	.	-1	-1	.	0
chr1	13619800	13631600	215255_E14	Peak_1275	chr1	13629663	13629916	128	253
chr1	13631600	13633400	215256_E11	Peak_1276	.	-1	-1	.	0
chr1	13633400	13636600	215257_E14	Peak_1277	.	-1	-1	.	0
chr1	13636600	13636800	215258_E11	Peak_1278	chr1	13636607	13636794	129	187
chr1	13636800	13638000	215259_E9	Peak_1279	.	-1	-1	.	0
chr1	13638000	13639000	215260_E11	Peak_1280	.	-1	-1	.	0
chr1	13639000	13642000	215261_E14	Peak_1281	.	-1	-1	.	0
chr1	13642000	13643600	215262_E11	Peak_1282	.	-1	-1	.	0
chr1	13643600	13644000	215263_E9	Peak_1283	.	-1	-1	.	0
chr1	13644000	13645200	215264_E11	Peak_1284	.	-1	-1	.	0
chr1	13645200	13645600	215265_E9	Peak_1285	.	-1	-1	.	0
chr1	13645600	13646000	215266_E8	Peak_1286	.	-1	-1	.	0
chr1	13646000	13646200	215267_E9	Peak_1287	.	-1	-1	.	0
chr1	13646200	13646800	215268_E6	Peak_1288	chr1	13646247	13646653	130	406
chr1	13646800	13648200	215269_E8	Peak_1289	chr1	13648197	13648467	131	3
chr1	13648200	13648400	215270_E7	Peak_1290	chr1	13648197	13648467	131	200
chr1	13648400	13648800	215271_E8	Peak_1291	chr1	13648717	13649245	132	83
chr1	13648800	13649200	215272_E7	Peak_1292	chr1	13648717	13649245	132	400
chr1	13649200	13649600	215273_E8	Peak_1293	chr1	13648717	13649245	132	45
chr1	13649600	13649800	215274_E7	Peak_1294	chr1	13649607	13649811	133	193
chr1	13649800	13650000	215275_E8	Peak_1295	chr1	13649975	13651025	134	25
chr1	13650000	13651000	215276_E7	Peak_1296	chr1	13649975	13651025	134	1000
chr1	13651000	13652200	215277_E9	Peak_1297	chr1	13649975	13651025	134	25
chr1	13652200	13652400	215278_E6	Peak_1298	.	-1	-1	.	0
chr1	13652400	13652600	215279_E9	Peak_1299	.	-1	-1	.	0
chr1	13652600	13653400	215280_E11	Peak_1300	.	-1	-1	.	0
chr1	13653400	13656200	215281_E13	Peak_1301	.	-1	-1	.	0
chr1	13656200	13658600	215282_E10	Peak_1302	.	-1	-1	.	0
chr1	13658600	13658800	215283_E6	Peak_1303	chr1	13658706	13658980	135	94
chr1	13658800	13659000	215284_E7	Peak_1304	chr1	13658706	13658980	135	180
chr1	13659000	13659600	215285_E8	Peak_1305	.	-1	-1	.	0
chr1	13659600	13660000	215286_E7	Peak_1306	chr1	13659716	13660019	136	284
chr1	13660000	13662000	215287_E9	Peak_1307	chr1	13659716	13660019	136	19
chr1	13662000	13663600	215288_E11	Peak_1308	.	-1	-1	.	0
chr1	13663600	13664400	215289_E9	Peak_1309	.	-1	-1	.	0
chr1	13664400	13665000	215290_E11	Peak_1310	.	-1	-1	.	0
chr1	13665000	13665800	215291_E9	Peak_1311	.	-1	-1	.	0
chr1	13665800	13666400	215292_E11	Peak_1312	.	-1	-1	.	0
chr1	13666400	13667600	215293_E9	Peak_1313	.	-1	-1	.	0
chr1	13667600	13668400	215294_E6	Peak_1314	chr1	13667694	13668289	137	595
chr1	13668400	13668600	215295_E9	Peak_1315	.	-1	-1	.	0
chr1	13668600	13668800	215296_E6	Peak_1316	chr1	13668645	13668794	138	149
chr1	13668800	13669000	215297_E9	Peak_1317	.	-1	-1	.	0
chr1	13669000	13669200	215298_E6	Peak_1318	.	-1	-1	.	0
chr1	13669200	13670400	215299_E9	Peak_1319	.	-1	-1	.	0
chr1	13670400	13672800	215300_E13	Peak_1320	.	-1	-1	.	0
chr1	13672800	13673000	215301_E10	Peak_1321	.	-1	-1	.	0
chr1	13673000	13673600	215302_E11	Peak_1322	.	-1	-1	.	0
chr1	13673600	13674400	215303_E13	Peak_1323	.	-1	-1	.	0
chr1	13674400	13678200	215304_E14	Peak_1324	.	-1	-1	.	0
chr1	13678200	13678600	215305_E13	Peak_1325	.	-1	-1	.	0
chr1	13678600	13679000	215306_E11	Peak_1326	.	-1	-1	.	0
chr1	13679000	13679400	215307_E10	Peak_1327	.	-1	-1	.	0
chr1	13679400	13679600	215308_E11	Peak_1328	.	-1	-1	.	0
chr1	13679600	13679800	215309_E13	Peak_1329	.	-1	-1	.	0
chr1	13679800	13681200	215310_E14	Peak_1330	.	-1	-1	.	0
chr1	13681200	13684800	215311_E13	Peak_1331	.	-1	-1	.	0
chr1	13684800	13685600	215312_E11	Peak_1332	.	-1	-1	.	0
chr1	13685600	13685800	215313_E9	Peak_1333	.	-1	-1	.	0
chr1	13685800	13686200	215314_E6	Peak_1334	chr1	13685900	13686180	139	280
chr1	13686200	13686600	215315_E9	Peak_1335	.	-1	-1	.	0
chr1	13686600	13687600	215316_E11	Peak_1336	.	-1	-1	.	0
chr1	13687600	13688600	215317_E9	Peak_1337	.	-1	-1	.	0
chr1	13688600	13688800	215318_E6	Peak_1338	.	-1	-1	.	0
chr1	13688800	13689400	215319_E9	Peak_1339	chr1	13689206	13689467	140	194
chr1	13689400	13690200	215320_E6	Peak_1340	chr1	13689727	13690098	141	371
chr1	13690200	13691800	215321_E10	Peak_1341	.	-1	-1	.	0
chr1	13691800	13693400	215322_E13	Peak_1342	.	-1	-1	.	0
chr1	13693400	13695600	215323_E11	Peak_1343	.	-1	-1	.	0
chr1	13695600	13705800	215324_E13	Peak_1344	.	-1	-1	.	0
chr1	13705800	13706600	215325_E11	Peak_1345	.	-1	-1	.	0
chr1	13706600	13706800	215326_E13	Peak_1346	.	-1	-1	.	0
chr1	13706800	13795000	215327_E2	Peak_1347	.	-1	-1	.	0
chr1	13795000	13797400	215328_E1	Peak_1348	.	-1	-1	.	0
chr1	13797400	13798200	215329_E12	Peak_1349	chr1	13797774	13798111	142	337
chr1	13798200	13822600	215330_E2	Peak_1350	.	-1	-1	.	0
chr1	13822600	13823000	215331_E3	Peak_1351	.	-1	-1	.	0
chr1	13823000	13833800	215332_E2	Peak_1352	.	-1	-1	.	0
chr1	13833800	13851200	215333_E1	Peak_1353	.	-1	-1	.	0
chr1	13851200	13866000	215334_E2	Peak_1354	.	-1	-1	.	0
chr1	13866000	13866600	215335_E3	Peak_1355	.	-1	-1	.	0
chr1	13866600	13912800	215336_E2	Peak_1356	.	-1	-1	.	0
chr1	13912800	13913400	215337_E3	Peak_1357	.	-1	-1	.	0
chr1	13913400	14016800	215338_E2	Peak_1358	.	-1	-1	.	0
chr1	14016800	14017400	215339_E3	Peak_1359	.	-1	-1	.	0
chr1	14017400	14040800	215340_E2	Peak_1360	.	-1	-1	.	0
chr1	14040800	14041200	215341_E3	Peak_1361	.	-1	-1	.	0
chr1	14041200	14059800	215342_E2	Peak_1362	.	-1	-1	.	0
chr1	14059800	14060600	215343_E3	Peak_1363	.	-1	-1	.	0
chr1	14060600	14092600	215344_E2	Peak_1364	.	-1	-1	.	0
chr1	14092600	14097000	215345_E3	Peak_1365	.	-1	-1	.	0
chr1	14097000	14146200	215346_E2	Peak_1366	.	-1	-1	.	0
chr1	14146200	14146800	215347_E12	Peak_1367	.	-1	-1	.	0
chr1	14146800	14219200	215348_E2	Peak_1368	.	-1	-1	.	0
chr1	14219200	14221600	215349_E3	Peak_1369	.	-1	-1	.	0
chr1	14221600	14292200	215350_E2	Peak_1370	.	-1	-1	.	0
chr1	14292200	14310600	215351_E1	Peak_1371	.	-1	-1	.	0
chr1	14310600	14313800	215352_E2	Peak_1372	.	-1	-1	.	0
chr1	14313800	14316200	215353_E1	Peak_1373	.	-1	-1	.	0
chr1	14316200	14335200	215354_E2	Peak_1374	.	-1	-1	.	0
chr1	14335200	14335400	215355_E3	Peak_1375	.	-1	-1	.	0
chr1	14335400	14371600	215356_E2	Peak_1376	.	-1	-1	.	0
chr1	14371600	14373400	215357_E3	Peak_1377	.	-1	-1	.	0
chr1	14373400	14450600	215358_E2	Peak_1378	.	-1	-1	.	0
chr1	14450600	14451000	215359_E3	Peak_1379	.	-1	-1	.	0
chr1	14451000	14491600	215360_E2	Peak_1380	.	-1	-1	.	0
chr1	14491600	14509800	215361_E1	Peak_1381	.	-1	-1	.	0
chr1	14509800	14530400	215362_E2	Peak_1382	.	-1	-1	.	0
chr1	14530400	14531000	215363_E3	Peak_1383	.	-1	-1	.	0
chr1	14531000	14536600	215364_E2	Peak_1384	.	-1	-1	.	0
chr1	14536600	14541600	215365_E1	Peak_1385	.	-1	-1	.	0
chr1	14541600	14562400	215366_E2	Peak_1386	.	-1	-1	.	0
chr1	14562400	14566600	215367_E1	Peak_1387	.	-1	-1	.	0
chr1	14566600	14590600	215368_E2	Peak_1388	.	-1	-1	.	0
chr1	14590600	14591000	215369_E3	Peak_1389	.	-1	-1	.	0
chr1	14591000	14593600	215370_E2	Peak_1390	.	-1	-1	.	0
chr1	14593600	14594200	215371_E3	Peak_1391	.	-1	-1	.	0
chr1	14594200	14671600	215372_E2	Peak_1392	.	-1	-1	.	0
chr1	14671600	14672200	215373_E3	Peak_1393	.	-1	-1	.	0
chr1	14672200	14710400	215374_E2	Peak_1394	.	-1	-1	.	0
chr1	14710400	14712000	215375_E3	Peak_1395	.	-1	-1	.	0
chr1	14712000	14726600	215376_E2	Peak_1396	.	-1	-1	.	0
chr1	14726600	14747600	215377_E1	Peak_1397	.	-1	-1	.	0
chr1	14747600	14748400	215378_E12	Peak_1398	.	-1	-1	.	0
chr1	14748400	14762400	215379_E2	Peak_1399	.	-1	-1	.	0
chr1	14762400	14769400	215380_E1	Peak_1400	.	-1	-1	.	0
chr1	14769400	14783000	215381_E2	Peak_1401	.	-1	-1	.	0
chr1	14783000	14785200	215382_E1	Peak_1402	chr1	14785165	14785518	143	35
chr1	14785200	14785600	215383_E12	Peak_1403	chr1	14785165	14785518	143	318
chr1	14785600	14786400	215384_E1	Peak_1404	.	-1	-1	.	0
chr1	14786400	14788200	215385_E2	Peak_1405	.	-1	-1	.	0
chr1	14788200	14789000	215386_E1	Peak_1406	.	-1	-1	.	0
chr1	14789000	14905600	215387_E2	Peak_1407	.	-1	-1	.	0
chr1	14905600	14908800	215388_E1	Peak_1408	.	-1	-1	.	0
chr1	14908800	14909200	215389_E12	Peak_1409	.	-1	-1	.	0
chr1	14909200	14917200	215390_E1	Peak_1410	.	-1	-1	.	0
chr1	14917200	14918000	215391_E2	Peak_1411	.	-1	-1	.	0
chr1	14918000	14919800	215392_E1	Peak_1412	.	-1	-1	.	0
chr1	14919800	14952200	215393_E2	Peak_1413	.	-1	-1	.	0
chr1	14952200	14953400	215394_E3	Peak_1414	.	-1	-1	.	0
chr1	14953400	14956000	215395_E2	Peak_1415	.	-1	-1	.	0
chr1	14956000	14958000	215396_E3	Peak_1416	.	-1	-1	.	0
chr1	14958000	14995200	215397_E2	Peak_1417	.	-1	-1	.	0
chr1	14995200	15000200	215398_E1	Peak_1418	.	-1	-1	.	0
chr1	15000200	15063400	215399_E2	Peak_1419	.	-1	-1	.	0
chr1	15063400	15063600	215400_E12	Peak_1420	.	-1	-1	.	0
chr1	15063600	15093000	215401_E2	Peak_1421	.	-1	-1	.	0
chr1	15093000	15093400	215402_E3	Peak_1422	.	-1	-1	.	0
chr1	15093400	15161600	215403_E2	Peak_1423	.	-1	-1	.	0
chr1	15161600	15162000	215404_E3	Peak_1424	.	-1	-1	.	0
chr1	15162000	15273400	215405_E2	Peak_1425	.	-1	-1	.	0
chr1	15273400	15276600	215406_E1	Peak_1426	.	-1	-1	.	0
chr1	15276600	15277400	215407_E12	Peak_1427	.	-1	-1	.	0
chr1	15277400	15282800	215408_E1	Peak_1428	.	-1	-1	.	0
chr1	15282800	15362600	215409_E2	Peak_1429	.	-1	-1	.	0
chr1	15362600	15363200	215410_E3	Peak_1430	.	-1	-1	.	0
chr1	15363200	15437000	215411_E2	Peak_1431	.	-1	-1	.	0
chr1	15437000	15437600	215412_E12	Peak_1432	.	-1	-1	.	0
chr1	15437600	15538000	215413_E2	Peak_1433	.	-1	-1	.	0
chr1	15538000	15539600	215414_E13	Peak_1434	.	-1	-1	.	0
chr1	15539600	15540400	215415_E14	Peak_1435	.	-1	-1	.	0
chr1	15540400	15549400	215416_E13	Peak_1436	.	-1	-1	.	0
chr1	15549400	15550600	215417_E14	Peak_1437	.	-1	-1	.	0
chr1	15550600	15560000	215418_E13	Peak_1438	.	-1	-1	.	0
chr1	15560000	15561200	215419_E14	Peak_1439	.	-1	-1	.	0
chr1	15561200	15565200	215420_E13	Peak_1440	.	-1	-1	.	0
chr1	15565200	15568800	215421_E14	Peak_1441	.	-1	-1	.	0
chr1	15568800	15570000	215422_E13	Peak_1442	.	-1	-1	.	0
chr1	15570000	15570400	215423_E14	Peak_1443	.	-1	-1	.	0
chr1	15570400	15572000	215424_E13	Peak_1444	.	-1	-1	.	0
chr1	15572000	15572800	215425_E14	Peak_1445	.	-1	-1	.	0
chr1	15572800	15577600	215426_E13	Peak_1446	.	-1	-1	.	0
chr1	15577600	15580400	215427_E14	Peak_1447	.	-1	-1	.	0
chr1	15580400	15582000	215428_E13	Peak_1448	.	-1	-1	.	0
chr1	15582000	15584600	215429_E14	Peak_1449	.	-1	-1	.	0
chr1	15584600	15594800	215430_E13	Peak_1450	.	-1	-1	.	0
chr1	15594800	15596200	215431_E14	Peak_1451	.	-1	-1	.	0
chr1	15596200	15597000	215432_E13	Peak_1452	.	-1	-1	.	0
chr1	15597000	15597200	215433_E11	Peak_1453	.	-1	-1	.	0
chr1	15597200	15598400	215434_E9	Peak_1454	chr1	15598335	15598956	144	65
chr1	15598400	15598800	215435_E6	Peak_1455	chr1	15598335	15598956	144	400
chr1	15598800	15599600	215436_E8	Peak_1456	chr1	15598335	15598956	144	156
chr1	15599600	15600000	215437_E7	Peak_1457	chr1	15599570	15599954	145	354
chr1	15600000	15600600	215438_E8	Peak_1458	chr1	15600135	15600432	146	297
chr1	15600600	15600800	215439_E7	Peak_1459	chr1	15600641	15601088	147	159
chr1	15600800	15601000	215440_E5	Peak_1460	chr1	15600641	15601088	147	200
chr1	15601000	15601200	215441_E6	Peak_1461	chr1	15600641	15601088	147	88
chr1	15601200	15601400	215442_E9	Peak_1462	.	-1	-1	.	0
chr1	15601400	15601600	215443_E6	Peak_1463	.	-1	-1	.	0
chr1	15601600	15601800	215444_E9	Peak_1464	.	-1	-1	.	0
chr1	15601800	15602000	215445_E6	Peak_1465	.	-1	-1	.	0
chr1	15602000	15602200	215446_E9	Peak_1466	.	-1	-1	.	0
chr1	15602200	15602400	215447_E10	Peak_1467	.	-1	-1	.	0
chr1	15602400	15605000	215448_E13	Peak_1468	.	-1	-1	.	0
chr1	15605000	15605600	215449_E9	Peak_1469	.	-1	-1	.	0
chr1	15605600	15606000	215450_E6	Peak_1470	chr1	15605727	15605971	148	244
chr1	15606000	15606400	215451_E9	Peak_1471	.	-1	-1	.	0
chr1	15606400	15607400	215452_E10	Peak_1472	.	-1	-1	.	0
chr1	15607400	15626000	215453_E2	Peak_1473	.	-1	-1	.	0
chr1	15626000	15627000	215454_E13	Peak_1474	.	-1	-1	.	0
chr1	15627000	15628400	215455_E11	Peak_1475	.	-1	-1	.	0
chr1	15628400	15637000	215456_E13	Peak_1476	.	-1	-1	.	0
chr1	15637000	15711200	215457_E2	Peak_1477	.	-1	-1	.	0
chr1	15711200	15712000	215458_E3	Peak_1478	.	-1	-1	.	0
chr1	15712000	15741200	215459_E2	Peak_1479	.	-1	-1	.	0
chr1	15741200	15741400	215460_E12	Peak_1480	.	-1	-1	.	0
chr1	15741400	15790600	215461_E2	Peak_1481	.	-1	-1	.	0
chr1	15790600	15790800	215462_E10	Peak_1482	.	-1	-1	.	0
chr1	15790800	15794800	215463_E13	Peak_1483	.	-1	-1	.	0
chr1	15794800	15795000	215464_E10	Peak_1484	.	-1	-1	.	0
chr1	15795000	15795400	215465_E9	Peak_1485	chr1	15795316	15796771	149	84
chr1	15795400	15796800	215466_E7	Peak_1486	chr1	15795316	15796771	149	1371
chr1	15796800	15797000	215467_E8	Peak_1487	.	-1	-1	.	0
chr1	15797000	15797600	215468_E11	Peak_1488	.	-1	-1	.	0
chr1	15797600	15804200	215469_E14	Peak_1489	.	-1	-1	.	0
chr1	15804200	15804400	215470_E9	Peak_1490	.	-1	-1	.	0
chr1	15804400	15805400	215471_E11	Peak_1491	.	-1	-1	.	0
chr1	15805400	15805600	215472_E9	Peak_1492	.	-1	-1	.	0
chr1	15805600	15806000	215473_E10	Peak_1493	.	-1	-1	.	0
chr1	15806000	15806200	215474_E9	Peak_1494	.	-1	-1	.	0
chr1	15806200	15807000	215475_E11	Peak_1495	chr1	15806998	15807375	150	2
chr1	15807000	15807400	215476_E6	Peak_1496	chr1	15806998	15807375	150	375
chr1	15807400	15807600	215477_E9	Peak_1497	.	-1	-1	.	0
chr1	15807600	15808400	215478_E11	Peak_1498	.	-1	-1	.	0
chr1	15808400	15812600	215479_E14	Peak_1499	.	-1	-1	.	0
chr1	15812600	15817800	215480_E13	Peak_1500	.	-1	-1	.	0
chr1	15817800	15822000	215481_E14	Peak_1501	.	-1	-1	.	0
chr1	15822000	15823600	215482_E9	Peak_1502	chr1	15823330	15823946	151	270
chr1	15823600	15824400	215483_E11	Peak_1503	chr1	15823330	15823946	151	346
chr1	15824400	15827200	215484_E14	Peak_1504	.	-1	-1	.	0
chr1	15827200	15827800	215485_E13	Peak_1505	.	-1	-1	.	0
chr1	15827800	15836400	215486_E14	Peak_1506	.	-1	-1	.	0
chr1	15836400	15847200	215487_E13	Peak_1507	.	-1	-1	.	0
chr1	15847200	15852000	215488_E2	Peak_1508	.	-1	-1	.	0
chr1	15852000	15852600	215489_E3	Peak_1509	.	-1	-1	.	0
chr1	15852600	15866800	215490_E2	Peak_1510	.	-1	-1	.	0
chr1	15866800	15867600	215491_E11	Peak_1511	chr1	15867197	15867560	152	363
chr1	15867600	15880600	215492_E2	Peak_1512	.	-1	-1	.	0
chr1	15880600	15882200	215493_E1	Peak_1513	.	-1	-1	.	0
chr1	15882200	15883200	215494_E12	Peak_1514	.	-1	-1	.	0
chr1	15883200	15886800	215495_E1	Peak_1515	.	-1	-1	.	0
chr1	15886800	15906400	215496_E2	Peak_1516	.	-1	-1	.	0
chr1	15906400	15908400	215497_E3	Peak_1517	.	-1	-1	.	0
chr1	15908400	15916000	215498_E2	Peak_1518	.	-1	-1	.	0
chr1	15916000	15917600	215499_E1	Peak_1519	.	-1	-1	.	0
chr1	15917600	15947800	215500_E2	Peak_1520	chr1	15947796	15948047	153	4
chr1	15947800	15948000	215501_E12	Peak_1521	chr1	15947796	15948047	153	200
chr1	15948000	15950800	215502_E1	Peak_1522	chr1	15947796	15948047	153	47
chr1	15950800	15960200	215503_E2	Peak_1523	.	-1	-1	.	0
chr1	15960200	15960400	215504_E3	Peak_1524	.	-1	-1	.	0
chr1	15960400	15962400	215505_E2	Peak_1525	.	-1	-1	.	0
chr1	15962400	15963000	215506_E3	Peak_1526	.	-1	-1	.	0
chr1	15963000	15980000	215507_E2	Peak_1527	.	-1	-1	.	0
chr1	15980000	15980400	215508_E11	Peak_1528	.	-1	-1	.	0
chr1	15980400	15986400	215509_E13	Peak_1529	.	-1	-1	.	0
chr1	15986400	15987000	215510_E11	Peak_1530	chr1	15986937	15987673	154	63
chr1	15987000	15987200	215511_E8	Peak_1531	chr1	15986937	15987673	154	200
chr1	15987200	15987400	215512_E7	Peak_1532	chr1	15986937	15987673	154	200
chr1	15987400	15988000	215513_E12	Peak_1533	chr1	15986937	15987673	154	273
chr1	15988000	15997600	215514_E2	Peak_1534	.	-1	-1	.	0
chr1	15997600	15998200	215515_E12	Peak_1535	.	-1	-1	.	0
chr1	15998200	16008800	215516_E2	Peak_1536	.	-1	-1	.	0
chr1	16008800	16016800	215517_E1	Peak_1537	.	-1	-1	.	0
chr1	16016800	16034200	215518_E2	Peak_1538	.	-1	-1	.	0
chr1	16034200	16041000	215519_E1	Peak_1539	.	-1	-1	.	0
chr1	16041000	16041800	215520_E12	Peak_1540	.	-1	-1	.	0
chr1	16041800	16050200	215521_E1	Peak_1541	.	-1	-1	.	0
chr1	16050200	16081800	215522_E2	Peak_1542	.	-1	-1	.	0
chr1	16081800	16082800	215523_E1	Peak_1543	.	-1	-1	.	0
chr1	16082800	16083800	215524_E12	Peak_1544	.	-1	-1	.	0
chr1	16083800	16089000	215525_E13	Peak_1545	.	-1	-1	.	0
chr1	16089000	16092600	215526_E14	Peak_1546	.	-1	-1	.	0
chr1	16092600	16093000	215527_E13	Peak_1547	.	-1	-1	.	0
chr1	16093000	16093800	215528_E11	Peak_1548	.	-1	-1	.	0
chr1	16093800	16094200	215529_E8	Peak_1549	.	-1	-1	.	0
chr1	16094200	16096600	215530_E7	Peak_1550	.	-1	-1	.	0
chr1	16096600	16097200	215531_E8	Peak_1551	.	-1	-1	.	0
chr1	16097200	16097600	215532_E9	Peak_1552	.	-1	-1	.	0
chr1	16097600	16098200	215533_E11	Peak_1553	.	-1	-1	.	0
chr1	16098200	16100400	215534_E14	Peak_1554	.	-1	-1	.	0
chr1	16100400	16100600	215535_E13	Peak_1555	.	-1	-1	.	0
chr1	16100600	16102400	215536_E11	Peak_1556	chr1	16101882	16102240	157	358
chr1	16102400	16103000	215537_E9	Peak_1557	.	-1	-1	.	0
chr1	16103000	16103200	215538_E6	Peak_1558	.	-1	-1	.	0
chr1	16103200	16103600	215539_E9	Peak_1559	.	-1	-1	.	0
chr1	16103600	16104000	215540_E6	Peak_1560	.	-1	-1	.	0
chr1	16104000	16104400	215541_E9	Peak_1561	.	-1	-1	.	0
chr1	16104400	16106400	215542_E11	Peak_1562	.	-1	-1	.	0
chr1	16106400	16110000	215543_E13	Peak_1563	.	-1	-1	.	0
chr1	16110000	16115000	215544_E14	Peak_1564	.	-1	-1	.	0
chr1	16115000	16117400	215545_E13	Peak_1565	.	-1	-1	.	0
chr1	16117400	16122400	215546_E14	Peak_1566	.	-1	-1	.	0
chr1	16122400	16125200	215547_E13	Peak_1567	.	-1	-1	.	0
chr1	16125200	16130400	215548_E2	Peak_1568	.	-1	-1	.	0
chr1	16130400	16131600	215549_E3	Peak_1569	.	-1	-1	.	0
chr1	16131600	16141800	215550_E2	Peak_1570	.	-1	-1	.	0
chr1	16141800	16142000	215551_E12	Peak_1571	.	-1	-1	.	0
chr1	16142000	16142600	215552_E1	Peak_1572	.	-1	-1	.	0
chr1	16142600	16143600	215553_E12	Peak_1573	.	-1	-1	.	0
chr1	16143600	16149600	215554_E1	Peak_1574	.	-1	-1	.	0
chr1	16149600	16150600	215555_E3	Peak_1575	.	-1	-1	.	0
chr1	16150600	16152200	215556_E2	Peak_1576	.	-1	-1	.	0
chr1	16152200	16152400	215557_E1	Peak_1577	.	-1	-1	.	0
chr1	16152400	16152600	215558_E12	Peak_1578	.	-1	-1	.	0
chr1	16152600	16160000	215559_E2	Peak_1579	.	-1	-1	.	0
chr1	16160000	16160400	215560_E3	Peak_1580	.	-1	-1	.	0
chr1	16160400	16161000	215561_E2	Peak_1581	.	-1	-1	.	0
chr1	16161000	16161800	215562_E10	Peak_1582	.	-1	-1	.	0
chr1	16161800	16162000	215563_E9	Peak_1583	.	-1	-1	.	0
chr1	16162000	16163000	215564_E6	Peak_1584	chr1	16162046	16162360	158	314
chr1	16163000	16163200	215565_E9	Peak_1585	.	-1	-1	.	0
chr1	16163200	16163400	215566_E10	Peak_1586	.	-1	-1	.	0
chr1	16163400	16163800	215567_E11	Peak_1587	.	-1	-1	.	0
chr1	16163800	16164400	215568_E12	Peak_1588	.	-1	-1	.	0
chr1	16164400	16174200	215569_E2	Peak_1589	.	-1	-1	.	0
chr1	16174200	16176000	215570_E13	Peak_1590	.	-1	-1	.	0
chr1	16176000	16176200	215571_E10	Peak_1591	.	-1	-1	.	0
chr1	16176200	16176800	215572_E9	Peak_1592	chr1	16176586	16176769	160	183
chr1	16176800	16177800	215573_E10	Peak_1593	.	-1	-1	.	0
chr1	16177800	16180000	215574_E13	Peak_1594	.	-1	-1	.	0
chr1	16180000	16188600	215575_E2	Peak_1595	.	-1	-1	.	0
chr1	16188600	16189000	215576_E13	Peak_1596	.	-1	-1	.	0
chr1	16189000	16189200	215577_E10	Peak_1597	.	-1	-1	.	0
chr1	16189200	16189800	215578_E6	Peak_1598	chr1	16189260	16189759	161	499
chr1	16189800	16190200	215579_E9	Peak_1599	.	-1	-1	.	0
chr1	16190200	16190600	215580_E11	Peak_1600	.	-1	-1	.	0
chr1	16190600	16192800	215581_E13	Peak_1601	.	-1	-1	.	0
chr1	16192800	16200200	215582_E2	Peak_1602	.	-1	-1	.	0
chr1	16200200	16215200	215583_E13	Peak_1603	.	-1	-1	.	0
chr1	16215200	16216000	215584_E11	Peak_1604	.	-1	-1	.	0
chr1	16216000	16217000	215585_E13	Peak_1605	.	-1	-1	.	0
chr1	16217000	16217400	215586_E11	Peak_1606	.	-1	-1	.	0
chr1	16217400	16218000	215587_E13	Peak_1607	.	-1	-1	.	0
chr1	16218000	16218400	215588_E5	Peak_1608	chr1	16218027	16218779	162	373
chr1	16218400	16218800	215589_E6	Peak_1609	chr1	16218027	16218779	162	379
chr1	16218800	16219200	215590_E11	Peak_1610	.	-1	-1	.	0
chr1	16219200	16227800	215591_E13	Peak_1611	.	-1	-1	.	0
chr1	16227800	16262000	215592_E2	Peak_1612	.	-1	-1	.	0
chr1	16262000	16262400	215593_E10	Peak_1613	.	-1	-1	.	0
chr1	16262400	16291600	215594_E2	Peak_1614	.	-1	-1	.	0
chr1	16291600	16295000	215595_E13	Peak_1615	.	-1	-1	.	0
chr1	16295000	16295200	215596_E5	Peak_1616	.	-1	-1	.	0
chr1	16295200	16298800	215597_E13	Peak_1617	.	-1	-1	.	0
chr1	16298800	16299000	215598_E11	Peak_1618	.	-1	-1	.	0
chr1	16299000	16299400	215599_E9	Peak_1619	.	-1	-1	.	0
chr1	16299400	16299600	215600_E6	Peak_1620	.	-1	-1	.	0
chr1	16299600	16300000	215601_E9	Peak_1621	.	-1	-1	.	0
chr1	16300000	16300400	215602_E6	Peak_1622	chr1	16300098	16300404	163	302
chr1	16300400	16300600	215603_E9	Peak_1623	chr1	16300098	16300404	163	4
chr1	16300600	16300800	215604_E10	Peak_1624	.	-1	-1	.	0
chr1	16300800	16347200	215605_E13	Peak_1625	.	-1	-1	.	0
chr1	16347200	16349200	215606_E14	Peak_1626	.	-1	-1	.	0
chr1	16349200	16354600	215607_E13	Peak_1627	.	-1	-1	.	0
chr1	16354600	16356600	215608_E14	Peak_1628	.	-1	-1	.	0
chr1	16356600	16359600	215609_E13	Peak_1629	.	-1	-1	.	0
chr1	16359600	16360000	215610_E14	Peak_1630	.	-1	-1	.	0
chr1	16360000	16362200	215611_E13	Peak_1631	.	-1	-1	.	0
chr1	16362200	16362400	215612_E11	Peak_1632	.	-1	-1	.	0
chr1	16362400	16374800	215613_E13	Peak_1633	.	-1	-1	.	0
chr1	16374800	16375400	215614_E14	Peak_1634	.	-1	-1	.	0
chr1	16375400	16378200	215615_E13	Peak_1635	.	-1	-1	.	0
chr1	16378200	16380200	215616_E14	Peak_1636	.	-1	-1	.	0
chr1	16380200	16392200	215617_E13	Peak_1637	.	-1	-1	.	0
chr1	16392200	16417400	215618_E2	Peak_1638	.	-1	-1	.	0
chr1	16417400	16417800	215619_E3	Peak_1639	.	-1	-1	.	0
chr1	16417800	16439200	215620_E2	Peak_1640	.	-1	-1	.	0
chr1	16439200	16440400	215621_E3	Peak_1641	.	-1	-1	.	0
chr1	16440400	16440600	215622_E2	Peak_1642	.	-1	-1	.	0
chr1	16440600	16441600	215623_E13	Peak_1643	.	-1	-1	.	0
chr1	16441600	16443600	215624_E2	Peak_1644	.	-1	-1	.	0
chr1	16443600	16450200	215625_E13	Peak_1645	.	-1	-1	.	0
chr1	16450200	16452400	215626_E14	Peak_1646	.	-1	-1	.	0
chr1	16452400	16463200	215627_E13	Peak_1647	.	-1	-1	.	0
chr1	16463200	16464800	215628_E2	Peak_1648	.	-1	-1	.	0
chr1	16464800	16466000	215629_E3	Peak_1649	.	-1	-1	.	0
chr1	16466000	16472600	215630_E2	Peak_1650	.	-1	-1	.	0
chr1	16472600	16472800	215631_E13	Peak_1651	.	-1	-1	.	0
chr1	16472800	16473600	215632_E11	Peak_1652	.	-1	-1	.	0
chr1	16473600	16493600	215633_E13	Peak_1653	.	-1	-1	.	0
chr1	16493600	16494000	215634_E11	Peak_1654	.	-1	-1	.	0
chr1	16494000	16499200	215635_E13	Peak_1655	.	-1	-1	.	0
chr1	16499200	16499800	215636_E14	Peak_1656	.	-1	-1	.	0
chr1	16499800	16506400	215637_E13	Peak_1657	.	-1	-1	.	0
chr1	16506400	16506800	215638_E11	Peak_1658	.	-1	-1	.	0
chr1	16506800	16508400	215639_E13	Peak_1659	.	-1	-1	.	0
chr1	16508400	16508600	215640_E5	Peak_1660	.	-1	-1	.	0
chr1	16508600	16509600	215641_E7	Peak_1661	chr1	16509099	16509477	164	378
chr1	16509600	16510000	215642_E8	Peak_1662	chr1	16509963	16510173	165	37
chr1	16510000	16510400	215643_E12	Peak_1663	chr1	16509963	16510173	165	173
chr1	16510400	16553800	215644_E2	Peak_1664	.	-1	-1	.	0
chr1	16553800	16555600	215645_E13	Peak_1665	.	-1	-1	.	0
chr1	16555600	16565200	215646_E14	Peak_1666	.	-1	-1	.	0
chr1	16565200	16567800	215647_E13	Peak_1667	.	-1	-1	.	0
chr1	16567800	16576200	215648_E14	Peak_1668	.	-1	-1	.	0
chr1	16576200	16578200	215649_E13	Peak_1669	.	-1	-1	.	0
chr1	16578200	16580200	215650_E14	Peak_1670	.	-1	-1	.	0
chr1	16580200	16582400	215651_E13	Peak_1671	.	-1	-1	.	0
chr1	16582400	16583000	215652_E14	Peak_1672	.	-1	-1	.	0
chr1	16583000	16583600	215653_E13	Peak_1673	.	-1	-1	.	0
chr1	16583600	16592600	215654_E14	Peak_1674	.	-1	-1	.	0
chr1	16592600	16593600	215655_E13	Peak_1675	.	-1	-1	.	0
chr1	16593600	16595000	215656_E11	Peak_1676	.	-1	-1	.	0
chr1	16595000	16595400	215657_E9	Peak_1677	.	-1	-1	.	0
chr1	16595400	16595600	215658_E6	Peak_1678	.	-1	-1	.	0
chr1	16595600	16595800	215659_E9	Peak_1679	.	-1	-1	.	0
chr1	16595800	16596800	215660_E11	Peak_1680	.	-1	-1	.	0
chr1	16596800	16598400	215661_E9	Peak_1681	.	-1	-1	.	0
chr1	16598400	16598600	215662_E8	Peak_1682	.	-1	-1	.	0
chr1	16598600	16600000	215663_E11	Peak_1683	.	-1	-1	.	0
chr1	16600000	16602200	215664_E13	Peak_1684	.	-1	-1	.	0
chr1	16602200	16603400	215665_E11	Peak_1685	.	-1	-1	.	0
chr1	16603400	16606200	215666_E13	Peak_1686	.	-1	-1	.	0
chr1	16606200	16608000	215667_E11	Peak_1687	.	-1	-1	.	0
chr1	16608000	16608400	215668_E9	Peak_1688	.	-1	-1	.	0
chr1	16608400	16608600	215669_E8	Peak_1689	.	-1	-1	.	0
chr1	16608600	16609800	215670_E7	Peak_1690	chr1	16608656	16609818	166	1144
chr1	16609800	16610000	215671_E9	Peak_1691	chr1	16608656	16609818	166	18
chr1	16610000	16610200	215672_E10	Peak_1692	.	-1	-1	.	0
chr1	16610200	16622000	215673_E2	Peak_1693	.	-1	-1	.	0
chr1	16622000	16622600	215674_E3	Peak_1694	.	-1	-1	.	0
chr1	16622600	16629400	215675_E2	Peak_1695	.	-1	-1	.	0
chr1	16629400	16631000	215676_E13	Peak_1696	.	-1	-1	.	0
chr1	16631000	16636600	215677_E14	Peak_1697	.	-1	-1	.	0
chr1	16636600	16640000	215678_E13	Peak_1698	.	-1	-1	.	0
chr1	16640000	16640200	215679_E11	Peak_1699	.	-1	-1	.	0
chr1	16640200	16640400	215680_E13	Peak_1700	.	-1	-1	.	0
chr1	16640400	16641000	215681_E11	Peak_1701	.	-1	-1	.	0
chr1	16641000	16644600	215682_E13	Peak_1702	.	-1	-1	.	0
chr1	16644600	16646000	215683_E11	Peak_1703	.	-1	-1	.	0
chr1	16646000	16646200	215684_E9	Peak_1704	.	-1	-1	.	0
chr1	16646200	16646600	215685_E8	Peak_1705	chr1	16646523	16647735	167	77
chr1	16646600	16647600	215686_E7	Peak_1706	chr1	16646523	16647735	167	1000
chr1	16647600	16648000	215687_E6	Peak_1707	chr1	16646523	16647735	167	135
chr1	16648000	16648200	215688_E9	Peak_1708	.	-1	-1	.	0
chr1	16648200	16654600	215689_E13	Peak_1709	.	-1	-1	.	0
chr1	16654600	16654800	215690_E11	Peak_1710	.	-1	-1	.	0
chr1	16654800	16655000	215691_E9	Peak_1711	.	-1	-1	.	0
chr1	16655000	16655800	215692_E7	Peak_1712	chr1	16655091	16655819	168	709
chr1	16655800	16656600	215693_E8	Peak_1713	chr1	16655091	16655819	168	19
chr1	16656600	16657600	215694_E11	Peak_1714	.	-1	-1	.	0
chr1	16657600	16661400	215695_E14	Peak_1715	.	-1	-1	.	0
chr1	16661400	16663200	215696_E13	Peak_1716	.	-1	-1	.	0
chr1	16663200	16663400	215697_E11	Peak_1717	.	-1	-1	.	0
chr1	16663400	16665000	215698_E13	Peak_1718	.	-1	-1	.	0
chr1	16665000	16670000	215699_E14	Peak_1719	.	-1	-1	.	0
chr1	16670000	16673600	215700_E13	Peak_1720	.	-1	-1	.	0
chr1	16673600	16674400	215701_E11	Peak_1721	.	-1	-1	.	0
chr1	16674400	16674800	215702_E9	Peak_1722	.	-1	-1	.	0
chr1	16674800	16675000	215703_E11	Peak_1723	.	-1	-1	.	0
chr1	16675000	16677400	215704_E13	Peak_1724	.	-1	-1	.	0
chr1	16677400	16677600	215705_E11	Peak_1725	.	-1	-1	.	0
chr1	16677600	16677800	215706_E9	Peak_1726	.	-1	-1	.	0
chr1	16677800	16678400	215707_E8	Peak_1727	chr1	16678382	16678866	169	18
chr1	16678400	16679000	215708_E7	Peak_1728	chr1	16678382	16678866	169	466
chr1	16679000	16679200	215709_E8	Peak_1729	chr1	16679005	16679136	170	131
chr1	16679200	16679600	215710_E9	Peak_1730	.	-1	-1	.	0
chr1	16679600	16679800	215711_E8	Peak_1731	.	-1	-1	.	0
chr1	16679800	16680000	215712_E9	Peak_1732	.	-1	-1	.	0
chr1	16680000	16682000	215713_E13	Peak_1733	.	-1	-1	.	0
chr1	16682000	16683400	215714_E14	Peak_1734	.	-1	-1	.	0
chr1	16683400	16690600	215715_E13	Peak_1735	.	-1	-1	.	0
chr1	16690600	16691800	215716_E14	Peak_1736	.	-1	-1	.	0
chr1	16691800	16694400	215717_E13	Peak_1737	.	-1	-1	.	0
chr1	16694400	16698800	215718_E14	Peak_1738	.	-1	-1	.	0
chr1	16698800	16705600	215719_E13	Peak_1739	.	-1	-1	.	0
chr1	16705600	16706200	215720_E11	Peak_1740	.	-1	-1	.	0
chr1	16706200	16706600	215721_E13	Peak_1741	.	-1	-1	.	0
chr1	16706600	16706800	215722_E11	Peak_1742	.	-1	-1	.	0
chr1	16706800	16707200	215723_E13	Peak_1743	.	-1	-1	.	0
chr1	16707200	16773800	215724_E2	Peak_1744	.	-1	-1	.	0
chr1	16773800	16774200	215725_E3	Peak_1745	.	-1	-1	.	0
chr1	16774200	16815200	215726_E2	Peak_1746	.	-1	-1	.	0
chr1	16815200	16818200	215727_E1	Peak_1747	.	-1	-1	.	0
chr1	16818200	16831800	215728_E2	Peak_1748	.	-1	-1	.	0
chr1	16831800	16832200	215729_E3	Peak_1749	.	-1	-1	.	0
chr1	16832200	16850400	215730_E2	Peak_1750	.	-1	-1	.	0
chr1	16850400	16851000	215731_E3	Peak_1751	.	-1	-1	.	0
chr1	16851000	16872800	215732_E2	Peak_1752	.	-1	-1	.	0
chr1	16872800	16873000	215733_E3	Peak_1753	.	-1	-1	.	0
chr1	16873000	17037200	215734_E2	Peak_1754	.	-1	-1	.	0
chr1	17037200	17037600	215735_E3	Peak_1755	.	-1	-1	.	0
chr1	17037600	17062200	215736_E2	Peak_1756	.	-1	-1	.	0
chr1	17062200	17063600	215737_E3	Peak_1757	.	-1	-1	.	0
chr1	17063600	17081600	215738_E2	Peak_1758	.	-1	-1	.	0
chr1	17081600	17082200	215739_E3	Peak_1759	.	-1	-1	.	0
chr1	17082200	17086400	215740_E2	Peak_1760	.	-1	-1	.	0
chr1	17086400	17086800	215741_E1	Peak_1761	.	-1	-1	.	0
chr1	17086800	17088200	215742_E12	Peak_1762	.	-1	-1	.	0
chr1	17088200	17096600	215743_E1	Peak_1763	.	-1	-1	.	0
chr1	17096600	17111200	215744_E2	Peak_1764	.	-1	-1	.	0
chr1	17111200	17111400	215745_E1	Peak_1765	.	-1	-1	.	0
chr1	17111400	17134400	215746_E2	Peak_1766	.	-1	-1	.	0
chr1	17134400	17135400	215747_E1	Peak_1767	.	-1	-1	.	0
chr1	17135400	17135800	215748_E12	Peak_1768	.	-1	-1	.	0
chr1	17135800	17151200	215749_E1	Peak_1769	.	-1	-1	.	0
chr1	17151200	17220400	215750_E2	Peak_1770	.	-1	-1	.	0
chr1	17220400	17221600	215751_E3	Peak_1771	.	-1	-1	.	0
chr1	17221600	17346600	215752_E2	Peak_1772	.	-1	-1	.	0
chr1	17346600	17347000	215753_E3	Peak_1773	.	-1	-1	.	0
chr1	17347000	17350800	215754_E2	Peak_1774	.	-1	-1	.	0
chr1	17350800	17352000	215755_E3	Peak_1775	.	-1	-1	.	0
chr1	17352000	17384800	215756_E2	Peak_1776	.	-1	-1	.	0
chr1	17384800	17385400	215757_E3	Peak_1777	.	-1	-1	.	0
chr1	17385400	17449800	215758_E2	Peak_1778	.	-1	-1	.	0
chr1	17449800	17450200	215759_E3	Peak_1779	.	-1	-1	.	0
chr1	17450200	17456000	215760_E2	Peak_1780	.	-1	-1	.	0
chr1	17456000	17456600	215761_E3	Peak_1781	.	-1	-1	.	0
chr1	17456600	17510600	215762_E2	Peak_1782	.	-1	-1	.	0
chr1	17510600	17511200	215763_E3	Peak_1783	.	-1	-1	.	0
chr1	17511200	17513400	215764_E2	Peak_1784	.	-1	-1	.	0
chr1	17513400	17514000	215765_E3	Peak_1785	.	-1	-1	.	0
chr1	17514000	17517400	215766_E2	Peak_1786	.	-1	-1	.	0
chr1	17517400	17518400	215767_E3	Peak_1787	.	-1	-1	.	0
chr1	17518400	17535200	215768_E2	Peak_1788	.	-1	-1	.	0
chr1	17535200	17535600	215769_E10	Peak_1789	.	-1	-1	.	0
chr1	17535600	17542600	215770_E2	Peak_1790	.	-1	-1	.	0
chr1	17542600	17543400	215771_E3	Peak_1791	.	-1	-1	.	0
chr1	17543400	17586200	215772_E2	Peak_1792	.	-1	-1	.	0
chr1	17586200	17586800	215773_E3	Peak_1793	.	-1	-1	.	0
chr1	17586800	17587800	215774_E2	Peak_1794	.	-1	-1	.	0
chr1	17587800	17637800	215775_E4	Peak_1795	.	-1	-1	.	0
chr1	17637800	17640000	215776_E3	Peak_1796	.	-1	-1	.	0
chr1	17640000	17722600	215777_E2	Peak_1797	.	-1	-1	.	0
chr1	17722600	17723800	215778_E3	Peak_1798	.	-1	-1	.	0
chr1	17723800	17779200	215779_E2	Peak_1799	.	-1	-1	.	0
chr1	17779200	17779600	215780_E3	Peak_1800	.	-1	-1	.	0
chr1	17779600	17786600	215781_E2	Peak_1801	.	-1	-1	.	0
chr1	17786600	17787200	215782_E3	Peak_1802	.	-1	-1	.	0
chr1	17787200	17806000	215783_E2	Peak_1803	.	-1	-1	.	0
chr1	17806000	17806600	215784_E3	Peak_1804	.	-1	-1	.	0
chr1	17806600	17839600	215785_E2	Peak_1805	.	-1	-1	.	0
chr1	17839600	17840200	215786_E3	Peak_1806	.	-1	-1	.	0
chr1	17840200	17893800	215787_E2	Peak_1807	.	-1	-1	.	0
chr1	17893800	17894400	215788_E3	Peak_1808	.	-1	-1	.	0
chr1	17894400	17934600	215789_E2	Peak_1809	.	-1	-1	.	0
chr1	17934600	17934800	215790_E3	Peak_1810	.	-1	-1	.	0
chr1	17934800	17967800	215791_E2	Peak_1811	.	-1	-1	.	0
chr1	17967800	17974800	215792_E1	Peak_1812	.	-1	-1	.	0
chr1	17974800	18029800	215793_E2	Peak_1813	.	-1	-1	.	0
chr1	18029800	18031400	215794_E3	Peak_1814	.	-1	-1	.	0
chr1	18031400	18038200	215795_E2	Peak_1815	.	-1	-1	.	0
chr1	18038200	18047200	215796_E1	Peak_1816	.	-1	-1	.	0
chr1	18047200	18048400	215797_E12	Peak_1817	.	-1	-1	.	0
chr1	18048400	18051000	215798_E1	Peak_1818	.	-1	-1	.	0
chr1	18051000	18051800	215799_E3	Peak_1819	.	-1	-1	.	0
chr1	18051800	18063200	215800_E2	Peak_1820	.	-1	-1	.	0
chr1	18063200	18064600	215801_E3	Peak_1821	.	-1	-1	.	0
chr1	18064600	18086800	215802_E2	Peak_1822	.	-1	-1	.	0
chr1	18086800	18090400	215803_E3	Peak_1823	.	-1	-1	.	0
chr1	18090400	18174600	215804_E2	Peak_1824	.	-1	-1	.	0
chr1	18174600	18175000	215805_E3	Peak_1825	.	-1	-1	.	0
chr1	18175000	18205800	215806_E2	Peak_1826	.	-1	-1	.	0
chr1	18205800	18206400	215807_E3	Peak_1827	.	-1	-1	.	0
chr1	18206400	18282200	215808_E2	Peak_1828	.	-1	-1	.	0
chr1	18282200	18282600	215809_E3	Peak_1829	.	-1	-1	.	0
chr1	18282600	18333600	215810_E2	Peak_1830	.	-1	-1	.	0
chr1	18333600	18334200	215811_E3	Peak_1831	.	-1	-1	.	0
chr1	18334200	18490400	215812_E2	Peak_1832	.	-1	-1	.	0
chr1	18490400	18491000	215813_E3	Peak_1833	.	-1	-1	.	0
chr1	18491000	18764200	215814_E2	Peak_1834	.	-1	-1	.	0
chr1	18764200	18764600	215815_E3	Peak_1835	.	-1	-1	.	0
chr1	18764600	18790000	215816_E2	Peak_1836	.	-1	-1	.	0
chr1	18790000	18791000	215817_E3	Peak_1837	.	-1	-1	.	0
chr1	18791000	18814400	215818_E2	Peak_1838	.	-1	-1	.	0
chr1	18814400	18814600	215819_E1	Peak_1839	.	-1	-1	.	0
chr1	18814600	18815200	215820_E2	Peak_1840	.	-1	-1	.	0
chr1	18815200	18815400	215821_E1	Peak_1841	.	-1	-1	.	0
chr1	18815400	18950600	215822_E2	Peak_1842	.	-1	-1	.	0
chr1	18950600	18951400	215823_E13	Peak_1843	.	-1	-1	.	0
chr1	18951400	18952000	215824_E11	Peak_1844	.	-1	-1	.	0
chr1	18952000	18959800	215825_E13	Peak_1845	.	-1	-1	.	0
chr1	18959800	18960000	215826_E11	Peak_1846	.	-1	-1	.	0
chr1	18960000	18960800	215827_E9	Peak_1847	.	-1	-1	.	0
chr1	18960800	18961000	215828_E10	Peak_1848	.	-1	-1	.	0
chr1	18961000	18961200	215829_E13	Peak_1849	.	-1	-1	.	0
chr1	18961200	18963200	215830_E2	Peak_1850	.	-1	-1	.	0
chr1	18963200	18971200	215831_E1	Peak_1851	.	-1	-1	.	0
chr1	18971200	19015000	215832_E2	Peak_1852	.	-1	-1	.	0
chr1	19015000	19016400	215833_E3	Peak_1853	.	-1	-1	.	0
chr1	19016400	19024000	215834_E2	Peak_1854	.	-1	-1	.	0
chr1	19024000	19024600	215835_E3	Peak_1855	.	-1	-1	.	0
chr1	19024600	19039800	215836_E2	Peak_1856	.	-1	-1	.	0
chr1	19039800	19040200	215837_E3	Peak_1857	.	-1	-1	.	0
chr1	19040200	19085400	215838_E2	Peak_1858	.	-1	-1	.	0
chr1	19085400	19086400	215839_E1	Peak_1859	.	-1	-1	.	0
chr1	19086400	19087200	215840_E12	Peak_1860	.	-1	-1	.	0
chr1	19087200	19106000	215841_E1	Peak_1861	.	-1	-1	.	0
chr1	19106000	19166200	215842_E2	Peak_1862	.	-1	-1	.	0
chr1	19166200	19171800	215843_E1	Peak_1863	.	-1	-1	.	0
chr1	19171800	19189000	215844_E2	Peak_1864	.	-1	-1	.	0
chr1	19189000	19189600	215845_E1	Peak_1865	.	-1	-1	.	0
chr1	19189600	19190200	215846_E3	Peak_1866	.	-1	-1	.	0
chr1	19190200	19200000	215847_E1	Peak_1867	.	-1	-1	.	0
chr1	19200000	19200600	215848_E12	Peak_1868	.	-1	-1	.	0
chr1	19200600	19242200	215849_E1	Peak_1869	.	-1	-1	.	0
chr1	19242200	19242600	215850_E3	Peak_1870	.	-1	-1	.	0
chr1	19242600	19322600	215851_E2	Peak_1871	.	-1	-1	.	0
chr1	19322600	19327200	215852_E1	Peak_1872	.	-1	-1	.	0
chr1	19327200	19403200	215853_E2	Peak_1873	.	-1	-1	.	0
chr1	19403200	19408600	215854_E1	Peak_1874	.	-1	-1	.	0
chr1	19408600	19424200	215855_E2	Peak_1875	.	-1	-1	.	0
chr1	19424200	19424800	215856_E3	Peak_1876	.	-1	-1	.	0
chr1	19424800	19494600	215857_E2	Peak_1877	.	-1	-1	.	0
chr1	19494600	19495200	215858_E3	Peak_1878	.	-1	-1	.	0
chr1	19495200	19572000	215859_E2	Peak_1879	.	-1	-1	.	0
chr1	19572000	19579000	215860_E1	Peak_1880	.	-1	-1	.	0
chr1	19579000	19586000	215861_E2	Peak_1881	.	-1	-1	.	0
chr1	19586000	19587600	215862_E3	Peak_1882	.	-1	-1	.	0
chr1	19587600	19652400	215863_E2	Peak_1883	.	-1	-1	.	0
chr1	19652400	19653800	215864_E3	Peak_1884	.	-1	-1	.	0
chr1	19653800	19657000	215865_E2	Peak_1885	.	-1	-1	.	0
chr1	19657000	19657400	215866_E3	Peak_1886	.	-1	-1	.	0
chr1	19657400	19757400	215867_E2	Peak_1887	.	-1	-1	.	0
chr1	19757400	19757600	215868_E12	Peak_1888	.	-1	-1	.	0
chr1	19757600	19760200	215869_E1	Peak_1889	.	-1	-1	.	0
chr1	19760200	19807400	215870_E2	Peak_1890	.	-1	-1	.	0
chr1	19807400	19809600	215871_E3	Peak_1891	.	-1	-1	.	0
chr1	19809600	19907200	215872_E2	Peak_1892	.	-1	-1	.	0
chr1	19907200	19907800	215873_E3	Peak_1893	.	-1	-1	.	0
chr1	19907800	19920000	215874_E2	Peak_1894	.	-1	-1	.	0
chr1	19920000	19920200	215875_E3	Peak_1895	.	-1	-1	.	0
chr1	19920200	20018600	215876_E2	Peak_1896	.	-1	-1	.	0
chr1	20018600	20019000	215877_E3	Peak_1897	.	-1	-1	.	0
chr1	20019000	20048200	215878_E2	Peak_1898	.	-1	-1	.	0
chr1	20048200	20048400	215879_E12	Peak_1899	chr1	20048327	20048793	172	73
chr1	20048400	20048800	215880_E5	Peak_1900	chr1	20048327	20048793	172	393
chr1	20048800	20052600	215881_E13	Peak_1901	.	-1	-1	.	0
chr1	20052600	20053600	215882_E14	Peak_1902	.	-1	-1	.	0
chr1	20053600	20059800	215883_E13	Peak_1903	.	-1	-1	.	0
chr1	20059800	20060200	215884_E5	Peak_1904	chr1	20059807	20060228	173	393
chr1	20060200	20060400	215885_E10	Peak_1905	chr1	20059807	20060228	173	28
chr1	20060400	20067000	215886_E13	Peak_1906	.	-1	-1	.	0
chr1	20067000	20072400	215887_E14	Peak_1907	.	-1	-1	.	0
chr1	20072400	20081400	215888_E13	Peak_1908	.	-1	-1	.	0
chr1	20081400	20082200	215889_E14	Peak_1909	.	-1	-1	.	0
chr1	20082200	20093000	215890_E13	Peak_1910	.	-1	-1	.	0
chr1	20093000	20093800	215891_E14	Peak_1911	.	-1	-1	.	0
chr1	20093800	20107200	215892_E13	Peak_1912	.	-1	-1	.	0
chr1	20107200	20108000	215893_E14	Peak_1913	.	-1	-1	.	0
chr1	20108000	20118600	215894_E13	Peak_1914	.	-1	-1	.	0
chr1	20118600	20119000	215895_E11	Peak_1915	.	-1	-1	.	0
chr1	20119000	20119600	215896_E13	Peak_1916	.	-1	-1	.	0
chr1	20119600	20121000	215897_E10	Peak_1917	.	-1	-1	.	0
chr1	20121000	20121200	215898_E9	Peak_1918	.	-1	-1	.	0
chr1	20121200	20121400	215899_E6	Peak_1919	.	-1	-1	.	0
chr1	20121400	20122000	215900_E9	Peak_1920	chr1	20121978	20122698	174	22
chr1	20122000	20122800	215901_E6	Peak_1921	chr1	20121978	20122698	174	698
chr1	20122800	20123600	215902_E10	Peak_1922	.	-1	-1	.	0
chr1	20123600	20124200	215903_E9	Peak_1923	.	-1	-1	.	0
chr1	20124200	20124400	215904_E10	Peak_1924	.	-1	-1	.	0
chr1	20124400	20125800	215905_E13	Peak_1925	.	-1	-1	.	0
chr1	20125800	20126000	215906_E10	Peak_1926	.	-1	-1	.	0
chr1	20126000	20140000	215907_E2	Peak_1927	.	-1	-1	.	0
chr1	20140000	20141000	215908_E12	Peak_1928	.	-1	-1	.	0
chr1	20141000	20147400	215909_E13	Peak_1929	.	-1	-1	.	0
chr1	20147400	20147800	215910_E11	Peak_1930	chr1	20147446	20147592	175	146
chr1	20147800	20153600	215911_E13	Peak_1931	.	-1	-1	.	0
chr1	20153600	20174600	215912_E2	Peak_1932	.	-1	-1	.	0
chr1	20174600	20188800	215913_E13	Peak_1933	.	-1	-1	.	0
chr1	20188800	20191600	215914_E14	Peak_1934	.	-1	-1	.	0
chr1	20191600	20212400	215915_E13	Peak_1935	.	-1	-1	.	0
chr1	20212400	20212800	215916_E14	Peak_1936	.	-1	-1	.	0
chr1	20212800	20213800	215917_E13	Peak_1937	.	-1	-1	.	0
chr1	20213800	20215600	215918_E2	Peak_1938	.	-1	-1	.	0
chr1	20215600	20215800	215919_E3	Peak_1939	.	-1	-1	.	0
chr1	20215800	20223600	215920_E2	Peak_1940	.	-1	-1	.	0
chr1	20223600	20225400	215921_E13	Peak_1941	.	-1	-1	.	0
chr1	20225400	20228600	215922_E14	Peak_1942	.	-1	-1	.	0
chr1	20228600	20258400	215923_E13	Peak_1943	.	-1	-1	.	0
chr1	20258400	20260400	215924_E14	Peak_1944	.	-1	-1	.	0
chr1	20260400	20264400	215925_E13	Peak_1945	.	-1	-1	.	0
chr1	20264400	20265800	215926_E14	Peak_1946	.	-1	-1	.	0
chr1	20265800	20298600	215927_E13	Peak_1947	.	-1	-1	.	0
chr1	20298600	20299400	215928_E14	Peak_1948	.	-1	-1	.	0
chr1	20299400	20315200	215929_E13	Peak_1949	.	-1	-1	.	0
chr1	20315200	20318600	215930_E14	Peak_1950	.	-1	-1	.	0
chr1	20318600	20319000	215931_E13	Peak_1951	.	-1	-1	.	0
chr1	20319000	20319200	215932_E14	Peak_1952	.	-1	-1	.	0
chr1	20319200	20319800	215933_E13	Peak_1953	.	-1	-1	.	0
chr1	20319800	20320000	215934_E14	Peak_1954	.	-1	-1	.	0
chr1	20320000	20323000	215935_E13	Peak_1955	.	-1	-1	.	0
chr1	20323000	20324200	215936_E14	Peak_1956	.	-1	-1	.	0
chr1	20324200	20327400	215937_E13	Peak_1957	.	-1	-1	.	0
chr1	20327400	20328800	215938_E14	Peak_1958	.	-1	-1	.	0
chr1	20328800	20336400	215939_E13	Peak_1959	.	-1	-1	.	0
chr1	20336400	20338000	215940_E14	Peak_1960	.	-1	-1	.	0
chr1	20338000	20339600	215941_E13	Peak_1961	.	-1	-1	.	0
chr1	20339600	20340600	215942_E14	Peak_1962	.	-1	-1	.	0
chr1	20340600	20348800	215943_E13	Peak_1963	.	-1	-1	.	0
chr1	20348800	20351800	215944_E14	Peak_1964	.	-1	-1	.	0
chr1	20351800	20362600	215945_E13	Peak_1965	.	-1	-1	.	0
chr1	20362600	20368800	215946_E14	Peak_1966	.	-1	-1	.	0
chr1	20368800	20370000	215947_E13	Peak_1967	.	-1	-1	.	0
chr1	20370000	20370400	215948_E14	Peak_1968	.	-1	-1	.	0
chr1	20370400	20373200	215949_E13	Peak_1969	.	-1	-1	.	0
chr1	20373200	20374000	215950_E14	Peak_1970	.	-1	-1	.	0
chr1	20374000	20379200	215951_E13	Peak_1971	.	-1	-1	.	0
chr1	20379200	20381200	215952_E14	Peak_1972	.	-1	-1	.	0
chr1	20381200	20402400	215953_E13	Peak_1973	.	-1	-1	.	0
chr1	20402400	20402600	215954_E14	Peak_1974	.	-1	-1	.	0
chr1	20402600	20402800	215955_E13	Peak_1975	.	-1	-1	.	0
chr1	20402800	20405200	215956_E14	Peak_1976	.	-1	-1	.	0
chr1	20405200	20458000	215957_E13	Peak_1977	.	-1	-1	.	0
chr1	20458000	20459600	215958_E14	Peak_1978	.	-1	-1	.	0
chr1	20459600	20460800	215959_E13	Peak_1979	.	-1	-1	.	0
chr1	20460800	20461200	215960_E11	Peak_1980	.	-1	-1	.	0
chr1	20461200	20467400	215961_E13	Peak_1981	.	-1	-1	.	0
chr1	20467400	20467600	215962_E9	Peak_1982	.	-1	-1	.	0
chr1	20467600	20468400	215963_E8	Peak_1983	.	-1	-1	.	0
chr1	20468400	20468600	215964_E11	Peak_1984	.	-1	-1	.	0
chr1	20468600	20471000	215965_E13	Peak_1985	.	-1	-1	.	0
chr1	20471000	20471400	215966_E10	Peak_1986	.	-1	-1	.	0
chr1	20471400	20471800	215967_E9	Peak_1987	.	-1	-1	.	0
chr1	20471800	20472400	215968_E6	Peak_1988	chr1	20471898	20472304	176	406
chr1	20472400	20473000	215969_E9	Peak_1989	.	-1	-1	.	0
chr1	20473000	20474000	215970_E10	Peak_1990	.	-1	-1	.	0
chr1	20474000	20495200	215971_E13	Peak_1991	.	-1	-1	.	0
chr1	20495200	20500000	215972_E14	Peak_1992	.	-1	-1	.	0
chr1	20500000	20502600	215973_E13	Peak_1993	.	-1	-1	.	0
chr1	20502600	20503400	215974_E14	Peak_1994	.	-1	-1	.	0
chr1	20503400	20510200	215975_E13	Peak_1995	.	-1	-1	.	0
chr1	20510200	20511400	215976_E14	Peak_1996	.	-1	-1	.	0
chr1	20511400	20513600	215977_E13	Peak_1997	.	-1	-1	.	0
[truncated: 494,449+ more rows]
