# Supplementary material for: Plasma growth hormone pulses induce male-biased pulsatile chromatin opening and epigenetic regulation in adult mouse liver
Source: eLife. 2023 Dec 13;12:RP91367. doi: 10.7554/eLife.91367 (PMC10721219; doi:10.7554/eLife.91367)
Supplement: Supplementary file 9. — (A–E) Gene-centric presentation of DHS regions that map to each gene; (F–I) DHS-centric presentation of genes that map to each DHS region. [file elife-91367-supp9.xlsx]

## Sheet: SupplFile 9_Legend
Supplementary Files 9A-9E list the DHS regions that map to each gene shown in column A (gene-centric DHS presentation)
Supplementary Files 9F-9I list the genes that map to each DHS region shown in column A (DHS-centric gene presentation)

## Sheet: 9A_Genes->MaleDynam+MaleStatic
Supplementary File 9A	GREAT analysis: Genes associated with dynamic AND/OR Static male-biased DHS regions --> Many genes are targeted by both male-biased DHS classes
# GREAT version 4.0.4	Species assembly: mm9	Association rule: Basal+extension: 5000 bp upstream, 1000 bp downstream, 1000000 bp max extension, curated regulatory domains included
0610009B22Rik	9646_Mstatic (-38626)
0610040J01Rik	50993_Mstatic (-57065), 51023_Mdynamic (+141201)
1110059E24Rik	34634_Mstatic (+11442), 34632_Mstatic (+22042), 34631_Mstatic (+25989), 34630_Mdynamic (+28183)
1190002N15Rik	70505_Mstatic (+171694), 70504_Mstatic (+199820), 70500_Mdynamic (+526674)
1190005I06Rik	67225_Mstatic (+2559)
1600002H07Rik	28771_Mstatic (-22774)
1700001O22Rik	37378_Mstatic (+88558)
1700011L22Rik	65540_Mstatic (-40364)
1700019A02Rik	711_Mstatic (-103822)
1700029F12Rik	19096_Mdynamic (+73939)
1700040L02Rik	5876_Mdynamic (-91802), 5872_Mstatic (+8493), 5860_Mdynamic (+102743)
1700056E22Rik	4004_Mstatic (+78804), 4000_Mstatic (+959754)
1700086D15Rik	10298_Mstatic (+28388)
1700113H08Rik	7073_Mdynamic (-27449), 7074_Mstatic (-25093)
1700129C05Rik	21155_Mstatic (+149609), 21150_Mdynamic (+976017)
1810011O10Rik	64195_Mdynamic (-129846), 64171_Mstatic (+26658), 64165_Mstatic (+279272)
1810013L24Rik	25779_Mstatic (+938372)
1810037I17Rik	44329_Mstatic (+41891)
2300002M23Rik	29672_Mstatic (-10442)
2310057J18Rik	5054_Mstatic (-72712), 5053_Mstatic (-58617)
2410089E03Rik	22547_Mstatic (+155130)
2410131K14Rik	52893_Mstatic (+48997)
2510002D24Rik	26160_Mstatic (+9972)
2810474O19Rik	59026_Mstatic (-93731), 59027_Mdynamic (-93162), 59028_Mdynamic (-86973), 59029_Mdynamic (-85509), 59030_Mdynamic (-84324), 59033_Mdynamic (+35149)
2900026A02Rik	52545_Mstatic (+33403)
3100002H09Rik	47982_Mstatic (+179464), 47980_Mstatic (+363819)
3110035E14Rik	54_Mstatic (-35891)
3110043O21Rik	45480_Mstatic (-79545)
3830403N18Rik	72219_Mstatic (-182755), 72221_Mstatic (-119359)
3830406C13Rik	19794_Mstatic (-715176), 19803_Mstatic (-525144), 19805_Mstatic (-418109), 19818_Mstatic (+41029)
4921530L21Rik	21990_Mstatic (+47353)
4921539E11Rik	47092_Mstatic (+58501)
4930402H24Rik	39888_Mdynamic (+20682)
4930432M17Rik	44220_Mstatic (-25727), 44221_Mstatic (-24583)
4930447F04Rik	72255_Mstatic (+271128), 72254_Mstatic (+271579)
4930452B06Rik	19775_Mstatic (-940888), 19770_Mdynamic (+240088)
4930455H04Rik	44123_Mdynamic (-57502), 44124_Mstatic (-53095)
4930546C10Rik	33281_Mdynamic (+123878)
4930578C19Rik	72000_Mdynamic (-636144)
4930583I09Rik	30492_Mstatic (+190784), 30491_Mstatic (+192297), 30490_Mdynamic (+194519)
4930596D02Rik	20610_Mstatic (+126561)
4932411N23Rik	72596_Mstatic (+717104)
4933415F23Rik	257_Mstatic (-219012), 256_Mdynamic (-212634)
4933421I07Rik	60237_Mstatic (-48449)
4933425L06Rik	19364_Mdynamic (+7310)
4933428G20Rik	11889_Mstatic (+56884), 11880_Mstatic (+80340)
5530401A14Rik	11161_Mstatic (-371728), 11162_Mstatic (-371206), 11163_Mstatic (-360420), 11168_Mstatic (+150361)
5730480H06Rik	50841_Mstatic (+601369), 50842_Mdynamic (+687829)
5730507C01Rik	14019_Mstatic (-716201)
5730508B09Rik	44375_Mstatic (+52550)
6030498E09Rik	72109_Mdynamic (+196507)
6430573F11Rik	64528_Mstatic (-176795), 64530_Mdynamic (-137806), 64571_Mstatic (+255594)
8030423J24Rik	18694_Mstatic (+235193)
9130204L05Rik	43326_Mdynamic (-392851), 43325_Mstatic (-391139)
9230109A22Rik	22722_Mstatic (+79326)
A1cf	35002_Mstatic (+18695), 35004_Mstatic (+22338)
A230072I06Rik	63868_Mstatic (+208052)
A2m	58026_Mstatic (+22)
A530064D06Rik	30122_Mstatic (-36668)
AI182371	37693_Mstatic (+23566), 37692_Mdynamic (+26421), 37691_Mstatic (+31307), 37690_Mstatic (+33957)
Aadat	65012_Mstatic (+59934), 65013_Mdynamic (+60534), 65014_Mdynamic (+61186)
Aar2	40669_Mstatic (-61176)
Abca1	46036_Mstatic (-158434), 46031_Mstatic (-109645), 46027_Mstatic (-78384), 46019_Mstatic (-42028)
Abca17	28776_Mstatic (+83703), 28775_Mstatic (+85643)
Abcb10	67467_Mstatic (+6694), 67466_Mstatic (+7119)
Abcc12	65832_Mstatic (+96285), 65831_Mstatic (+371606)
Abcc9	58757_Mstatic (+34190)
Abcd2	25009_Mstatic (+157577), 25007_Mdynamic (+182151)
Abcd3	44229_Mstatic (+22785)
Abce1	65564_Mstatic (+28624)
Abcg1	29308_Mstatic (-28102), 29309_Mstatic (-19092)
Abcg2	56132_Mstatic (+14378), 56133_Mstatic (+32777), 56136_Mstatic (+137380), 56137_Mstatic (+144018)
Abcg8	31080_Mdynamic (+49739), 31083_Mdynamic (+60282)
Abhd17c	61441_Mstatic (+3878)
Abhd5	71740_Mdynamic (+5706), 71741_Mdynamic (+6269), 71743_Mstatic (+44357), 71746_Mstatic (+280466), 71747_Mdynamic (+283811), 71748_Mstatic (+362355)
Abhd6	19717_Mstatic (+29639)
Ablim1	36274_Mdynamic (-41989), 36272_Mstatic (-25638)
Abra	23194_Mstatic (+28747), 23183_Mdynamic (+145140)
Abtb2	39137_Mdynamic (+3562)
Acaca	11288_Mstatic (-1085)
Acadm	44978_Mstatic (+15029)
Acadsb	62964_Mdynamic (+38688), 62965_Mdynamic (+40031), 62966_Mstatic (+41848)
Acbd5	36879_Mstatic (+12985)
Acbd6	3075_Mdynamic (+69818)
Ackr2	71675_Mdynamic (-16387), 71677_Mstatic (-65)
Ackr4	70863_Mstatic (-40449), 70862_Mstatic (-39505)
Acod1	22050_Mstatic (-264558)
Acot10	22718_Mstatic (-333912)
Acox1	13123_Mdynamic (-7230)
Acox2	19753_Mstatic (-5172)
Acsl1	64810_Mdynamic (-108602), 64816_Mstatic (-81685), 64829_Mstatic (+4779), 64833_Mdynamic (+11010), 64849_Mstatic (+72733), 64850_Mstatic (+74674)
Acsl4	72700_Mdynamic (-126249)
Acsm1	62472_Mstatic (+14056)
Acsm2	62463_Mdynamic (-2193)
Acsm4	62472_Mstatic (-58189)
Actbl2	19473_Mstatic (-542252), 19483_Mstatic (+71245)
Actl7b	46107_Mstatic (+688003)
Acvr1	38066_Mdynamic (+1469)
Acvr1c	38066_Mdynamic (-207462)
Adam12	63098_Mstatic (+31831)
Adam2	21505_Mstatic (-5195), 21504_Mstatic (+54036)
Adamts1	27727_Mstatic (+146405)
Adamts17	60799_Mstatic (+328702)
Adamts18	66812_Mdynamic (-261266), 66811_Mdynamic (-259032), 66808_Mstatic (-255892), 66806_Mstatic (-244811), 66804_Mdynamic (-241879), 66803_Mdynamic (-237324)
Adamts19	32825_Mdynamic (+286491)
Adamts6	19360_Mstatic (+455158)
Adap1	54042_Mstatic (-8112), 54039_Mstatic (-2978)
Adarb2	16750_Mstatic (-895709), 16751_Mstatic (-889197), 16752_Mstatic (-854240), 16753_Mstatic (-849620), 16758_Mstatic (+493263), 16759_Mstatic (+495932), 16760_Mdynamic (+497027), 16761_Mdynamic (+659782)
Adck5	24115_Mdynamic (+7943)
Adcy1	8567_Mstatic (+57860)
Adcy9	25625_Mstatic (+24420)
Add2	56655_Mstatic (+108359)
Adgrf1	29801_Mdynamic (+5248), 29802_Mdynamic (+40134)
Adgrf4	29773_Mstatic (+48609), 29772_Mstatic (+73491)
Adgrf5	29801_Mdynamic (-113889), 29802_Mdynamic (-79003)
Adgrg7	27472_Mstatic (-52506), 27471_Mstatic (-37682)
Adgrl2	44905_Mdynamic (-965849), 44901_Mstatic (-751571), 44899_Mstatic (-710230), 44891_Mdynamic (-279427), 44870_Mstatic (-92896), 44868_Mdynamic (-46751), 44857_Mstatic (+112104), 44851_Mdynamic (+274313)
Adgrl3	51452_Mstatic (+203757), 51457_Mdynamic (+273566)
Adgrv1	18845_Mstatic (+295174)
Adh1	44625_Mdynamic (-48798)
Adh4	44655_Mdynamic (-52351), 44657_Mdynamic (-38084), 44658_Mstatic (-36025)
Adh6a	44652_Mstatic (+34046)
Adh6b	44652_Mstatic (-5046), 44655_Mdynamic (+10766), 44657_Mdynamic (+25033), 44658_Mstatic (+27092)
Adh7	44625_Mdynamic (+10873)
Adhfe1	54_Mstatic (+17360)
Adipor2	57849_Mstatic (+62592), 57848_Mstatic (+63845), 57843_Mstatic (+68387)
Adora2a	6022_Mstatic (-22425)
Adtrp	17706_Mdynamic (+34030)
Aes	6878_Mstatic (-4970)
Aff3	475_Mdynamic (+90208)
Afp	51664_Mstatic (-4871)
Agmo	14397_Mdynamic (-10307)
Agr3	14377_Mdynamic (-379430), 14383_Mdynamic (-285491)
Ahcy	40561_Mstatic (+52057), 40560_Mstatic (+53055), 40559_Mstatic (+54047)
Ahcyl2	55207_Mdynamic (+2771), 55209_Mdynamic (+52061)
Ahdc1	48430_Mstatic (-32582)
Ahi1	4842_Mstatic (-110277)
Ahnak	34269_Mdynamic (+58397)
Ahr	14383_Mdynamic (-147006), 14377_Mdynamic (-53067), 14364_Mstatic (+116884)
Ahsa2	9030_Mstatic (+125896)
Aicda	58044_Mdynamic (+41216), 58045_Mstatic (+44830)
Aif1l	37479_Mstatic (-7094)
Ajap1	49662_Mstatic (+480204), 49661_Mstatic (+480916), 49658_Mstatic (+589676), 49657_Mstatic (+594185), 49656_Mstatic (+603496)
Ak4	47002_Mstatic (-99471)
Ak7	16215_Mdynamic (+23120)
Akain1	30590_Mdynamic (+521736)
Akap1	11539_Mstatic (+10468)
Akap2	46171_Mstatic (-38632)
Akap9	49875_Mstatic (+161496)
Akr1c14	16704_Mdynamic (+2255)
Akr1c18	16704_Mdynamic (+99388)
Akr1d1	55492_Mstatic (+252045)
Alas1	70925_Mdynamic (-25730)
Alcam	27413_Mstatic (-221946), 27412_Mstatic (-106506), 27399_Mdynamic (+124476), 27397_Mstatic (+186754), 27396_Mstatic (+203684)
Aldh1a1	34572_Mstatic (-150617), 34594_Mstatic (+93715)
Aldh1a7	34594_Mstatic (+31886)
Aldoart1	46505_Mdynamic (-93768)
Alkbh3	39016_Mdynamic (-143631)
Alppl2	1644_Mstatic (+64761), 1643_Mstatic (+66323), 1642_Mstatic (+69745)
Alyref2	3627_Mstatic (-45742)
Ambp	46374_Mstatic (+13820), 46371_Mstatic (+51961)
Ambra1	38870_Mstatic (+20232)
Amigo2	25173_Mstatic (-76383)
Ammecr1	72704_Mstatic (+63952)
Amn1	59030_Mdynamic (-36394), 59029_Mdynamic (-35209), 59028_Mdynamic (-33745), 59027_Mdynamic (-27556), 59026_Mstatic (-26987), 59025_Mdynamic (-5000), 59022_Mdynamic (+19155), 59021_Mstatic (+19982), 59020_Mdynamic (+20560)
Amot	72722_Mstatic (-285573), 72719_Mstatic (-2840)
Amy2a5	44042_Mstatic (+513432), 44041_Mstatic (+984662)
Anapc15-ps	7465_Mstatic (-103844)
Anapc4	50906_Mdynamic (+111359), 50925_Mstatic (+209895)
Angpt1	23212_Mstatic (-217805), 23211_Mstatic (-215851)
Angpt2	64021_Mdynamic (+27292)
Ank3	5940_Mstatic (+407153)
Ankhd1	32231_Mstatic (+94949), 32232_Mdynamic (+96186)
Ankrd1	35199_Mdynamic (-144857), 35198_Mstatic (-54241)
Ankrd11	67377_Mdynamic (+114995)
Ankrd26	57833_Mstatic (-293898)
Ankrd35	43533_Mstatic (-22649)
Ankrd46	23010_Mstatic (+61271), 23006_Mdynamic (+76709)
Ankrd50	42273_Mdynamic (+122666)
Ankrd55	19509_Mstatic (-382936), 19532_Mdynamic (-5786)
Ankrd63	39447_Mstatic (+7170), 39443_Mstatic (+36706), 39442_Mstatic (+38745)
Ano4	7169_Mdynamic (-272948)
Ano6	25072_Mstatic (-40673)
Antxr1	56710_Mstatic (+205816)
Antxr2	51938_Mdynamic (+43982)
Anxa1	34572_Mstatic (-60400)
Anxa10	65081_Mdynamic (-58956)
Aoah	16908_Mstatic (-387959), 16911_Mdynamic (-132839), 16912_Mstatic (-60828), 16913_Mstatic (+230502)
Aoc3	12219_Mstatic (+12317)
Aox1	794_Mdynamic (+41706), 796_Mstatic (+48417)
Aox3	794_Mdynamic (-41499), 796_Mstatic (-34788), 803_Mstatic (+2042), 810_Mstatic (+35284), 811_Mstatic (+46661), 812_Mstatic (+71299), 813_Mstatic (+81524), 814_Mstatic (+84683)
Aox4	803_Mstatic (-95219), 810_Mstatic (-61977), 811_Mstatic (-50600), 812_Mstatic (-25962), 813_Mstatic (-15737), 814_Mstatic (-12578)
Ap1ar	44375_Mstatic (-6281), 44372_Mdynamic (+28362)
Ap1s2	72808_Mstatic (-162841)
Ap3b1	19016_Mstatic (+40092)
Ap3m1	20021_Mstatic (+59112), 20020_Mstatic (+67562), 20019_Mstatic (+68401), 20017_Mstatic (+81804), 20016_Mdynamic (+89351), 20015_Mstatic (+106924)
Ap4s1	14519_Mdynamic (-78522)
Apba1	34706_Mstatic (+117134)
Apbb1	61995_Mstatic (-18212), 61994_Mdynamic (-16209), 61993_Mstatic (-14865)
Apbb1ip	36866_Mstatic (-110168), 36867_Mstatic (-103438)
Apbb2	51200_Mstatic (+77105)
Apcs	3680_Mdynamic (-35116)
Aplp2	68233_Mstatic (+3861), 68232_Mdynamic (+19988)
Apoa1	68787_Mdynamic (-117830), 68788_Mdynamic (-111585)
Apob	13746_Mdynamic (+112086), 13747_Mdynamic (+112557)
Apobec1	58045_Mstatic (+1496), 58044_Mdynamic (+5110)
Apol10b	24202_Mdynamic (-10088), 24201_Mstatic (-2495)
Apol11b	24205_Mstatic (-18866), 24202_Mdynamic (+37073)
Apol6	24173_Mdynamic (+232415)
Apol7e	24205_Mstatic (-36730)
Apol8	24214_Mstatic (-6762)
Aqp4	31784_Mstatic (+64940)
Aqp9	69995_Mstatic (-2354)
Arap3	32303_Mstatic (-202616)
Areg	51722_Mstatic (+60986), 51723_Mstatic (+64977)
Arfgef1	87_Mstatic (+74135)
Arhgap10	65510_Mstatic (+30887), 65500_Mdynamic (+461312)
Arhgap12	31440_Mstatic (+449877)
Arhgap15	37883_Mdynamic (+393941)
Arhgap18	5028_Mdynamic (+240740), 5029_Mstatic (+341835)
Arhgap23	11870_Mstatic (-35306), 11880_Mstatic (+4467), 11889_Mstatic (+27923)
Arhgap24	52087_Mdynamic (-45990), 52095_Mdynamic (+82793), 52107_Mstatic (+161699), 52108_Mstatic (+162165)
Arhgap26	32399_Mdynamic (+24839)
Arhgap31	27151_Mstatic (+113862)
Arhgap32	68259_Mstatic (-143810), 68260_Mstatic (-137253), 68262_Mstatic (-121923), 68265_Mstatic (-116203), 68276_Mdynamic (+16055)
Arhgap36	72161_Mstatic (+161002)
Arhgap42	67808_Mdynamic (+25875)
Arhgap5	14557_Mstatic (-37251)
Arhgef28	19140_Mdynamic (+352501), 19138_Mstatic (+374316)
Arhgef3	20252_Mstatic (+91027)
Arhgef40	20931_Mstatic (-46549)
Arid5b	5872_Mstatic (-254677), 5860_Mdynamic (-160427), 5846_Mstatic (+4180), 5843_Mdynamic (+19207), 5839_Mdynamic (+30332), 5838_Mdynamic (+30964), 5812_Mdynamic (+185032), 5809_Mdynamic (+188268)
Arl15	19615_Mdynamic (+292255), 19617_Mstatic (+305658), 19619_Mdynamic (+566594)
Arl4a	14419_Mstatic (-59806), 14416_Mstatic (+10217)
Arl4c	1765_Mstatic (-62055), 1764_Mstatic (-59184), 1763_Mdynamic (-47036)
Arl5a	37999_Mdynamic (+4445)
Arl6ip6	38032_Mstatic (+633266)
Arl8b	57490_Mdynamic (+28208)
Armc1	41921_Mstatic (+680798), 41920_Mstatic (+699514), 41919_Mstatic (+702549), 41918_Mdynamic (+734066), 41917_Mstatic (+736968), 41915_Mdynamic (+819781), 41914_Mdynamic (+864078), 41913_Mstatic (+866982), 41912_Mdynamic (+895373), 41911_Mdynamic (+908470), 41910_Mdynamic (+911802)
Arpin	61203_Mstatic (-50356)
Arpp19	70160_Mstatic (-2887)
Arpp21	71326_Mdynamic (-596735), 71325_Mstatic (-553512), 71324_Mstatic (-552329), 71321_Mstatic (+94490), 71320_Mstatic (+127475), 71319_Mdynamic (+129008)
Arrb1	61784_Mdynamic (+145411)
Arrdc3	18845_Mstatic (+454308)
Arrdc4	60906_Mstatic (-951175), 60901_Mdynamic (-226013), 60900_Mstatic (-168085), 60876_Mdynamic (+437510), 60874_Mstatic (+438761)
Artn	47715_Mstatic (-202800), 47696_Mstatic (-19078)
Arvcf	26125_Mstatic (+55572), 26128_Mstatic (+60241), 26130_Mdynamic (+65272)
Arx	72391_Mdynamic (-461864)
Asah2	35004_Mstatic (+170370), 35002_Mstatic (+174013)
Asap1	23733_Mstatic (+20996), 23718_Mstatic (+187103)
Asap2	14024_Mdynamic (+22899)
Asb13	16683_Mdynamic (+132351)
Asic2	11163_Mstatic (-346938), 11162_Mstatic (-336152), 11161_Mstatic (-335630)
Astn1	3164_Mdynamic (+351520), 3166_Mdynamic (+569253)
Asxl2	13621_Mstatic (+110825)
Atf6	3541_Mstatic (+105985)
Atg16l2	61873_Mstatic (+3630)
Atg4a	72686_Mstatic (+94104), 72687_Mstatic (+95719), 72688_Mstatic (+97255)
Atg7	57613_Mstatic (-234725)
Atl1	14800_Mdynamic (-29396), 14801_Mdynamic (-28811)
Atoh7	5715_Mstatic (+21368)
Atp11b	42196_Mstatic (+131013)
Atp1a1	43752_Mstatic (-219895), 43731_Mstatic (+94450)
Atp1b1	3348_Mstatic (-229429), 3325_Mdynamic (+136735)
Atp1b4	72089_Mstatic (+84750)
Atp2b1	7525_Mdynamic (-248840)
Atp4a	59976_Mstatic (+5374)
Atp5b	8258_Mdynamic (-11668)
Atp5g3	38527_Mdynamic (-60035)
Atp6v0e	28981_Mstatic (-93888), 28984_Mdynamic (-87196), 28989_Mstatic (-69687), 28994_Mstatic (-42674)
Atp6v1c1	23119_Mstatic (-68943)
Atp6v1h	32_Mdynamic (+51144), 33_Mstatic (+228664)
Atp8b1	33101_Mstatic (+52292), 33100_Mstatic (+52760), 33099_Mdynamic (+53721), 33098_Mstatic (+54695), 33096_Mstatic (+61178), 33094_Mdynamic (+128129), 33093_Mstatic (+131155)
Atrn	39897_Mstatic (+11481), 39898_Mstatic (+12882)
Atrnl1	36314_Mstatic (-64581), 36321_Mstatic (+262265), 36322_Mstatic (+315162), 36329_Mstatic (+480175), 36331_Mstatic (+672128), 36341_Mstatic (+793095)
Atxn1	17866_Mdynamic (-188579), 17863_Mdynamic (-87434), 17862_Mdynamic (-86643), 17851_Mdynamic (+4396), 17849_Mdynamic (+9147)
Aven	39321_Mdynamic (+100747), 39322_Mdynamic (+102464)
Avpr1a	8023_Mstatic (-139562), 8024_Mdynamic (-134369), 8036_Mstatic (+21250)
Azgp1	53966_Mstatic (+25493), 53967_Mstatic (+26521)
Azin1	23119_Mstatic (-73695), 23107_Mstatic (+96308), 23101_Mdynamic (+170344), 23100_Mdynamic (+171423)
B3galnt1	42758_Mstatic (+195510), 42755_Mdynamic (+236537)
B3galnt2	16844_Mdynamic (+72024)
B3galt1	38272_Mstatic (-432708), 38274_Mdynamic (-380980), 38280_Mdynamic (-221078), 38285_Mdynamic (-135628), 38289_Mdynamic (-126878), 38290_Mdynamic (-124926), 38291_Mstatic (-120876), 38298_Mstatic (+246158)
B3galt2	2864_Mstatic (-82147)
B3gat2	260_Mdynamic (-280824), 261_Mdynamic (-277099)
B4galt5	41218_Mstatic (+12284)
BC030500	65007_Mstatic (+837993), 65008_Mstatic (+856604)
BC049352	68723_Mdynamic (-2283)
BC053393	9430_Mdynamic (-6718)
BC067074	19585_Mstatic (+209920), 19587_Mstatic (+231978)
BC106179	26343_Mdynamic (-101456), 26342_Mdynamic (-92787)
Bace2	28146_Mstatic (-131458), 28148_Mstatic (-75364), 28149_Mstatic (-74815)
Bach1	27779_Mdynamic (-70926), 27780_Mdynamic (-62809), 27789_Mstatic (-8039)
Bach2	45386_Mstatic (+277519)
Baiap2	13427_Mstatic (-23875)
Baiap2l1	54389_Mstatic (-58811)
Bak1	29014_Mstatic (+43244)
Bambi	31343_Mstatic (-87032), 31344_Mdynamic (-83975), 31351_Mstatic (+638105)
Banf2	40177_Mdynamic (+128477), 40188_Mdynamic (+165558)
Banp	67309_Mdynamic (+97014)
Barhl1	37239_Mstatic (-91561)
Barhl2	52278_Mdynamic (-122702), 52269_Mstatic (+318585)
Barx2	68265_Mstatic (-86471), 68262_Mstatic (-80751), 68260_Mstatic (-65421), 68259_Mstatic (-58864)
Basp1	22729_Mstatic (-85660)
Baz2a	8258_Mdynamic (+12615)
Bbs10	7719_Mdynamic (+16497), 7726_Mstatic (+106580)
Bbx	27369_Mdynamic (+122645)
Bcar1	66756_Mstatic (+10766)
Bcas1	41401_Mdynamic (+274245)
Bcat1	58857_Mstatic (+119571)
Bche	42773_Mstatic (+542405)
Bcl10	44772_Mdynamic (-148359), 44780_Mdynamic (-100474)
Bcl11b	16232_Mstatic (-42921)
Bcl2l14	58421_Mstatic (-339228), 58436_Mdynamic (-206005), 58452_Mstatic (+102993)
Bcl6	26423_Mstatic (-271505), 26420_Mstatic (-251860), 26419_Mstatic (-249580), 26417_Mstatic (-243805), 26416_Mstatic (-242865), 26414_Mstatic (-236759), 26413_Mstatic (-234765), 26401_Mdynamic (-95345), 26400_Mdynamic (-91682), 26398_Mdynamic (-89385), 26390_Mstatic (-9226), 26389_Mstatic (-7724), 26373_Mstatic (+21518)
Bclaf1	4817_Mstatic (+11117)
Bdh1	26738_Mstatic (+154169)
Bdnf	39270_Mstatic (+9360), 39274_Mstatic (+74070), 39276_Mstatic (+83397)
Bdp1	19191_Mstatic (+77898)
Bet1l	63300_Mstatic (+5560)
Bfsp1	40158_Mdynamic (-13866), 40157_Mdynamic (-13377)
Bhlhe22	41896_Mstatic (+85590), 41906_Mstatic (+185695)
Bhlhe41	58921_Mdynamic (-53003), 58920_Mstatic (-519), 58919_Mstatic (+1974)
Bicc1	5958_Mdynamic (-33445)
Bicd1	59033_Mdynamic (-64405)
Blm	61294_Mdynamic (-123059), 61293_Mdynamic (-121704)
Bmp2	40035_Mdynamic (-35388), 40049_Mdynamic (+990028), 40050_Mdynamic (+992606), 40051_Mdynamic (+993557)
Bmp3	51948_Mstatic (+137395), 51949_Mstatic (+141651)
Bmp8a	47948_Mstatic (-114701)
Bmp8b	47921_Mdynamic (-78054)
Bmpr1b	44682_Mstatic (+477848)
Bms1	57827_Mstatic (+12897)
Bnip2	69906_Mstatic (-153984)
Bnip3	63200_Mdynamic (+7080)
Bod1	9132_Mstatic (-113506)
Bok	1964_Mstatic (-43491)
Bpgm	55360_Mstatic (-4420), 55370_Mstatic (+164266), 55373_Mstatic (+186623)
Brinp3	2875_Mstatic (-522991), 2876_Mstatic (-178597)
Brpf3	29168_Mdynamic (+7986), 29169_Mstatic (+11375)
Brwd3	72553_Mstatic (+169425), 72552_Mdynamic (+225650)
Btbd16	62931_Mdynamic (-142927), 62945_Mstatic (+61377), 62946_Mstatic (+81840)
Btbd3	40114_Mstatic (-724547)
Btbd9	29294_Mstatic (-33452)
Btc	51723_Mstatic (+198321), 51722_Mstatic (+202312)
Btg1	7492_Mdynamic (-278702), 7508_Mstatic (+205259), 7512_Mstatic (+384062)
Btg3	27670_Mstatic (-178522)
Btla	27267_Mdynamic (+45986), 27268_Mdynamic (+141302)
C030005K15Rik	7525_Mdynamic (-939557)
C1d	8823_Mdynamic (+243775), 8828_Mdynamic (+478713)
C1qtnf7	50754_Mdynamic (-291745)
C1qtnf9	21198_Mdynamic (-119030)
C1ra	58085_Mstatic (-3370)
C2cd2	28191_Mstatic (-21923)
C2cd4a	69822_Mdynamic (+7645), 69821_Mdynamic (+9926)
C2cd4b	69821_Mdynamic (+62967), 69822_Mdynamic (+65248)
C2cd4d	43348_Mstatic (-4295)
C2cd5	58791_Mstatic (-52467)
C330007P06Rik	72062_Mstatic (+59707)
C330018D20Rik	32795_Mdynamic (+1254)
C4bp	2304_Mstatic (-9)
C6	22416_Mstatic (-165507), 22417_Mstatic (-48608), 22418_Mdynamic (-8828), 22420_Mdynamic (+172), 22422_Mstatic (+110051)
C8a	47142_Mdynamic (+36296), 47141_Mstatic (+37132), 47139_Mstatic (+41093), 47131_Mstatic (+72068), 47129_Mstatic (+100535), 47128_Mstatic (+105841), 47127_Mdynamic (+108086)
C8b	47119_Mdynamic (-381460), 47124_Mdynamic (-2303), 47125_Mdynamic (+55), 47127_Mdynamic (+1980), 47128_Mstatic (+4225), 47129_Mstatic (+9531), 47131_Mstatic (+37998), 47139_Mstatic (+68973), 47141_Mstatic (+72934), 47142_Mdynamic (+73770)
C9	22448_Mstatic (-6648), 22449_Mdynamic (-2707), 22452_Mstatic (+1524), 22453_Mstatic (+3802), 22454_Mstatic (+4523), 22455_Mstatic (+55820)
CK137956	48124_Mstatic (+518731)
Cables1	31615_Mstatic (+237027)
Cabyr	31660_Mstatic (-90677), 31661_Mstatic (-89898), 31662_Mstatic (-88573), 31663_Mstatic (-87230), 31664_Mstatic (-86482), 31665_Mstatic (-84031), 31666_Mstatic (-81829), 31667_Mstatic (-80751), 31668_Mstatic (-79605), 31669_Mstatic (-79151), 31670_Mstatic (-76933), 31671_Mstatic (-73752), 31672_Mstatic (-69401), 31673_Mstatic (-68283), 31675_Mstatic (-66578), 31676_Mstatic (-65690), 31677_Mstatic (…
Cacna2d2	70983_Mstatic (+73276)
Cacybp	3185_Mstatic (-161927)
Cadm1	68865_Mstatic (+52945)
Calb1	45272_Mstatic (+56220)
Cald1	55370_Mstatic (-68969), 55373_Mstatic (-46612)
Calm1	15891_Mstatic (+192540)
Calml3	16683_Mdynamic (+37935)
Camk1d	36533_Mstatic (+104040)
Camk4	32064_Mstatic (+250890), 32065_Mstatic (+251374), 32066_Mdynamic (+253870)
Cand1	7924_Mstatic (-22723)
Cap1	47899_Mdynamic (-49861)
Capn8	3979_Mstatic (-1875), 3981_Mstatic (+19400), 3982_Mstatic (+20564), 3983_Mstatic (+22894), 3984_Mstatic (+37433)
Capzb	48922_Mstatic (+79540)
Car1	41868_Mdynamic (-62485), 41864_Mstatic (-19813), 41854_Mstatic (+32243)
Car10	11638_Mstatic (+267631), 11639_Mstatic (+269552)
Car12	69768_Mstatic (-113884), 69769_Mstatic (-112558)
Car13	41854_Mstatic (+104489)
Car2	41888_Mdynamic (+315000)
Car3	41864_Mstatic (-65266), 41868_Mdynamic (-22594)
Carmil1	17092_Mstatic (-35980), 17091_Mstatic (-35005)
Cartpt	19186_Mdynamic (+233524)
Cast	18772_Mdynamic (-250533), 18771_Mstatic (-105840), 18770_Mstatic (-89489)
Catsperg2	59903_Mstatic (-15473), 59902_Mstatic (+125538)
Cav2	54945_Mdynamic (-109588), 54948_Mstatic (-93761), 54950_Mstatic (-29042), 54951_Mdynamic (-15919)
Cblb	27396_Mstatic (+218784), 27397_Mstatic (+235714), 27399_Mdynamic (+297992)
Cbr4	65047_Mdynamic (-50795)
Cbs	29358_Mstatic (+32329)
Ccdc112	32553_Mdynamic (-143396)
Ccdc115	318_Mstatic (+316584)
Ccdc117	8490_Mdynamic (+14939)
Ccdc14	26952_Mstatic (+57623), 26953_Mdynamic (+58406)
Ccdc152	22394_Mstatic (-194613)
Ccdc162	5229_Mdynamic (+11215)
Ccdc172	36350_Mstatic (+43166)
Ccdc185	3987_Mstatic (-9375), 3984_Mstatic (+146682), 3983_Mstatic (+161221), 3982_Mstatic (+163551), 3981_Mstatic (+164715)
Ccdc28a	4731_Mstatic (-135727), 4730_Mdynamic (-132089), 4729_Mstatic (-129510)
Ccdc3	36533_Mstatic (+472699)
Ccdc36	71120_Mstatic (+27189), 71117_Mdynamic (+48931), 71116_Mdynamic (+49531), 71115_Mstatic (+53813)
Ccdc40	13398_Mstatic (-3422)
Ccdc6	5940_Mstatic (-155746)
Ccdc71l	14288_Mstatic (+310809)
Ccdc81	61520_Mstatic (+185689)
Ccdc85a	9071_Mdynamic (-118281), 9066_Mdynamic (-100098), 9062_Mstatic (+609584), 9061_Mstatic (+610225)
Ccdc91	58977_Mdynamic (+168182), 58978_Mdynamic (+168737), 58983_Mstatic (+357801), 58984_Mdynamic (+469238)
Ccl2	11168_Mstatic (-24531)
Ccl5	11226_Mstatic (-33503)
Ccl9	11226_Mstatic (+14615)
Ccm2	8559_Mstatic (+37291)
Ccnb3	71805_Mstatic (+59302)
Ccne2	45202_Mdynamic (+43937)
Ccnf	28776_Mstatic (-16016), 28775_Mstatic (-14076), 28771_Mstatic (+7746)
Ccny	31520_Mstatic (-56209), 31519_Mstatic (-53352), 31517_Mstatic (-40794), 31516_Mstatic (-39452), 31515_Mstatic (-35432)
Ccr6	28392_Mdynamic (+41212)
Cd164	5229_Mdynamic (+57038)
Cd180	19278_Mstatic (-935533), 19279_Mstatic (-934508), 19289_Mstatic (-837487), 19290_Mstatic (-836548), 19298_Mstatic (-746096), 19299_Mstatic (-745335), 19319_Mstatic (+592531)
Cd200	27268_Mdynamic (+43436), 27267_Mdynamic (+138752)
Cd28	943_Mstatic (+78574), 944_Mdynamic (+80950), 946_Mdynamic (+100678)
Cd302	38138_Mdynamic (+14539)
Cd4	58129_Mstatic (+15658)
Cd44	39085_Mdynamic (-152817), 39084_Mstatic (-142834)
Cd47	27369_Mdynamic (+454127)
Cd83	17774_Mstatic (+112025), 17781_Mstatic (+206877), 17799_Mstatic (+543505), 17805_Mdynamic (+652722), 17806_Mdynamic (+660855)
Cd96	27317_Mstatic (+18921), 27316_Mstatic (+22602)
Cdc42se2	9810_Mstatic (+220703)
Cdc7	52302_Mdynamic (+258867)
Cdca2	21559_Mstatic (+83947)
Cdca7	38473_Mdynamic (+265801), 38476_Mdynamic (+276681), 38481_Mstatic (+321349), 38482_Mstatic (+337418)
Cdh1	66484_Mstatic (+8040), 66486_Mstatic (+17354)
Cdh10	22717_Mstatic (+129289)
Cdh12	22718_Mstatic (-110790)
Cdh15	67377_Mdynamic (+11832)
Cdh6	22713_Mdynamic (-672390)
Cdh8	66234_Mstatic (+454890), 66233_Mdynamic (+455504), 66232_Mstatic (+461170)
Cdk17	7272_Mstatic (+19382), 7278_Mdynamic (+94711)
Cdk18	2456_Mstatic (+1511)
Cdk5r1	11135_Mdynamic (-29870)
Cdk5rap2	46468_Mstatic (+362599)
Cdk6	49847_Mstatic (+150398)
Cdkl1	14801_Mdynamic (-73587), 14800_Mdynamic (-73002)
Cdkl3	9679_Mstatic (+83573)
Cdnf	36442_Mstatic (+120231)
Cds1	52077_Mstatic (+245996)
Cdsn	29672_Mstatic (+4880)
Cdyl	17411_Mstatic (-643432)
Ceacam10	59570_Mstatic (+67259), 59572_Mdynamic (+73047), 59573_Mstatic (+73803)
Cebpa	60075_Mdynamic (-11451)
Cebpb	41266_Mstatic (+30724)
Cebpg	60075_Mdynamic (-51339)
Cela1	25404_Mdynamic (+28454)
Celf1	38809_Mdynamic (+26188)
Cemip	61441_Mstatic (-61513)
Cenpu	64829_Mstatic (-76240), 64833_Mdynamic (-70009), 64849_Mstatic (-8286), 64850_Mstatic (-6345)
Cep68	8883_Mdynamic (-33646)
Cep72	18740_Mstatic (+38642), 18739_Mstatic (+43071)
Cerkl	38630_Mdynamic (+50296)
Ces1c	66064_Mstatic (-60776), 66063_Mstatic (-52209)
Ces1d	66064_Mstatic (+5791), 66063_Mstatic (+14358)
Ces2b	66298_Mdynamic (-4423), 66299_Mdynamic (-74)
Ces2c	66300_Mstatic (-88)
Ces3a	66321_Mstatic (+5165), 66322_Mstatic (+6290), 66323_Mstatic (+7595), 66324_Mstatic (+8906), 66325_Mstatic (+11335)
Ces3b	66321_Mstatic (-29991), 66322_Mstatic (-28866), 66323_Mstatic (-27561), 66324_Mstatic (-26250), 66325_Mstatic (-23821), 66333_Mstatic (+7569), 66334_Mstatic (+10597), 66335_Mstatic (+11200), 66336_Mdynamic (+20704), 66339_Mstatic (+38552)
Ces4a	66333_Mstatic (-40476), 66334_Mstatic (-37448), 66335_Mstatic (-36845), 66336_Mdynamic (-27341), 66339_Mstatic (-9493)
Cetn1	31522_Mstatic (-53173), 31520_Mstatic (+113119), 31519_Mstatic (+115976), 31517_Mstatic (+128534), 31516_Mstatic (+129876), 31515_Mstatic (+133896)
Cfap20	66196_Mstatic (+56838)
Cfap53	33357_Mstatic (+18632), 33359_Mstatic (+75420)
Cfap54	7263_Mstatic (+4959)
Cfap77	37239_Mstatic (+47091)
Cfh	2846_Mstatic (+7859), 2843_Mstatic (+102048), 2840_Mstatic (+319479)
Cfhr1	2830_Mstatic (+11532)
Cfi	44431_Mstatic (+3683)
Cgn	43373_Mstatic (+81868), 43372_Mstatic (+89946)
Ch25h	35121_Mdynamic (+161777)
Chd6	40860_Mdynamic (-257063), 40857_Mstatic (-212741)
Chd7	45131_Mstatic (+87368)
Chml	3724_Mstatic (+36456)
Chmp1a	67399_Mstatic (+20696)
Chmp4c	41836_Mdynamic (+3982)
Chmp6	13427_Mstatic (+5078)
Chmp7	21607_Mdynamic (+2565)
Chn2	55970_Mdynamic (-42837)
Chpt1	7162_Mstatic (-11176), 7160_Mstatic (-3820), 7157_Mstatic (+19211)
Chrm2	55440_Mstatic (-513249), 55441_Mstatic (-511167)
Chrm3	16799_Mdynamic (-901552), 16798_Mstatic (-568955), 16796_Mstatic (-564431)
Chrm4	38870_Mstatic (-171732)
Chrna2	21512_Mstatic (-7869)
Chrna7	60635_Mstatic (+288196), 60634_Mstatic (+289328)
Chst10	477_Mstatic (+36309)
Chst11	6948_Mstatic (+258874), 6953_Mstatic (+339541)
Chsy3	32825_Mdynamic (-52146), 32835_Mdynamic (+42538)
Chuk	35709_Mstatic (-1696)
Cidec	57553_Mdynamic (+4746)
Cish	70973_Mdynamic (+7455)
Cited2	4681_Mstatic (-423498), 4689_Mdynamic (-200964), 4690_Mstatic (-170979)
Ckmt2	18921_Mstatic (-78514)
Cldn13	53726_Mstatic (-27397)
Cldn17	27797_Mstatic (+254276)
Cldn18	70692_Mstatic (+20044)
Cldn23	64515_Mstatic (-186342)
Cldn4	53726_Mstatic (+4011)
Cldn8	27798_Mstatic (-20353)
Clec16a	25809_Mdynamic (+93872), 25810_Mstatic (+99070), 25811_Mdynamic (+103766), 25812_Mdynamic (+118991), 25817_Mdynamic (+131562), 25820_Mdynamic (+168135), 25824_Mstatic (+212786)
Clgn	65617_Mstatic (-20205)
Clic4	48597_Mstatic (+41468)
Clint1	9376_Mstatic (-927036), 9384_Mstatic (-673876), 9401_Mstatic (+41074)
Clpb	61925_Mstatic (+78197)
Clstn2	70634_Mstatic (-227207)
Clvs1	45131_Mstatic (-491028)
Cmah	17091_Mstatic (-11620), 17092_Mstatic (-10645), 17099_Mdynamic (+11035), 17101_Mdynamic (+25951), 17103_Mdynamic (+32732), 17104_Mstatic (+36020), 17105_Mstatic (+38075), 17106_Mdynamic (+50340), 17107_Mdynamic (+51018), 17108_Mstatic (+52367), 17118_Mstatic (+229326), 17119_Mstatic (+230733)
Cnga3	453_Mdynamic (+128309)
Cngb1	66186_Mdynamic (+83989), 66185_Mstatic (+129981)
Cnot6l	51879_Mstatic (+152711)
Cntf	34456_Mstatic (+43969), 34455_Mstatic (+45003)
Cntnap5b	2004_Mstatic (+609457), 2005_Mstatic (+612566), 2007_Mstatic (+724182), 2009_Mstatic (+778662), 2010_Mdynamic (+779440)
Coa3	12213_Mstatic (-3335)
Coa7	47441_Mdynamic (+34636)
Cobl	8704_Mstatic (+212238)
Coch	14519_Mdynamic (+19070)
Cog6	42445_Mstatic (+479802)
Col12a1	70296_Mdynamic (-36952), 70294_Mdynamic (-12324)
Col14a1	23361_Mdynamic (-154539), 23365_Mdynamic (-109577)
Col16a1	48276_Mstatic (+42866)
Col25a1	44445_Mstatic (-49109), 44446_Mdynamic (+33937)
Col27a1	46392_Mstatic (+36322), 46393_Mstatic (+36828)
Col3a1	610_Mstatic (-514513), 611_Mstatic (-477164)
Col4a1	63817_Mstatic (-11069)
Col4a2	63804_Mdynamic (-91385)
Col4a6	72688_Mstatic (+319918), 72687_Mstatic (+321454), 72686_Mstatic (+323069)
Col5a1	37179_Mstatic (-171150)
Col5a3	67929_Mstatic (+33480)
Col6a6	70885_Mstatic (+73146)
Colec12	31522_Mstatic (-34997)
Commd10	32601_Mdynamic (+354758)
Commd3	36789_Mstatic (-252291)
Commd4	69190_Mdynamic (-55952)
Coq10b	753_Mdynamic (+27126)
Coq7	62427_Mstatic (-38977), 62426_Mstatic (-38270), 62425_Mstatic (-24025), 62424_Mstatic (-11026)
Cox19	54042_Mstatic (+11499)
Cox7a2	70300_Mdynamic (-2373), 70296_Mdynamic (+4383), 70294_Mdynamic (+29011)
Cpa4	55239_Mstatic (-2264)
Cpb2	21822_Mdynamic (-5002)
Cpeb2	50725_Mdynamic (-783671), 50728_Mstatic (-348974), 50739_Mstatic (-95467), 50754_Mdynamic (+76714)
Cpeb4	9132_Mstatic (-86835)
Cplx1	52351_Mstatic (+38122)
Cplx2	18151_Mstatic (+58931)
Cpm	7854_Mdynamic (-192284)
Cpn1	35688_Mdynamic (+14155), 35687_Mstatic (+14961)
Cpn2	26611_Mstatic (+9727)
Cpne5	29204_Mstatic (+95761)
Cps1	1163_Mstatic (+145186), 1164_Mstatic (+234856)
Cpsf1	24115_Mdynamic (+23290)
Cpsf6	7854_Mdynamic (-60246)
Cpvl	55970_Mdynamic (-18074)
Cr2	4434_Mstatic (-53822), 4433_Mstatic (-45271)
Cradd	7416_Mstatic (+42496), 7415_Mdynamic (+59229), 7412_Mdynamic (+69510), 7409_Mdynamic (+105084), 7408_Mdynamic (+171294)
Crb2	37792_Mstatic (-86900), 37795_Mdynamic (-67166)
Crebbp	25625_Mstatic (-181984)
Creld2	24913_Mstatic (+18569)
Crim1	30768_Mstatic (-603470), 30770_Mstatic (-460909), 30786_Mdynamic (+207290)
Crispld2	67125_Mstatic (-55701)
Crtac1	35584_Mstatic (-22382)
Crtc3	61294_Mdynamic (+30820), 61293_Mdynamic (+32175)
Cryba4	52463_Mstatic (+810137), 52462_Mstatic (+828110)
Crybb3	52545_Mstatic (-48364)
Crygf	1063_Mstatic (-580295), 1067_Mdynamic (-518881), 1068_Mstatic (-310658)
Cryl1	21123_Mdynamic (+30899)
Csad	25505_Mstatic (+5704)
Csf2rb	24268_Mdynamic (+32940)
Csl	7574_Mstatic (+475418)
Csnk1g3	32675_Mstatic (-1687), 32683_Mstatic (+263426), 32684_Mstatic (+273154)
Cspg5	71212_Mstatic (+802)
Cspp1	87_Mstatic (+120317)
Csrnp1	71565_Mdynamic (-36701)
Csrp3	60498_Mstatic (-1714)
Cst10	40347_Mstatic (+197267), 40348_Mstatic (+208333)
Cstad	37378_Mstatic (+118109)
Ctag2	72254_Mstatic (+985001), 72255_Mstatic (+985452)
Ctgf	4936_Mstatic (-348458), 4937_Mdynamic (-340421), 4940_Mdynamic (-233843), 4941_Mdynamic (-232758), 4945_Mstatic (-123701)
Ctif	33474_Mstatic (+34260), 33462_Mstatic (+168956)
Ctla4	943_Mstatic (-84093), 944_Mdynamic (-81717), 946_Mdynamic (-61989)
Ctnna2	56452_Mstatic (-382677)
Ctnnd2	22853_Mstatic (+889977), 22854_Mstatic (+891465), 22855_Mstatic (+935624), 22856_Mstatic (+944878)
Ctrb1	66756_Mstatic (-30360)
Cul1	55654_Mstatic (-72669)
Cul2	31343_Mstatic (+37693), 31344_Mdynamic (+40750)
Cul4b	72103_Mstatic (+87845)
Cux2	53124_Mstatic (+101251)
Cwc27	19360_Mstatic (+73922)
Cxcl1	51711_Mdynamic (+3138)
Cxcl12	57783_Mstatic (-108459), 57784_Mdynamic (-107793), 57792_Mstatic (+107779)
Cxcl13	51876_Mstatic (-18503), 51879_Mstatic (+52353)
Cxcl14	18264_Mstatic (-4165)
Cxcl2	51711_Mdynamic (-9494), 51712_Mstatic (-4279)
Cxcr1	1339_Mstatic (+1762)
Cxcr2	1339_Mstatic (+38880)
Cxcr3	72479_Mstatic (+84998)
Cxxc4	44535_Mdynamic (-496193)
Cybb	71854_Mstatic (-91223)
Cyp21a1	29596_Mstatic (-19473), 29595_Mdynamic (-18962)
Cyp26a1	35311_Mstatic (+166019)
Cyp26b1	56572_Mstatic (+89383)
Cyp27a1	1383_Mstatic (+10463)
Cyp2a12	59710_Mdynamic (+43715)
Cyp2c29	35366_Mstatic (-74028)
Cyp2c39	35382_Mstatic (+114238), 35385_Mstatic (+136738)
Cyp2c44	35702_Mstatic (-14890)
Cyp2c66	35366_Mstatic (+99148)
Cyp2c67	35385_Mstatic (+1451), 35382_Mstatic (+23951)
Cyp2c70	35411_Mdynamic (-4901), 35410_Mstatic (-3503)
Cyp2d11	24590_Mstatic (-49874), 24577_Mstatic (+474)
Cyp2d37-ps	24605_Mstatic (+54436), 24597_Mstatic (+231036), 24596_Mstatic (+232763), 24595_Mstatic (+235244)
Cyp2d9	24590_Mstatic (-8481), 24591_Mstatic (-2134), 24593_Mstatic (-544), 24594_Mstatic (-32), 24595_Mstatic (+2878), 24596_Mstatic (+5359), 24597_Mstatic (+7086), 24605_Mstatic (+183686)
Cyp2e1	63269_Mstatic (-38088), 63270_Mstatic (-35331)
Cyp2f2	59710_Mdynamic (-47104), 59721_Mstatic (+16309)
Cyp2t4	59721_Mstatic (-17496)
Cyp2u1	44491_Mstatic (-7692), 44490_Mstatic (-4687), 44483_Mstatic (+23728)
Cyp2w1	54048_Mstatic (+6403)
Cyp3a57	54431_Mdynamic (-50522)
Cyp4a12a	47532_Mstatic (-33895), 47533_Mstatic (-20662), 47534_Mstatic (-18712), 47536_Mstatic (-13565), 47537_Mstatic (-77), 47538_Mstatic (+1241), 47539_Mstatic (+27215)
Cyp4a12b	47538_Mstatic (-111337), 47539_Mstatic (-85363)
Cyp4a32	47552_Mstatic (+904)
Cyp4f13	29481_Mdynamic (+11892)
Cyp4f14	29481_Mdynamic (-18432)
Cyp4v3	64770_Mstatic (+5928), 64769_Mstatic (+8707), 64768_Mstatic (+10053)
Cyp4x1	47536_Mstatic (-151504), 47534_Mstatic (-146357), 47533_Mstatic (-144407), 47532_Mstatic (-131174), 47531_Mstatic (+12157)
Cyp51	49875_Mstatic (+14976)
Cyp7b1	41921_Mstatic (-238929), 41920_Mstatic (-220213), 41919_Mstatic (-217178), 41918_Mdynamic (-185661), 41917_Mstatic (-182759), 41915_Mdynamic (-99946), 41914_Mdynamic (-55649), 41913_Mstatic (-52745), 41912_Mdynamic (-24354), 41911_Mdynamic (-11257), 41910_Mdynamic (-7925), 41909_Mdynamic (-2616), 41908_Mstatic (-120), 41906_Mstatic (+3318), 41896_Mstatic (+103423)
Cypt15	72109_Mdynamic (-377089)
Cypt4	68144_Mstatic (-113172)
Cysltr2	21735_Mdynamic (-85057)
Cyyr1	27727_Mstatic (-106291)
D16Ertd472e	27670_Mstatic (+21325)
D1Pas1	4114_Mdynamic (-181876)
D6Ertd527e	56710_Mstatic (+25133)
Daam1	14876_Mstatic (-112184)
Dab1	47099_Mstatic (-983945), 47100_Mstatic (-981688), 47102_Mstatic (-974159), 47103_Mstatic (-971850), 47104_Mstatic (-962097), 47105_Mstatic (-917136), 47119_Mdynamic (+17267)
Dab2	22437_Mstatic (-165330), 22438_Mstatic (-161033), 22441_Mstatic (-148471), 22444_Mstatic (-126349), 22448_Mstatic (+52081)
Dab2ip	37721_Mdynamic (-112611), 37746_Mstatic (+311801)
Dact1	14876_Mstatic (+409010)
Dap	22853_Mstatic (-161815), 22854_Mstatic (-160327), 22855_Mstatic (-116168), 22856_Mstatic (-106914)
Dbx1	60547_Mstatic (+206934), 60545_Mstatic (+213764), 60540_Mstatic (+249816)
Dbx2	25072_Mstatic (-94210)
Dcaf8	3639_Mstatic (+17288)
Dcdc2c	14165_Mstatic (+652532)
Dcn	7508_Mstatic (-657351), 7512_Mstatic (-478548)
Dcp1b	57833_Mstatic (-319098)
Dct	22135_Mstatic (+42553), 22131_Mstatic (+296760), 22130_Mstatic (+301592), 22129_Mstatic (+372124)
Dctd	64935_Mdynamic (+544308)
Dcun1d1	42196_Mstatic (+47819)
Ddah1	44772_Mdynamic (+17324), 44780_Mdynamic (+65209)
Ddc	8687_Mdynamic (-48106), 8678_Mstatic (-24275), 8673_Mdynamic (+9536), 8670_Mstatic (+15567)
Ddhd1	20754_Mdynamic (-49509)
Ddhd2	64246_Mstatic (+3926)
Ddr2	3500_Mstatic (+24810)
Ddx10	69041_Mstatic (-47393), 69040_Mstatic (-44476)
Decr1	45272_Mstatic (+8023)
Defb29	40414_Mdynamic (-8219)
Defb48	21298_Mstatic (+62894)
Dennd1a	37808_Mdynamic (-4336)
Dennd4c	46698_Mstatic (+98787)
Dera	58610_Mdynamic (+318121), 58611_Mstatic (+320280), 58612_Mdynamic (+321150)
Dgkk	71805_Mstatic (+192328)
Dhrs2	21031_Mstatic (-64544), 21032_Mstatic (-60584)
Dhrs3	49242_Mdynamic (+91101)
Dhrs7b	10097_Mstatic (+31570)
Dhx9	2991_Mdynamic (+5834)
Diablo	53289_Mstatic (-32486), 53288_Mstatic (-30972)
Diaph3	21972_Mstatic (+378552)
Dio3	16314_Mstatic (-383485)
Dip2c	16779_Mstatic (-169606), 16785_Mdynamic (-53845)
Diras2	18089_Mstatic (+339380), 18082_Mstatic (+439491), 18079_Mdynamic (+462203), 18053_Mdynamic (+673435)
Dirc2	27027_Mstatic (+26093), 27026_Mstatic (+27006)
Dis3l2	1642_Mstatic (+316379), 1643_Mstatic (+319801), 1644_Mstatic (+321363)
Dkk2	44505_Mstatic (-475778), 44512_Mstatic (+480661)
Dkk3	62183_Mstatic (-28344)
Dkk4	64109_Mstatic (-547), 64110_Mstatic (+3469)
Dlc1	64571_Mstatic (+225491)
Dlg1	26738_Mstatic (-87590)
Dlgap1	30590_Mdynamic (-463732)
Dmrt2	34782_Mstatic (+747537)
Dmrta2	47508_Mdynamic (-171911), 47509_Mstatic (-135173)
Dnah8	29299_Mstatic (+29900)
Dnaic2	12965_Mstatic (-44579), 12970_Mstatic (-39603)
Dnajb9	14473_Mstatic (+302695), 14472_Mstatic (+935654)
Dnajc1	36789_Mstatic (-27302), 36780_Mdynamic (+289423)
Dnajc12	5737_Mstatic (+27162)
Dnajc13	70863_Mstatic (+79735), 70862_Mstatic (+80679)
Dnajc24	39257_Mdynamic (-649711)
Dnajc28	27889_Mstatic (+134)
Dnmbp	35688_Mdynamic (-60009), 35687_Mstatic (-59203)
Dnmt3a	13624_Mstatic (-103966)
Dock1	63116_Mstatic (+69783), 63117_Mstatic (+70409), 63118_Mdynamic (+82872)
Dock4	14448_Mstatic (+107809), 14452_Mdynamic (+126633), 14453_Mdynamic (+128239)
Dok6	33738_Mdynamic (-455726)
Dpep1	67399_Mstatic (+5829)
Dpf1	59889_Mstatic (-12350)
Dpp10	2213_Mdynamic (-23411)
Dpt	3348_Mstatic (-108948), 3354_Mstatic (+99940)
Dpy19l1	68144_Mstatic (-8873), 68139_Mstatic (+79727)
Dpy19l3	60133_Mstatic (+7354), 60132_Mstatic (+8854), 60131_Mstatic (+10316)
Dpyd	44140_Mstatic (-543657), 44161_Mstatic (+564065), 44163_Mstatic (+952339)
Dpysl3	32498_Mstatic (+46096)
Dscam	28149_Mstatic (-111161), 28148_Mstatic (-110612), 28146_Mstatic (-54518), 28141_Mstatic (+183145)
Dst	318_Mstatic (+111263)
Dstn	40157_Mdynamic (-39000), 40158_Mdynamic (-38511)
Dtna	31913_Mstatic (+80270)
Dtnb	13621_Mstatic (-34665), 13624_Mstatic (+130673)
Dusp4	64455_Mstatic (-14225)
Dusp5	36042_Mstatic (-124678)
Dusp6	7540_Mstatic (-113882), 7541_Mstatic (-113039), 7574_Mstatic (+21009)
Dym	33419_Mstatic (+84968)
Dynlrb2	66922_Mstatic (-222491), 66923_Mstatic (-220715), 66930_Mstatic (-140064), 66931_Mdynamic (-137150)
Dyrk1b	59791_Mstatic (+64162), 59792_Mstatic (+64858)
Dysf	56572_Mstatic (+479866)
Dzip1l	70692_Mstatic (+60477)
E030025P04Rik	12725_Mstatic (-125927)
E130114P18Rik	46889_Mdynamic (-155329)
E2f8	60508_Mstatic (-2770)
E330014E10Rik	51876_Mstatic (+162553)
Ebf1	9376_Mstatic (+307698), 9384_Mstatic (+560858)
Ebf2	21559_Mstatic (+397822)
Ecd	19976_Mstatic (+28415), 19975_Mstatic (+29774)
Ece1	48828_Mdynamic (+39969)
Echdc2	47412_Mdynamic (-41337), 47413_Mdynamic (-38895), 47414_Mdynamic (-34606), 47415_Mstatic (-32948)
Eci2	17411_Mstatic (-22303)
Eddm3b	20905_Mdynamic (-20825)
Edem1	57490_Mdynamic (-17374)
Edem3	2935_Mstatic (-34891)
Edn1	17728_Mstatic (+292530), 17729_Mstatic (+365734)
Eea1	7465_Mstatic (-163368), 7492_Mdynamic (+397636)
Efcab1	25981_Mdynamic (+43984), 25984_Mstatic (+644078)
Efcab11	15872_Mdynamic (+23844), 15871_Mdynamic (+24732), 15857_Mstatic (+436080), 15856_Mstatic (+438013)
Efcab3	12464_Mstatic (-115695)
Efemp1	9066_Mdynamic (-168810), 9071_Mdynamic (-150627), 9074_Mstatic (+149603)
Efna5	30435_Mdynamic (-129767)
Efnb1	72436_Mstatic (+18202)
Efr3b	13663_Mstatic (+56626)
Egf	44418_Mstatic (+162154), 44417_Mstatic (+163474), 44409_Mstatic (+196691)
Egflam	22533_Mstatic (+146385), 22532_Mstatic (+150830), 22531_Mstatic (+154365)
Egfr	8728_Mdynamic (-162802), 8731_Mstatic (-54248), 8733_Mdynamic (-49965), 8734_Mdynamic (-48870), 8735_Mstatic (-12817), 8738_Mdynamic (-7314), 8741_Mstatic (+10566), 8742_Mstatic (+11579), 8750_Mstatic (+28248), 8751_Mstatic (+29412), 8753_Mstatic (+36993), 8758_Mstatic (+44094), 8764_Mstatic (+56006), 8765_Mstatic (+57258), 8766_Mstatic (+58292), 8767_Mstatic (+63854), 8768_Mstatic (+64555), 8769…
Egln3	14583_Mstatic (-158108)
Eid2	59791_Mstatic (-24250), 59792_Mstatic (-23554)
Eif2a	42546_Mdynamic (-17268)
Eif2s2	40557_Mstatic (-74998)
Eif4e3	57308_Mstatic (+291614), 57304_Mdynamic (+364205), 57302_Mstatic (+390800)
Eif4ebp3	32231_Mstatic (-8500), 32232_Mdynamic (-7263)
Eif4g3	48828_Mdynamic (-90816)
Eif4h	53712_Mdynamic (+12481)
Elac2	10298_Mstatic (+152464)
Elfn1	54135_Mstatic (+283740), 54140_Mdynamic (+305136)
Elk3	7278_Mdynamic (+55548), 7272_Mstatic (+130877)
Ell	65272_Mdynamic (+25273)
Ell2	18776_Mdynamic (-340318)
Elmo1	16908_Mstatic (+315541), 16911_Mdynamic (+570661), 16912_Mstatic (+642672)
Elmod3	56401_Mdynamic (-2080)
Elmsan1	15548_Mdynamic (-85097), 15547_Mstatic (-79627)
Eln	53722_Mstatic (-68982), 53721_Mstatic (-66588)
Elovl2	17657_Mstatic (+72199)
Elovl3	35826_Mstatic (-32110), 35827_Mstatic (-31653), 35828_Mstatic (-27816), 35830_Mstatic (-17)
Elovl6	44389_Mstatic (-116496), 44409_Mstatic (+26245), 44417_Mstatic (+59462), 44418_Mstatic (+60782)
Elp6	71220_Mstatic (+11477), 71221_Mstatic (+12029)
Emc2	23216_Mstatic (+137841)
Emcn	44591_Mdynamic (-666480)
Eml4	30951_Mstatic (-102168)
Emp1	58519_Mstatic (+722896), 58520_Mstatic (+723561)
Emsy	61694_Mdynamic (+131536), 61692_Mstatic (+133647)
Emx2	36375_Mstatic (-87432)
En2	50247_Mstatic (-71612)
Enc1	19138_Mstatic (+590744), 19140_Mdynamic (+612559)
Endog	37308_Mdynamic (-26860)
Enpep	44389_Mstatic (-83170), 44388_Mstatic (-3382)
Enpp2	23342_Mdynamic (-126947), 23340_Mdynamic (-123620)
Enpp5	29833_Mstatic (-21518), 29834_Mstatic (-17381), 29836_Mstatic (-7025)
Enpp6	64889_Mstatic (-68463)
Epas1	31199_Mstatic (-137882)
Epb41l1	40669_Mstatic (+65307)
Epb41l3	30578_Mstatic (-868056), 30579_Mstatic (-844106)
Epb41l4a	32089_Mdynamic (+444606)
Epb41l4b	46151_Mdynamic (-154892), 46149_Mdynamic (-141836), 46136_Mdynamic (+20167), 46135_Mstatic (+21079), 46133_Mstatic (+27084), 46132_Mdynamic (+28227), 46123_Mstatic (+78442)
Epgn	51718_Mdynamic (-39776)
Epha4	1464_Mstatic (-628120)
Ephb4	53906_Mstatic (+47497)
Ephx2	21512_Mstatic (-8591), 21505_Mstatic (+41572)
Ephx4	52313_Mdynamic (+10469)
Eps8	58587_Mstatic (+174288)
Erap1	18757_Mstatic (-133866), 18758_Mstatic (-131685)
Erbb3	8312_Mstatic (-11376)
Erc1	57889_Mdynamic (+64128), 57884_Mstatic (+155260)
Erc2	20279_Mdynamic (+36309)
Ercc6l2	18533_Mdynamic (-149513)
Ergic1	28981_Mstatic (+21019), 28984_Mdynamic (+27711), 28989_Mstatic (+45220), 28994_Mstatic (+72233)
Erlin1	35702_Mstatic (+25389)
Erlin2	64289_Mstatic (-24343)
Ern1	12551_Mstatic (-2558), 12544_Mdynamic (+74772)
Ero1lb	16822_Mstatic (-15056)
Erp44	45904_Mstatic (+33742)
Errfi1	49533_Mstatic (-194847), 49534_Mstatic (-194368)
Erv3	39960_Mstatic (-9463), 39959_Mstatic (-8389)
Esd	21797_Mdynamic (+62067), 21798_Mdynamic (+62845)
Esr1	4476_Mdynamic (+5958)
Esr2	15076_Mstatic (+167174)
Esrrg	4123_Mdynamic (-752806), 4127_Mstatic (-493072)
Etaa1	8828_Mdynamic (+217568), 8823_Mdynamic (+452506)
Etfbkmt	59010_Mstatic (-5792), 59011_Mdynamic (-3255), 59012_Mdynamic (-1752), 59020_Mdynamic (+26639), 59021_Mstatic (+27217), 59022_Mdynamic (+28044)
Etnk1	58791_Mstatic (-14656), 58795_Mdynamic (+76118), 58800_Mstatic (+317948), 58815_Mdynamic (+690055)
Etnppl	44446_Mdynamic (-402620)
Etv6	58421_Mstatic (+39500), 58436_Mdynamic (+172723)
Evi2a	11047_Mdynamic (-30181)
Evpl	13123_Mdynamic (+31802)
Evx1	55934_Mdynamic (+292927)
Exoc6	35279_Mdynamic (-94433), 35285_Mdynamic (-48678)
Exph5	69040_Mstatic (-9082), 69041_Mstatic (-6165)
Ext1	23310_Mstatic (-196943), 23289_Mdynamic (+145930), 23286_Mdynamic (+177351), 23285_Mstatic (+179150), 23282_Mdynamic (+182891)
Eya1	142_Mdynamic (+502338)
Eya4	4912_Mdynamic (-404215)
F11	64745_Mdynamic (+22338), 64741_Mstatic (+25471), 64740_Mstatic (+150018)
F11r	3627_Mstatic (+20201)
F13b	2830_Mstatic (+47019)
F2r	19039_Mstatic (-45667)
F2rl2	19039_Mstatic (-32727)
F2rl3	65445_Mstatic (+255922)
F3	44229_Mstatic (+68980)
Faap20	49758_Mstatic (+66906)
Fabp1	56268_Mstatic (-5616)
Fabp12	41806_Mstatic (+61290)
Fabp4	41806_Mstatic (-31317)
Faf1	47508_Mdynamic (+129554), 47509_Mstatic (+166292)
Faf2	18174_Mstatic (+42858)
Fam107a	19753_Mstatic (+45254)
Fam107b	36442_Mstatic (-80162)
Fam109a	53124_Mstatic (+99572)
Fam120b	28640_Mstatic (+31039)
Fam120c	72739_Mdynamic (+146887), 72740_Mstatic (+148030)
Fam122b	72213_Mstatic (+107950)
Fam124a	21278_Mstatic (-86888), 21281_Mdynamic (-47256)
Fam129a	2935_Mstatic (+149110)
Fam133b	49847_Mstatic (-49553)
Fam159a	47441_Mdynamic (+20573)
Fam160b1	36272_Mstatic (-119339), 36274_Mdynamic (-102988)
Fam161a	9022_Mdynamic (+127902)
Fam171b	38674_Mstatic (+20491)
Fam184b	50829_Mdynamic (+62480)
Fam187b	60006_Mstatic (+8519), 60008_Mdynamic (+11829)
Fam189a2	34706_Mstatic (+155009)
Fam196a	63127_Mstatic (-316020), 63123_Mstatic (-114984), 63118_Mdynamic (+184871), 63117_Mstatic (+197334), 63116_Mstatic (+197960)
Fam19a2	8069_Mstatic (+955502)
Fam19a5	24889_Mdynamic (-313962)
Fam208a	20252_Mstatic (-99781)
Fam210a	33259_Mstatic (+238011)
Fam213b	49709_Mstatic (-16322)
Fam222b	10931_Mstatic (+10048)
Fam3c	55031_Mdynamic (-134800), 55027_Mdynamic (+12512)
Fam46c	43702_Mstatic (+287638)
Fam47e	51811_Mstatic (-18680)
Fam49a	13861_Mstatic (+222901)
Fam49b	23733_Mstatic (-301475), 23718_Mstatic (-135368)
Fam53a	50470_Mdynamic (+162486), 50469_Mdynamic (+164199)
Fam69b	37076_Mstatic (-2109)
Fam81a	69919_Mdynamic (+63315), 69918_Mdynamic (+71308)
Fam83a	23440_Mstatic (+37310)
Fam83b	70187_Mstatic (-182109)
Fam92b	67179_Mstatic (-232295)
Fam98a	30762_Mstatic (+45308)
Fancc	18526_Mdynamic (-117807), 18525_Mdynamic (-117115), 18524_Mstatic (-113314)
Fancf	60590_Mstatic (-5910)
Fank1	63098_Mstatic (+416405)
Far2	58977_Mdynamic (-403363), 58978_Mdynamic (-402808), 58983_Mstatic (-213744), 58984_Mdynamic (-102307)
Farp1	22241_Mstatic (+58321), 22251_Mstatic (+169517), 22253_Mdynamic (+202269), 22254_Mdynamic (+203580)
Fars2	17439_Mstatic (+209455)
Fas	35121_Mdynamic (+22699)
Fat1	64729_Mstatic (-240633), 64735_Mstatic (+12924)
Fbf1	13112_Mstatic (-7161)
Fblim1	49115_Mstatic (+28350)
Fbp1	18462_Mdynamic (+16492)
Fbp2	18462_Mdynamic (-13390)
Fbxl17	30435_Mdynamic (+488933)
Fbxo4	22407_Mdynamic (+258643), 22406_Mdynamic (+339225), 22404_Mdynamic (+361075), 22403_Mdynamic (+371338)
Fbxo47	11940_Mstatic (+52813)
Fbxo48	8741_Mstatic (-188633), 8742_Mstatic (-187620), 8750_Mstatic (-170951), 8751_Mstatic (-169787), 8753_Mstatic (-162206), 8758_Mstatic (-155105), 8764_Mstatic (-143193), 8765_Mstatic (-141941), 8766_Mstatic (-140907), 8767_Mstatic (-135345), 8768_Mstatic (-134644), 8769_Mstatic (-133924), 8770_Mstatic (-133201), 8776_Mstatic (-124600), 8778_Mstatic (-119224), 8779_Mstatic (-118072), 8780_Mstatic (-…
Fbxo7	7021_Mstatic (+142117)
Fbxw7	43024_Mstatic (+317228)
Fcf1	15575_Mstatic (-31295)
Fchsd2	61873_Mstatic (+189677)
Fdps	43189_Mstatic (-8090)
Fem1c	32553_Mdynamic (+70647)
Fer	30466_Mdynamic (+52969)
Fermt1	40035_Mdynamic (-570865)
Fez2	30786_Mdynamic (+10593)
Fezf1	55054_Mstatic (-399798), 55053_Mstatic (-398264), 55051_Mstatic (-146056)
Fezf2	19818_Mstatic (+20627)
Fga	42921_Mdynamic (-10716), 42922_Mdynamic (-9555), 42928_Mdynamic (+7159)
Fgb	42928_Mdynamic (+16491)
Fgd2	29229_Mstatic (+24349), 29245_Mstatic (+94785), 29246_Mstatic (+96185), 29249_Mdynamic (+108708), 29250_Mdynamic (+109687)
Fgf12	26542_Mstatic (-451636)
Fgf23	58242_Mstatic (-27667)
Fgf6	58242_Mstatic (+29693)
Fgf9	21150_Mdynamic (+94190), 21155_Mstatic (+920598)
Fgfr1	64225_Mdynamic (-5333)
Fgg	42913_Mdynamic (-7012), 42921_Mdynamic (+7576), 42922_Mdynamic (+8737)
Fgl1	64699_Mdynamic (+104263)
Fgr	48430_Mstatic (+4822)
Fh1	3717_Mstatic (+17547)
Fhit	19788_Mstatic (-268256), 19786_Mstatic (+2505), 19785_Mstatic (+28877), 19784_Mstatic (+29823), 19781_Mdynamic (+411268), 19780_Mdynamic (+647844)
Fhl2	587_Mstatic (-109485)
Fign	38223_Mstatic (-343191), 38210_Mstatic (+235960), 38208_Mdynamic (+552373), 38207_Mdynamic (+587217)
Fignl1	8673_Mdynamic (-79549), 8670_Mstatic (-73518)
Fkbp4	58302_Mstatic (-42921)
Fkbp5	29127_Mstatic (+65446)
Flrt2	15789_Mstatic (-143073)
Flrt3	40135_Mdynamic (-614848), 40134_Mstatic (-607788), 40132_Mstatic (-523352)
Fmn2	3691_Mdynamic (-11712), 3698_Mdynamic (+263847), 3699_Mdynamic (+265026), 3700_Mstatic (+270148), 3705_Mdynamic (+404441), 3707_Mdynamic (+418639)
Fmod	2603_Mstatic (-85460)
Fndc3b	42047_Mstatic (+216170)
Fnip2	42820_Mdynamic (+325297)
Focad	46716_Mstatic (+89568)
Foxa1	14675_Mdynamic (+30338)
Foxa2	40306_Mstatic (+41400), 40293_Mdynamic (+82990), 40288_Mdynamic (+114979), 40279_Mdynamic (+486003)
Foxa3	59399_Mdynamic (+5341)
Foxb1	69906_Mstatic (-74542)
Foxc1	17306_Mdynamic (+386870)
Foxn3	15872_Mdynamic (-465801), 15871_Mdynamic (-464913), 15857_Mstatic (-53565), 15856_Mstatic (-51632)
Foxo1	42445_Mstatic (+269084)
Foxp1	57308_Mstatic (-212139), 57304_Mdynamic (-139548), 57302_Mstatic (-112953), 57291_Mstatic (+9186), 57273_Mstatic (+571856)
Foxq1	17278_Mdynamic (-157678), 17283_Mstatic (-54138), 17286_Mstatic (-46917)
Fras1	51888_Mstatic (-69629), 51890_Mdynamic (-67367)
Frmd4a	36472_Mstatic (+145636)
Frmd8	34013_Mstatic (+45067), 34009_Mdynamic (+52388)
Frrs1	44123_Mdynamic (+32538), 44124_Mstatic (+36945)
Frrs1l	46136_Mdynamic (-132879), 46135_Mstatic (-131967), 46133_Mstatic (-125962), 46132_Mdynamic (-124819), 46123_Mstatic (-74604)
Frs2	7838_Mdynamic (-37151)
Fst	19628_Mstatic (-32228)
Fut8	15132_Mdynamic (-182065)
Fxyd5	60008_Mdynamic (+52967), 60006_Mstatic (+56277)
Fyb	22452_Mstatic (-133020), 22453_Mstatic (-130742), 22454_Mstatic (-130021), 22455_Mstatic (-78724)
Fyb2	47162_Mstatic (+176180), 47165_Mdynamic (+187830)
Fyn	5147_Mstatic (-196152), 5148_Mstatic (-153077), 5158_Mstatic (+64719)
Fzd10	53528_Mdynamic (-42573)
Fzd7	891_Mdynamic (+5451)
G2e3	14508_Mstatic (-88326)
G3bp2	51752_Mdynamic (-38092)
G6pc	12219_Mstatic (-24639)
Gab2	61600_Mstatic (-121070)
Gabarapl1	58399_Mstatic (+6567)
Gabbr2	45860_Mdynamic (+127846)
Gabra1	9290_Mstatic (-15775)
Gabra6	9290_Mstatic (+122346)
Gabrd	49763_Mstatic (+25910)
Gabrg1	51230_Mdynamic (+518802)
Gad2	36866_Mstatic (+41721), 36867_Mstatic (+48451)
Gadd45g	18053_Mdynamic (+10723), 18079_Mdynamic (+221955), 18082_Mstatic (+244667), 18089_Mstatic (+344778)
Gadl1	71417_Mstatic (+175851), 71420_Mstatic (+188661), 71423_Mstatic (+203253), 71425_Mstatic (+228504)
Gap43	27188_Mdynamic (-893637)
Gapvd1	37654_Mstatic (+203290)
Gas2	60590_Mstatic (-10873)
Gas2l3	7169_Mdynamic (+45794)
Gas7	10329_Mstatic (-226312), 10340_Mdynamic (-28949)
Gas8	67423_Mstatic (+123270)
Gatb	43024_Mstatic (-304745)
Gbe1	27560_Mdynamic (+17044)
Gc	51601_Mstatic (+35131), 51597_Mstatic (+135615)
Gca	38205_Mstatic (+243530), 38206_Mstatic (+263077)
Gclc	70203_Mstatic (-1161)
Gcnt3	69919_Mdynamic (-40175), 69918_Mdynamic (-32182)
Gcnt4	19096_Mdynamic (+35734)
Gda	34619_Mstatic (+175044)
Gde1	62432_Mdynamic (+4564)
Gdf7	13750_Mstatic (+85002)
Gfra1	36341_Mstatic (+50463), 36331_Mstatic (+171430), 36329_Mstatic (+363383), 36322_Mstatic (+528396), 36321_Mstatic (+581293)
Gfra4	39898_Mstatic (+123305), 39897_Mstatic (+124706)
Gfral	70185_Mstatic (-59947), 70184_Mstatic (-59449), 70183_Mstatic (-23721)
Ggta1	37721_Mdynamic (-47977)
Ghdc	12161_Mstatic (-68739)
Ghr	22407_Mdynamic (-137700), 22406_Mdynamic (-57118), 22404_Mdynamic (-35268), 22403_Mdynamic (-25005), 22394_Mstatic (+85091)
Ghsr	42047_Mstatic (+122918)
Gimd1	44512_Mstatic (-68772)
Gins2	67225_Mstatic (-42629), 67192_Mstatic (+97752), 67191_Mstatic (+99223)
Gja1	5462_Mstatic (+699529)
Gja10	45386_Mstatic (+86437)
Gjb5	48124_Mstatic (-94039)
Gjb6	21123_Mdynamic (-233973)
Gk	72376_Mdynamic (+41798)
Gk2	51938_Mdynamic (-529972)
Glce	69427_Mstatic (+28224)
Gli2	2117_Mstatic (+241107)
Glo1	29294_Mstatic (+2920)
Glp1r	29299_Mstatic (-247613)
Glrb	42864_Mdynamic (-96390)
Glrx	18799_Mstatic (+5116)
Glrx5	16187_Mstatic (-12585)
Glt6d1	36995_Mstatic (+3962)
Gm10181	68150_Mstatic (-222627)
Gm10192	46849_Mdynamic (+76265), 46848_Mdynamic (+80334), 46843_Mstatic (+157429), 46842_Mstatic (+175368), 46841_Mstatic (+181584)
Gm10203	59010_Mstatic (+5551)
Gm10277	10917_Mstatic (-43249)
Gm10283	65008_Mstatic (+734839), 65007_Mstatic (+753450)
Gm10295	61010_Mstatic (-937006), 61007_Mstatic (-864409), 61001_Mdynamic (-639919), 60965_Mdynamic (+153254), 60943_Mstatic (+774218), 60937_Mstatic (+826524), 60936_Mstatic (+834560), 60935_Mstatic (+835866), 60931_Mdynamic (+851996)
Gm10300	48358_Mstatic (-16816)
Gm10309	31199_Mstatic (-110793)
Gm10320	19150_Mstatic (-103527)
Gm10384	23053_Mdynamic (-103970), 23046_Mdynamic (-19141)
Gm10549	32089_Mdynamic (+98437)
Gm10604	45231_Mstatic (-82411)
Gm10842	12473_Mstatic (+19159)
Gm10944	4614_Mdynamic (+163909)
Gm11011	41357_Mstatic (+512394)
Gm11096	30928_Mstatic (-65104), 30929_Mstatic (-62670), 30930_Mstatic (-55560)
Gm11146	27641_Mdynamic (+50880), 27622_Mstatic (+557529)
Gm11232	46483_Mstatic (-47031)
Gm11487	46505_Mdynamic (+458670)
Gm11639	12464_Mstatic (+290804)
Gm12169	9430_Mdynamic (+40606)
Gm12695	46849_Mdynamic (-321715), 46848_Mdynamic (-317646), 46843_Mstatic (-240551), 46842_Mstatic (-222612), 46841_Mstatic (-216396)
Gm1330	40346_Mstatic (-1756)
Gm14226	40559_Mstatic (+2184), 40560_Mstatic (+3176), 40561_Mstatic (+4174)
Gm15217	20754_Mdynamic (-671860)
Gm16223	50725_Mdynamic (+381832), 50728_Mstatic (+816529)
Gm16286	33584_Mstatic (+30637)
Gm16485	67808_Mdynamic (+241347)
Gm17416	40414_Mdynamic (-21021)
Gm20388	67125_Mstatic (+25896)
Gm3443	34630_Mdynamic (+68934), 34631_Mstatic (+71128), 34632_Mstatic (+75075), 34634_Mstatic (+85675)
Gm4302	7603_Mstatic (-192157)
Gm45753	64770_Mstatic (-32429), 64769_Mstatic (-29650), 64768_Mstatic (-28304)
Gm4788	2846_Mstatic (-394313), 2843_Mstatic (-300124), 2840_Mstatic (-82693)
Gm4841	32846_Mdynamic (+39941)
Gm4950	32642_Mstatic (+403813)
Gm4951	32835_Mdynamic (-994141), 32837_Mdynamic (-2775), 32846_Mdynamic (+21251)
Gm5093	29980_Mstatic (-28323), 29974_Mstatic (-8192)
Gm5148	42273_Mdynamic (-636015)
Gm5415	304_Mstatic (-667768), 303_Mstatic (-666992), 302_Mstatic (-549769)
Gm5431	9476_Mdynamic (+3057)
Gm5447	17278_Mdynamic (+426288), 17283_Mstatic (+529828), 17286_Mstatic (+537049)
Gm5724	58716_Mstatic (-884)
Gm6614	58732_Mstatic (+16021)
Gm6899	9058_Mstatic (+90887), 9060_Mstatic (+674517)
Gm6904	21165_Mstatic (+53929)
Gm7075	5737_Mstatic (+8014)
Gm732	72553_Mstatic (-716487), 72552_Mdynamic (-660262)
Gm7489	23310_Mstatic (-341804)
Gm765	57291_Mstatic (-811078), 57273_Mstatic (-248408), 57266_Mstatic (+471034)
Gm773	72222_Mstatic (-63615)
Gm815	34791_Mstatic (-227371), 34809_Mdynamic (-107571)
Gm973	891_Mdynamic (-28666)
Gm9733	41888_Mdynamic (+130876)
Gm9747	1500_Mdynamic (-74527)
Gm9833	41799_Mdynamic (+41060)
Gm9887	14777_Mstatic (-170848), 14769_Mdynamic (-78869), 14766_Mdynamic (-46867)
Gm9920	23365_Mdynamic (-84591), 23361_Mdynamic (-39629)
Gm9961	25882_Mstatic (-493821)
Gmds	17306_Mdynamic (+145098)
Gmnc	26522_Mstatic (+240161), 26515_Mstatic (+298464)
Gmpr	17849_Mdynamic (+448385), 17851_Mdynamic (+453136)
Gnb4	42169_Mstatic (+41212), 42168_Mstatic (+53439)
Gng2	19939_Mstatic (-18929)
Gnpda2	51230_Mdynamic (-731478)
Gns	7967_Mdynamic (-15331)
Golim4	42792_Mstatic (+53942), 42791_Mstatic (+167894), 42790_Mdynamic (+169020)
Gpat4	64141_Mstatic (+14691), 64138_Mstatic (+26442)
Gpatch2	4123_Mdynamic (+29499), 4127_Mstatic (+289233)
Gpbp1	19483_Mstatic (+163853)
Gpc1	1914_Mstatic (+126)
Gpc6	22129_Mstatic (+754591), 22130_Mstatic (+825123), 22131_Mstatic (+829955)
Gpm6a	64964_Mdynamic (-29574)
Gpr12	54503_Mstatic (-12261)
Gpr146	54048_Mstatic (-21561)
Gpr151	32488_Mstatic (-284622)
Gpr155	38507_Mstatic (-29657)
Gpr156	27107_Mstatic (-42758), 27109_Mstatic (-14964), 27110_Mstatic (-14109), 27115_Mstatic (+141504)
Gpr162	58129_Mstatic (-8646)
Gpr17	32024_Mstatic (-16864)
Gprc5a	58498_Mstatic (+10420)
Gprc5d	58498_Mstatic (+42175)
Gprin3	56170_Mdynamic (-29859)
Gramd3	32747_Mstatic (-258508), 32752_Mstatic (-3403), 32759_Mstatic (+18741)
Grb10	8704_Mstatic (-215318), 8687_Mdynamic (+91251), 8678_Mstatic (+115082)
Grb14	38223_Mstatic (+581579)
Grem2	3709_Mstatic (-9546), 3707_Mdynamic (+1355), 3705_Mdynamic (+15553), 3700_Mstatic (+149846), 3699_Mdynamic (+154968), 3698_Mdynamic (+156147)
Grhpr	45737_Mstatic (-3851)
Gria1	9875_Mstatic (-941884)
Grid1	20610_Mstatic (+865592)
Grid2ip	54329_Mstatic (+39503)
Grik1	27797_Mstatic (-196526)
Grik3	48034_Mstatic (-98334), 48035_Mstatic (-70911), 48036_Mstatic (-53216)
Grin2a	25779_Mstatic (+226449)
Grin2b	58520_Mstatic (+87019), 58519_Mstatic (+87684)
Grip1	7924_Mstatic (-556734)
Grm1	4614_Mdynamic (+237099)
Grm7	57498_Mstatic (+222904)
Grm8	55098_Mdynamic (+308130), 55097_Mdynamic (+310529)
Grpr	72808_Mstatic (-196499)
Gse1	67179_Mstatic (-79105), 67191_Mstatic (+1215), 67192_Mstatic (+2686)
Gsk3b	27115_Mstatic (-31001)
Gsta3	233_Mstatic (+93271)
Gstm2	43949_Mstatic (+6268)
Gstm3	43949_Mstatic (-10902), 43944_Mstatic (+2370)
Gstm6	43944_Mstatic (-23179)
Gstp1	33837_Mstatic (+2759), 33836_Mstatic (+3978), 33835_Mstatic (+13303)
Gstp2	33841_Mstatic (-3946)
Gtdc1	37883_Mdynamic (+717547)
Gtf2b	44717_Mdynamic (-25096), 44718_Mstatic (-20572)
Gtf2i	53690_Mstatic (-113387)
Gtf2ird1	53690_Mstatic (+28564)
Gtpbp4	16775_Mdynamic (-78004)
Gucy1b2	21281_Mdynamic (-52192), 21278_Mstatic (-12560)
Gucy2f	72690_Mstatic (+198289)
Gulo	21504_Mstatic (-14487)
Gulp1	610_Mstatic (+245514), 611_Mstatic (+282863)
H1fx	56773_Mstatic (-22224)
H2al1n	71854_Mstatic (+11862)
H2al1o	71977_Mdynamic (+546427)
H2al2a	36769_Mstatic (+227435)
H3f3b	13088_Mdynamic (+56)
Hacd4	46716_Mstatic (+254717)
Hadh	44483_Mstatic (-7398)
Hagh	28842_Mdynamic (+19035)
Hao1	40051_Mdynamic (+8652), 40050_Mdynamic (+9603), 40049_Mdynamic (+12181)
Has2	23405_Mstatic (+415753)
Haus3	50505_Mstatic (+63622)
Havcr1	9440_Mstatic (-30202)
Hc	37693_Mstatic (-15681), 37692_Mdynamic (-12826), 37691_Mstatic (-7940), 37690_Mstatic (-5290)
Hcrtr1	48281_Mstatic (+9391)
Hcrtr2	70185_Mstatic (+49974), 70184_Mstatic (+50472), 70183_Mstatic (+86200)
Hdac9	14344_Mstatic (+290425)
Hdx	72570_Mdynamic (+70642)
Heatr5a	14534_Mstatic (+101410)
Hectd1	14534_Mstatic (-40375)
Hectd2	35208_Mstatic (-29410), 35209_Mstatic (-20260)
Helt	64816_Mstatic (-94685), 64810_Mdynamic (-67768)
Hemk1	70973_Mdynamic (+34869)
Herc3	56132_Mstatic (-222651), 56133_Mstatic (-204252), 56136_Mstatic (-99649), 56137_Mstatic (-93011)
Herc6	56125_Mdynamic (+66404)
Hes1	26583_Mstatic (-64999), 26611_Mstatic (+192465)
Hes6	1858_Mstatic (-7407)
Hhat	4344_Mstatic (-41508)
Hhex	35279_Mdynamic (+23098), 35285_Mdynamic (+68853)
Hibadh	55934_Mdynamic (+33964)
Higd1a	71675_Mdynamic (-24077)
Hk2	56492_Mstatic (-153322), 56491_Mstatic (-152261)
Hlf	11612_Mstatic (+69176)
Hmbox1	21426_Mstatic (+41701)
Hmcn1	2910_Mstatic (-173192), 2908_Mdynamic (-165269)
Hmgcs2	43649_Mstatic (+22766)
Hmx3	62964_Mdynamic (-93578), 62965_Mdynamic (-92235), 62966_Mstatic (-90418)
Hnf4a	40910_Mdynamic (-52987)
Hopx	51424_Mdynamic (+12248)
Hp	66607_Mdynamic (+5502)
Hpca	48193_Mstatic (+7550), 48192_Mstatic (+8436)
Hpcal1	14019_Mstatic (+107723)
Hps5	60454_Mstatic (+41218)
Hpx	61995_Mstatic (+7502), 61994_Mdynamic (+9505), 61993_Mstatic (+10849)
Hrasls	26550_Mstatic (-219379), 26551_Mstatic (-218270), 26553_Mdynamic (-209883)
Hrh1	57613_Mstatic (+10494)
Hrh4	31762_Mstatic (+35904), 31763_Mstatic (+36498), 31765_Mdynamic (+218643), 31766_Mstatic (+380351), 31767_Mstatic (+381898), 31768_Mstatic (+382979)
Hs3st4	62623_Mstatic (-339219)
Hs6st1	360_Mdynamic (-141842), 362_Mdynamic (-134697), 381_Mstatic (+33122)
Hs6st3	22190_Mstatic (+691241), 22191_Mstatic (+692908), 22192_Mstatic (+697288)
Hsbp1l1	33584_Mstatic (+9570)
Hsd17b12	39016_Mdynamic (+3526)
Hsd17b2	67036_Mdynamic (+14105)
Hsd17b7	3500_Mstatic (-94893)
Hsd3b2	43672_Mstatic (-27806), 43668_Mdynamic (+36830), 43667_Mstatic (+37993), 43666_Mdynamic (+42115), 43665_Mstatic (+46601), 43664_Mdynamic (+78181), 43663_Mstatic (+78932)
Hsd3b3	43672_Mstatic (+1116)
Hsd3b5	43668_Mdynamic (-57404), 43667_Mstatic (-56241), 43666_Mdynamic (-52119), 43665_Mstatic (-47633), 43664_Mdynamic (-16053), 43663_Mstatic (-15302)
Hsf2	5462_Mstatic (-399309)
Hspb1	53820_Mstatic (-82)
Hspd1	753_Mdynamic (+8128)
Htr1b	70323_Mstatic (+899421), 70321_Mstatic (+951910), 70320_Mdynamic (+960148)
Htr6	48909_Mdynamic (+94745), 48908_Mdynamic (+95853)
Hyal5	55083_Mstatic (+75085)
Icam2	12544_Mdynamic (-30243)
Id2	14139_Mstatic (-704387), 14132_Mstatic (-285613), 14122_Mstatic (-157761), 14119_Mstatic (-152893), 14091_Mdynamic (-16814)
Ido2	64195_Mdynamic (+7541)
Ifitm1	63326_Mdynamic (-4002)
Igf1	7112_Mstatic (-139795), 7113_Mdynamic (-72177), 7114_Mdynamic (-64104), 7126_Mdynamic (+6260)
Igfals	28842_Mdynamic (-8130)
Igfbp1	8567_Mstatic (-76433)
Igfbp3	8594_Mstatic (-602047)
Igsf21	49002_Mstatic (+267830)
Igsf23	59524_Mstatic (-2007)
Igsf3	43731_Mstatic (+133028)
Ihh	1399_Mdynamic (-63676), 1394_Mstatic (-11240), 1393_Mstatic (-10232)
Il12rb2	56224_Mdynamic (-61908), 56223_Mstatic (+10289)
Il13ra1	72037_Mdynamic (-3627), 72039_Mstatic (+14376)
Il15	65596_Mstatic (+153319), 65595_Mstatic (+157783)
Il1r1	549_Mdynamic (-36966), 557_Mdynamic (+2980), 560_Mdynamic (+11918), 561_Mdynamic (+17828)
Il1r2	549_Mdynamic (+103346)
Il1rap	26515_Mstatic (+109806), 26522_Mstatic (+168109)
Il1rl2	557_Mdynamic (-96567), 560_Mdynamic (-87629), 561_Mdynamic (-81719)
Il23r	56224_Mdynamic (+53759)
Ilf2	43312_Mstatic (-2764), 43315_Mstatic (+9382)
Ilvbl	6289_Mstatic (-92441)
Immp2l	14448_Mstatic (-470228), 14452_Mdynamic (-451404), 14453_Mdynamic (-449798)
Impdh2	71126_Mstatic (-14183)
Impg1	70323_Mstatic (-267756), 70321_Mstatic (-215267), 70320_Mdynamic (-207029), 70317_Mstatic (+254234)
Inhba	16860_Mdynamic (+35154), 16874_Mstatic (+624627), 16875_Mstatic (+690971)
Inhbc	8177_Mstatic (-34415)
Inmt	56064_Mstatic (-14870)
Inpp4a	453_Mdynamic (-21646)
Inpp4b	65595_Mstatic (+530239), 65596_Mstatic (+534703)
Inpp5a	63240_Mstatic (+100268)
Insc	62328_Mstatic (+161810), 62330_Mstatic (+442098), 62337_Mstatic (+629803)
Insig1	50247_Mstatic (+22672)
Insr	63616_Mdynamic (+9293)
Ints7	4287_Mdynamic (+12015)
Ints8	45202_Mdynamic (+18595)
Ipmk	5980_Mstatic (+32944), 5981_Mstatic (+41787)
Ipo5	22225_Mstatic (-376737)
Iqcj	42719_Mdynamic (-225019), 42720_Mdynamic (-220199), 42721_Mdynamic (-214996)
Iqub	55064_Mdynamic (+166550), 55061_Mdynamic (+306989)
Irf2	64889_Mstatic (+178719)
Irf2bp1	59399_Mdynamic (+14132)
Irgm1	9476_Mdynamic (-27721)
Irs2	63804_Mdynamic (-212962), 63773_Mdynamic (+46330), 63759_Mdynamic (+102641), 63758_Mstatic (+104270), 63753_Mstatic (+125957), 63746_Mstatic (+410647)
Irs4	72690_Mstatic (-273379)
Irx1	18694_Mstatic (+844152)
Irx3	66019_Mstatic (-235920)
Irx5	66019_Mstatic (-320222)
Isx	65453_Mstatic (-969424), 65454_Mstatic (-968717), 65455_Mstatic (-967285)
Isyna1	65272_Mdynamic (-29533)
Itga10	43533_Mstatic (+1898)
Itga2	19643_Mstatic (+77784), 19642_Mstatic (+78690)
Itga4	38630_Mdynamic (+123095)
Itgam	62855_Mstatic (-52800), 62856_Mstatic (-46340)
Itgb1	67720_Mdynamic (-303132), 67732_Mstatic (-221326), 67733_Mstatic (-220264), 67734_Mstatic (-219024), 67742_Mstatic (-204577)
Itgb1bp1	14024_Mdynamic (+151590)
Itih3	20388_Mdynamic (+19176), 20387_Mdynamic (+19921)
Itih4	20387_Mdynamic (+17363), 20388_Mdynamic (+18108)
Itpr2	58932_Mstatic (+175240)
Ivns1abp	2908_Mdynamic (-186178), 2910_Mstatic (-178255)
Jag1	40114_Mstatic (-437302)
Jak1	47002_Mstatic (-54537)
Jak2	34875_Mstatic (-133497), 34876_Mdynamic (-131335)
Jam2	27691_Mstatic (-27936)
Jarid2	17774_Mstatic (-833691), 17781_Mstatic (-738839), 17799_Mstatic (-402211), 17805_Mdynamic (-292994), 17806_Mdynamic (-284861)
Jph2	40901_Mstatic (+87397), 40900_Mstatic (+89367), 40898_Mstatic (+98166)
Jph4	21032_Mstatic (-44488), 21031_Mstatic (-40528)
Kalrn	26943_Mstatic (+177082), 26939_Mdynamic (+193550), 26937_Mstatic (+244237)
Kank4	46908_Mstatic (+22194)
Kazn	49203_Mdynamic (-989099), 49202_Mdynamic (-983773)
Kbtbd7	21940_Mstatic (-16938)
Kbtbd8	57162_Mstatic (-399460), 57177_Mstatic (-189844)
Kcmf1	56425_Mstatic (+97640)
Kcna4	39260_Mstatic (+674378)
Kcne2	27930_Mdynamic (-132951)
Kcnh7	38210_Mstatic (-677774), 38208_Mdynamic (-361361), 38207_Mdynamic (-326517), 38206_Mstatic (+256916), 38205_Mstatic (+276463)
Kcnip4	50842_Mdynamic (+464683), 50841_Mstatic (+551143)
Kcnj12	10115_Mdynamic (-39470)
Kcnj15	28075_Mstatic (-214426), 28076_Mstatic (-117358)
Kcnj2	12860_Mstatic (+173750), 12861_Mdynamic (+174476), 12862_Mstatic (+176677), 12863_Mdynamic (+190009), 12869_Mstatic (+931041)
Kcnj5	68276_Mdynamic (+212046)
Kcnj6	28076_Mstatic (-142504), 28075_Mstatic (-45436)
Kcnj8	58757_Mstatic (-96728), 58753_Mstatic (+3685), 58749_Mstatic (+43214)
Kcnk1	67595_Mstatic (-18614)
Kcnk15	40968_Mstatic (+31334)
Kcnk16	19963_Mstatic (+75686)
Kcnk5	19963_Mstatic (-11694)
Kcnmb2	42151_Mstatic (-508376)
Kcnn2	32533_Mdynamic (+213197)
Kcnq4	47866_Mstatic (-41900)
Kcns1	40973_Mstatic (+39391)
Kcns2	22970_Mstatic (-93965)
Kcns3	13837_Mstatic (+582802)
Kctd1	31784_Mstatic (-274470)
Kctd3	4159_Mstatic (+105079), 4158_Mstatic (+154553)
Kdelr2	54329_Mstatic (-6979)
Kdm4a	47722_Mstatic (+32391)
Keg1	34451_Mstatic (-10888), 34455_Mstatic (+24843), 34456_Mstatic (+25877)
Khdc1a	233_Mstatic (-15781)
Khdrbs3	23840_Mstatic (-640049)
Kif13b	21400_Mstatic (-128106), 21401_Mstatic (-127042), 21426_Mstatic (+202847)
Kif14	2738_Mdynamic (+63624)
Kif16b	40145_Mstatic (+207153)
Kif1c	10544_Mdynamic (+45280)
Kif21a	25009_Mstatic (-35862), 25007_Mdynamic (-11288)
Kif24	45567_Mstatic (+96472)
Kif26b	3778_Mstatic (+255709)
Kif2a	19384_Mstatic (-620135)
Kif5b	31458_Mstatic (-10355)
Kifap3	3297_Mstatic (+37948), 3298_Mdynamic (+38658)
Kifc3	66186_Mdynamic (-57652), 66185_Mstatic (-11660)
Kirrel3	68345_Mstatic (+577175)
Kitl	7603_Mstatic (+133069)
Kl	54709_Mstatic (-119024), 54718_Mdynamic (+66018), 54719_Mdynamic (+66459), 54722_Mdynamic (+93610), 54724_Mdynamic (+107961)
Klf10	23107_Mstatic (-122251), 23101_Mdynamic (-48215), 23100_Mdynamic (-47136)
Klf12	22023_Mstatic (-195173)
Klf14	55308_Mstatic (-380571)
Klf3	51077_Mstatic (-93061)
Klf4	46107_Mstatic (-520956), 46087_Mstatic (+128648)
Klf9	34662_Mstatic (-138969), 34671_Mstatic (-102738), 34672_Mstatic (-84045), 34674_Mstatic (-79842), 34675_Mstatic (-79092), 34676_Mstatic (-78186), 34679_Mstatic (-72372), 34682_Mstatic (-15329), 34690_Mstatic (+21608)
Klhdc10	55232_Mstatic (+7924)
Klhdc7a	49002_Mstatic (-10928), 48994_Mstatic (+7019), 48991_Mstatic (+91912)
Klhl1	21990_Mstatic (+590483)
Klhl2	65098_Mdynamic (+1105), 65093_Mstatic (+109323)
Klhl24	26170_Mdynamic (+12134)
Klre1	58399_Mstatic (-38126)
Klrg1	58036_Mstatic (+153290)
Kmo	3724_Mstatic (+19901)
Kmt2e	50089_Mdynamic (+24583)
Kremen1	8467_Mdynamic (-118912)
Krr1	7736_Mdynamic (-462947), 7752_Mstatic (-374443)
Krtap24-1	27798_Mstatic (+28743)
Krtap7-1	27808_Mstatic (+6265), 27807_Mdynamic (+12311)
Krtap8-1	27808_Mstatic (-14106), 27807_Mdynamic (-8060)
Ktn1	20847_Mdynamic (+319790)
Kyat3	44717_Mdynamic (+39050), 44718_Mstatic (+43574)
Kynu	37869_Mdynamic (-332401), 37871_Mstatic (-75260), 37872_Mdynamic (-45721)
L1td1	46908_Mstatic (+68595)
L3mbtl4	30578_Mstatic (+14957), 30579_Mstatic (+38907)
Lacc1	21898_Mstatic (+204554), 21891_Mstatic (+224333), 21889_Mstatic (+236204), 21882_Mdynamic (+304784)
Lama2	5029_Mstatic (+502630), 5028_Mdynamic (+603725)
Lama3	31646_Mstatic (+190744), 31647_Mstatic (+216595), 31648_Mdynamic (+221517), 31649_Mdynamic (+222132), 31650_Mstatic (+229935), 31652_Mstatic (+301439), 31653_Mstatic (+303151), 31654_Mstatic (+304177)
Lamc3	37479_Mstatic (+55822)
Lamp2	72103_Mstatic (-31897), 72089_Mstatic (+55520)
Lancl2	56129_Mstatic (+66722)
Large1	65455_Mstatic (-552815), 65454_Mstatic (-551383), 65453_Mstatic (-550676), 65445_Mstatic (+334817)
Larp4b	16775_Mdynamic (-19884), 16779_Mstatic (+13422), 16785_Mdynamic (+129183)
Lasp1	11940_Mstatic (+31776)
Lat2	53712_Mdynamic (-11844)
Lbx1	35796_Mstatic (+30262)
Lcn11	36995_Mstatic (+34869)
Lcorl	50837_Mdynamic (-852304)
Lcp1	21822_Mdynamic (+100953)
Ldah	13746_Mdynamic (-118373), 13747_Mdynamic (-117902), 13748_Mstatic (-2257), 13750_Mstatic (+8845)
Ldhb	58753_Mstatic (-59714), 58749_Mstatic (-20185)
Ldlrad4	33259_Mstatic (+129065)
Ldlrap1	48564_Mstatic (+23356)
Ldoc1l	24734_Mstatic (-4191)
Lekr1	42665_Mdynamic (-53823)
Lgals8	16822_Mstatic (-89334)
Lgalsl	8919_Mstatic (-170421), 8912_Mstatic (-28941)
Lgmn	15956_Mstatic (+142790)
Lgsn	286_Mstatic (-184278), 287_Mstatic (-182087)
Lhfpl2	19007_Mstatic (+195456), 19009_Mstatic (+200028)
Lhx1	11304_Mstatic (-156854)
Lhx4	3075_Mdynamic (+114173)
Lifr	22470_Mstatic (-238333), 22531_Mstatic (+114427), 22532_Mstatic (+117962), 22533_Mstatic (+122407)
Lin7a	7644_Mdynamic (+74082), 7645_Mdynamic (+81807), 7646_Mstatic (+85198), 7647_Mdynamic (+86965)
Lin7c	39270_Mstatic (-206793), 39274_Mstatic (-142083), 39276_Mstatic (-132756)
Lingo2	45492_Mstatic (-286235), 45491_Mstatic (-243965), 45480_Mstatic (+539771)
Lmo3	58631_Mstatic (+126060), 58629_Mstatic (+315114)
Lmo4	44727_Mdynamic (+91603)
Lmod2	55073_Mdynamic (+43827)
Lmx1a	3470_Mstatic (+690118)
Lnpk	38527_Mdynamic (+607587)
Lonrf1	64530_Mdynamic (-70226), 64528_Mstatic (-31237)
Lonrf2	477_Mstatic (-25761)
Loxl2	21599_Mdynamic (+17309), 21601_Mdynamic (+19631)
Lpar6	21742_Mdynamic (-78470)
Lpcat2b	52313_Mdynamic (-17584)
Lpgat1	4287_Mdynamic (-130056)
Lpin1	13942_Mstatic (+4643)
Lpl	65162_Mdynamic (-1860), 65163_Mstatic (+66)
Lpp	26389_Mstatic (-396774), 26390_Mstatic (-395272), 26398_Mdynamic (-315113), 26400_Mdynamic (-312816), 26401_Mdynamic (-309153), 26413_Mstatic (-169733), 26414_Mstatic (-167739), 26416_Mstatic (-161633), 26417_Mstatic (-160693), 26419_Mstatic (-154918), 26420_Mstatic (-152638), 26423_Mstatic (-132993)
Lrat	42913_Mdynamic (-96876)
Lrch1	21798_Mdynamic (+152735), 21797_Mdynamic (+153513)
Lrfn2	30153_Mdynamic (+417276)
Lrfn4	33913_Mstatic (+18033)
Lrfn5	14730_Mstatic (+403406)
Lrg1	30291_Mdynamic (-22)
Lrig1	57177_Mstatic (-227738), 57162_Mstatic (-18122), 57138_Mstatic (+148894), 57136_Mdynamic (+150605)
Lrig2	43841_Mstatic (-111113), 43839_Mstatic (-98816)
Lrmda	20102_Mdynamic (+771381)
Lrp1b	37872_Mdynamic (-856010), 37871_Mstatic (-826471), 37869_Mdynamic (-569330), 37868_Mdynamic (+614099), 37867_Mdynamic (+630903)
Lrp5	33787_Mstatic (-4916)
Lrp6	58452_Mstatic (+49492)
Lrpprc	31083_Mdynamic (+47155), 31080_Mdynamic (+57698)
Lrrc32	61692_Mstatic (+28700), 61694_Mdynamic (+30811)
Lrrc58	27107_Mstatic (+5349), 27109_Mstatic (+33143), 27110_Mstatic (+33998)
Lrrc63	21813_Mstatic (+75904)
Lrrc75a	10193_Mstatic (+42614)
Lrrtm2	32155_Mstatic (-63102)
Lrtm1	20297_Mstatic (-356396)
Lrtm2	57849_Mstatic (-24212), 57848_Mstatic (-22959), 57843_Mstatic (-18417)
Lsm1	64252_Mstatic (+8385)
Lsm11	9401_Mstatic (+51810)
Ltbp1	30756_Mstatic (+317461)
Ltbp2	15575_Mstatic (-63107)
Lurap1l	46559_Mstatic (+401993)
Ly6f	23995_Mdynamic (+111575)
Ly6l	23995_Mdynamic (-69461)
Ly86	17504_Mdynamic (+258393), 17510_Mstatic (+299672)
Lypd1	2233_Mstatic (-389241)
Lypd4	59573_Mstatic (+18934), 59572_Mdynamic (+19690), 59570_Mstatic (+25478)
Lypd6	37942_Mstatic (+220646)
Lyplal1	4109_Mstatic (-566953), 4107_Mstatic (-557598), 4101_Mdynamic (-208428)
Lyrm2	45398_Mstatic (-12915)
Lyrm9	11008_Mdynamic (+19849)
Lysmd4	60799_Mstatic (-54171), 60806_Mstatic (+127486)
Lyve1	62146_Mstatic (-85767)
Lyzl1	31351_Mstatic (-19770), 31352_Mdynamic (+92419), 31354_Mdynamic (+112752)
Mab21l3	43752_Mstatic (+11725)
Macf1	47948_Mstatic (+226407)
Mad1l1	54140_Mdynamic (+108473), 54135_Mstatic (+129869)
Madd	38826_Mdynamic (+21820)
Maf	66931_Mdynamic (-660769), 66930_Mstatic (-657855), 66923_Mstatic (-577204), 66922_Mstatic (-575428)
Mageb18	72391_Mdynamic (-225071)
Magi2	50009_Mdynamic (+411979), 50010_Mdynamic (+413328), 50012_Mdynamic (+681973), 50018_Mstatic (+856300), 50019_Mdynamic (+861816)
Mal2	23321_Mdynamic (+6660)
Mamdc2	34697_Mstatic (+158920)
Maml3	42414_Mdynamic (+93441), 42402_Mstatic (+360360)
Man1c1	48564_Mstatic (-40378)
Man2a1	30490_Mdynamic (+40816), 30491_Mstatic (+43038), 30492_Mstatic (+44551)
Manba	44566_Mdynamic (+13404), 44569_Mstatic (+22161), 44570_Mstatic (+22732)
Map1b	19186_Mdynamic (-150557)
Map2k3	10115_Mdynamic (+51061)
Map3k1	19532_Mdynamic (-473672), 19509_Mstatic (-96522)
Map3k20	38430_Mstatic (-135085), 38456_Mstatic (-79540)
Map3k21	67595_Mstatic (+66038)
Map3k7cl	27779_Mdynamic (+74689), 27780_Mdynamic (+82806), 27789_Mstatic (+137576)
Map3k8	31354_Mdynamic (+74369), 31352_Mdynamic (+94702)
Map4k5	14804_Mstatic (-48807), 14803_Mstatic (-29230)
Mapk1	26027_Mstatic (-71937)
Mapk10	52108_Mstatic (+414830), 52107_Mstatic (+415296), 52095_Mdynamic (+494202)
Mapk13	29162_Mstatic (-61243)
Mapk14	29162_Mstatic (+16722)
Mapk8ip3	28863_Mstatic (+4328)
Mapkap1	37654_Mstatic (+120174)
Mapre2	31913_Mstatic (-308299)
2023-03-03	32795_Mdynamic (-48566)
2023-03-07	38138_Mdynamic (+60062)
Masp1	26349_Mstatic (+76172)
Mast4	19328_Mdynamic (-267812), 19326_Mstatic (-255420), 19325_Mstatic (-245037), 19324_Mstatic (-224662), 19323_Mdynamic (-165186), 19319_Mstatic (+48371)
Mastl	36879_Mstatic (+73967)
Mat2a	56384_Mstatic (-45537)
Max	15132_Mdynamic (-94752)
Mb21d2	26553_Mdynamic (-70114), 26551_Mstatic (-61727), 26550_Mstatic (-60618), 26542_Mstatic (+32835)
Mbnl1	42597_Mdynamic (-359754), 42608_Mdynamic (+24223)
Mbnl2	22196_Mstatic (-9817)
Mc2r	33281_Mdynamic (-397012)
Mccc2	19191_Mstatic (-10533)
Mchr1	24479_Mdynamic (+14003), 24480_Mstatic (+18308), 24484_Mstatic (+65269)
Mcm10	36510_Mdynamic (+11295), 36505_Mstatic (+19463)
Mcph1	64021_Mdynamic (+119139)
Mctp2	61017_Mdynamic (-17063), 61010_Mstatic (+18104), 61007_Mstatic (+90701), 61001_Mdynamic (+315191)
Mdfic	54931_Mdynamic (+173079), 54932_Mstatic (+209193), 54933_Mstatic (+786067), 54935_Mdynamic (+830645)
Mdm1	7881_Mdynamic (-256572), 7884_Mstatic (-233327)
Mdm2	7872_Mstatic (-26358)
Mdn1	45398_Mstatic (+130219)
Me3	61520_Mstatic (+85226)
Med13l	52893_Mstatic (-266495), 52921_Mstatic (+596143)
Med21	58952_Mstatic (+22607)
Med28	50829_Mdynamic (+56800)
Med30	23282_Mdynamic (+450823), 23285_Mstatic (+454564), 23286_Mdynamic (+456363), 23289_Mdynamic (+487784)
Mef2a	60806_Mstatic (+22764)
Meox2	14397_Mdynamic (+122794)
Mepe	52179_Mdynamic (+44761), 52180_Mdynamic (+49146), 52181_Mdynamic (+63146), 52182_Mdynamic (+74293), 52183_Mstatic (+78488)
Metap2	7332_Mdynamic (-116525)
Mettl5	38349_Mstatic (-3888)
Mfap3l	65012_Mstatic (-66415), 65013_Mdynamic (-65815), 65014_Mdynamic (-65163)
Mfn1	42168_Mstatic (+33681), 42169_Mstatic (+45908)
Mfsd1	42708_Mstatic (-58857), 42715_Mstatic (-24301), 42719_Mdynamic (+84433), 42720_Mdynamic (+89253), 42721_Mdynamic (+94456)
Mfsd2a	47899_Mdynamic (+25283)
Mfsd4a	2456_Mstatic (-70209)
Mfsd4b1	5178_Mstatic (-27065)
Mgat4d	65617_Mstatic (+21202)
Mgat5	2243_Mstatic (-193305), 2244_Mstatic (-158948), 2248_Mstatic (+73311)
Mgme1	40177_Mdynamic (-109364), 40188_Mdynamic (-72283)
Mgrn1	25677_Mstatic (+21856)
Mgst1	58629_Mstatic (+126538), 58631_Mstatic (+315592)
Mgst2	42402_Mstatic (+83352), 42414_Mdynamic (+350271)
Mical2	62183_Mstatic (-38455)
Mical3	57966_Mstatic (-50579)
Mindy3	36718_Mstatic (-467887), 36712_Mstatic (-10482)
Mindy4	56064_Mstatic (-13470)
Mipol1	14675_Mdynamic (+285337)
Mitf	57266_Mstatic (+64662)
Mkl2	25936_Mstatic (+354602)
Mkln1	55308_Mstatic (-59174)
Mkrn2	57693_Mstatic (+57107)
Mllt10	36780_Mdynamic (+38720)
Mlycd	67070_Mstatic (+19031)
Mmaa	65543_Mstatic (-51743), 65540_Mstatic (+6009)
Mmadhc	37967_Mstatic (-741482), 37946_Mdynamic (-35308), 37942_Mstatic (+9607)
Mmd	11612_Mstatic (+72243)
Mmp15	66196_Mstatic (+25763)
Mn1	52462_Mstatic (+6966), 52463_Mstatic (+24939)
Mocs1	30153_Mdynamic (-78755)
Mocs2	19628_Mstatic (-327312), 19642_Mstatic (+35081), 19643_Mstatic (+35987)
Mon2	8057_Mstatic (-59763)
Morc1	27335_Mdynamic (+334154), 27336_Mstatic (+336484)
Morn3	53225_Mstatic (+23820), 53224_Mdynamic (+26388)
Moxd1	4936_Mstatic (+23467), 4937_Mdynamic (+31504), 4940_Mdynamic (+138082), 4941_Mdynamic (+139167), 4945_Mstatic (+248224)
Mpc1	28392_Mdynamic (-7030)
Mpdz	46579_Mstatic (-346674), 46575_Mstatic (-291727), 46574_Mdynamic (-287824), 46559_Mstatic (+130168)
Mphosph6	67036_Mdynamic (+85878)
Mpp7	31478_Mstatic (-39336), 31477_Mdynamic (-31151)
Mpped2	39257_Mdynamic (-40009)
Mrgpre	63523_Mstatic (+277)
Mrm1	11304_Mstatic (+136646)
Mrnip	9558_Mstatic (+14192)
Mroh2b	22422_Mstatic (-61402)
Mroh9	3292_Mstatic (-83225), 3291_Mstatic (-65105)
Mrpl1	51888_Mstatic (+94833), 51890_Mdynamic (+97095)
Mrpl14	29921_Mdynamic (+194653)
Mrpl15	16_Mdynamic (+114925), 15_Mstatic (+123813)
Mrpl39	27691_Mstatic (-10445)
Mrpl40	26160_Mstatic (+30217)
Mrpl42	7430_Mdynamic (+77265)
Mrps18a	29952_Mdynamic (+13319), 29957_Mdynamic (+28017)
Mrps9	581_Mdynamic (-109398)
Mrvi1	62146_Mstatic (+33741)
Msi2	11539_Mstatic (-135148)
Msmo1	65098_Mdynamic (-160022), 65093_Mstatic (-51804)
Msr1	64606_Mstatic (+633458)
Msra	21401_Mstatic (-69657), 21400_Mstatic (-68593)
Msx1	50667_Mstatic (-24887)
Mtdh	22939_Mstatic (-380392)
Mtfr2	4817_Mstatic (-24233)
Mthfd2l	51718_Mdynamic (+56492)
Mtm1	72271_Mstatic (+116450)
Mtmr1	72271_Mstatic (-33304)
Mtmr10	60680_Mstatic (-127775)
Mtnr1a	64735_Mstatic (-106005), 64740_Mstatic (+42876), 64741_Mstatic (+167423), 64745_Mdynamic (+170556)
Mtpn	55441_Mstatic (-337029), 55440_Mstatic (-334947)
Mtrf1	21940_Mstatic (+11801)
Mtss1	23543_Mdynamic (-60690)
Mturn	56028_Mstatic (+79000), 56029_Mdynamic (+80654), 56030_Mdynamic (+82297), 56034_Mstatic (+111170)
Mtus1	64699_Mdynamic (-56099), 64686_Mstatic (+10525)
Mug2	58036_Mstatic (+122794)
Mup2	46263_Mstatic (-64)
Mup20	46291_Mstatic (+38368)
Mup21	46306_Mstatic (-7784)
Mup5	46291_Mstatic (-180557)
Mup6	46255_Mstatic (+61914), 46256_Mstatic (+62451)
Mup7	46257_Mstatic (+14), 46256_Mstatic (+4586), 46255_Mstatic (+5123)
Mybpc1	7162_Mstatic (+89903)
Mybpc3	38826_Mdynamic (+42884)
Mybphl	43987_Mstatic (-66427)
Myc	23640_Mstatic (+32147), 23654_Mdynamic (+135761), 23655_Mdynamic (+136485), 23661_Mdynamic (+178841)
Mycbp2	22061_Mdynamic (-117251)
Mycn	13861_Mstatic (+456874)
Myct1	4476_Mdynamic (-975749)
Myef2	39652_Mstatic (+19164)
Myf5	7647_Mdynamic (+127326), 7646_Mstatic (+129093), 7645_Mdynamic (+132484), 7644_Mdynamic (+140209)
Myh10	10358_Mdynamic (+147528)
Myh13	10329_Mstatic (+38566), 10340_Mdynamic (+235929)
Myh7	21017_Mstatic (-13006)
Myh9	24214_Mstatic (+80165)
Mylk	26952_Mstatic (-36682), 26953_Mdynamic (-35899)
Myo10	22729_Mstatic (-123101)
Myo16	63743_Mdynamic (-260105), 63746_Mstatic (+325239), 63753_Mstatic (+609929), 63758_Mstatic (+631616), 63759_Mdynamic (+633245), 63773_Mdynamic (+689556)
Myo1b	653_Mstatic (+406623)
Myo5b	33357_Mstatic (-140815), 33359_Mstatic (-84027)
Myo6	70317_Mstatic (+91973)
Myo7b	32024_Mstatic (+70461)
Myo9a	69324_Mstatic (+8979)
Myof	35311_Mstatic (+179750)
Mypn	5715_Mstatic (+82428)
Mzt2	25991_Mstatic (-46974)
Nabp1	653_Mstatic (-30906)
Nacad	8559_Mstatic (+21875)
Nampt	14288_Mstatic (-130822)
Nap1l1	7719_Mdynamic (-165441), 7726_Mstatic (-75358)
Nars	33101_Mstatic (-92151), 33100_Mstatic (-91683), 33099_Mdynamic (-90722), 33098_Mstatic (-89748), 33096_Mstatic (-83265), 33094_Mdynamic (-16314), 33093_Mstatic (-13288)
Nars2	61600_Mstatic (+9176)
Nat10	39137_Mdynamic (+191398)
Nat8	56618_Mstatic (-12048), 56614_Mstatic (+141)
Nat8b-ps	56642_Mstatic (+13765), 56641_Mstatic (+14780)
Nat8f2	56618_Mstatic (+25028)
Nat8f5	56613_Mstatic (-2791), 56611_Mstatic (+25)
Nat8l	50505_Mstatic (+109839)
Nat9	13004_Mstatic (+17208)
Nav2	60540_Mstatic (+140844), 60545_Mstatic (+176896), 60547_Mstatic (+183726)
Ncald	23076_Mstatic (-15270), 23075_Mstatic (-14078), 23074_Mstatic (-13386)
Ncam2	27676_Mstatic (-12893)
Nck2	587_Mstatic (-172305)
Nckap5	2244_Mstatic (-553111), 2243_Mstatic (-518754), 2233_Mstatic (+191472)
Ncoa5	41045_Mstatic (+27988)
Ncor1	10173_Mstatic (+47478)
Ncor2	53451_Mdynamic (-153474), 53406_Mdynamic (+52930)
Ndel1	10358_Mdynamic (+13291)
Ndrg1	23792_Mdynamic (-111558), 23789_Mstatic (-93567), 23786_Mdynamic (-75661)
Ndufs3	38802_Mstatic (-4409)
Ndufs4	19619_Mdynamic (+26995), 19617_Mstatic (+287931), 19615_Mdynamic (+301334)
Ndufv1	33837_Mstatic (-22347), 33836_Mstatic (-21128), 33835_Mstatic (-11803)
Neb	37999_Mdynamic (-81658)
Nebl	36769_Mstatic (-306722)
Necab2	67087_Mstatic (+1905)
Nectin1	68568_Mdynamic (-283176)
Nectin2	59496_Mdynamic (+1524)
Nectin3	27327_Mdynamic (-336854)
Nedd1	7263_Mstatic (-354239)
Nedd9	17692_Mdynamic (-56453)
Nek1	65025_Mdynamic (+14568)
Nek6	37828_Mstatic (+24878)
Nek9	15607_Mstatic (-3239)
Nell2	25070_Mstatic (+488907), 25068_Mstatic (+586402)
Nfe2l3	55823_Mstatic (-701395), 55824_Mstatic (-697772), 55826_Mstatic (-666017), 55827_Mstatic (-659812), 55828_Mstatic (-629444), 55829_Mstatic (-627937)
Nfib	46612_Mstatic (+34144), 46579_Mstatic (+715827), 46575_Mstatic (+770774), 46574_Mdynamic (+774677)
Nfkb1	44570_Mstatic (+183203), 44569_Mstatic (+183774), 44566_Mdynamic (+192531)
Nfyc	47866_Mstatic (+36558)
Ngdn	21017_Mstatic (-7814), 21020_Mstatic (+65317)
Nhej1	1404_Mstatic (-25083), 1399_Mdynamic (+31312), 1394_Mstatic (+83748), 1393_Mstatic (+84756)
Nhsl1	4729_Mstatic (-43187), 4730_Mdynamic (-40608), 4731_Mstatic (-36970)
Nipal2	22970_Mstatic (-64684)
Nipbl	22554_Mstatic (-125398), 22547_Mstatic (+120227)
Nit2	27479_Mdynamic (+39371)
Nkain2	5085_Mstatic (+577490)
Nkx1-1	50470_Mdynamic (-33173), 50469_Mdynamic (-31460)
Nkx6-2	63240_Mstatic (+93412)
Nkx6-3	64138_Mstatic (+28740), 64141_Mstatic (+40491)
Nlgn1	42016_Mstatic (-471337)
Nmbr	4675_Mstatic (+989024), 4676_Mstatic (+999822)
Nme3	28863_Mstatic (+36140)
Nme7	3325_Mdynamic (+8741)
Nmnat3	70634_Mstatic (-36274)
Nmur2	9875_Mstatic (-28916)
Nolc1	35826_Mstatic (+23924), 35827_Mstatic (+24381), 35828_Mstatic (+28218)
Nos1ap	3531_Mstatic (-18800), 3530_Mstatic (-17892)
Nos2	11008_Mdynamic (-74354)
Notch2	43598_Mdynamic (-25098)
Nov	23321_Mdynamic (-167676)
Nox4	61472_Mstatic (+128), 61474_Mdynamic (+125065)
Npas2	484_Mstatic (-61006)
Nphp4	49656_Mstatic (+401192), 49657_Mstatic (+410503), 49658_Mstatic (+415012), 49661_Mstatic (+523772), 49662_Mstatic (+524484)
Npl	2995_Mdynamic (-10141)
Nps	63123_Mstatic (-215205), 63127_Mstatic (-14169)
Npsr1	68139_Mstatic (+325395)
Nptx2	54389_Mstatic (-128964)
Npvf	55829_Mstatic (-150294), 55828_Mstatic (-148787), 55827_Mstatic (-118419), 55826_Mstatic (-112214), 55824_Mstatic (-80459), 55823_Mstatic (-76836)
Npy2r	42905_Mstatic (-279989)
Nr1h4	7205_Mstatic (-92973)
Nr2e3	69324_Mstatic (+190242)
Nr2f2	60965_Mdynamic (-837638), 60943_Mstatic (-216674), 60937_Mstatic (-164368), 60936_Mstatic (-156332), 60935_Mstatic (-155026), 60931_Mdynamic (-138896), 60910_Mstatic (+380047), 60906_Mstatic (+660177)
Nr3c1	32459_Mstatic (-228555), 32457_Mstatic (-206135), 32456_Mdynamic (-169886), 32455_Mdynamic (-169421), 32399_Mdynamic (+469248)
Nr3c2	65500_Mdynamic (+154307), 65510_Mstatic (+584732)
Nr5a2	2787_Mdynamic (+5150), 2767_Mstatic (+117982)
Nrd1	47468_Mdynamic (+106244)
Nrg3	20633_Mdynamic (+207471)
Nrip1	27609_Mstatic (-82016), 27608_Mstatic (-80821)
Nrn1	17439_Mstatic (+407611)
Nrp1	67697_Mstatic (-897804), 67698_Mstatic (-896280), 67713_Mdynamic (-25509), 67714_Mdynamic (-21859), 67720_Mdynamic (+23449), 67732_Mstatic (+105255), 67733_Mstatic (+106317), 67734_Mstatic (+107557), 67742_Mstatic (+122004)
Nsd3	64234_Mdynamic (+8185), 64235_Mdynamic (+9453), 64237_Mstatic (+13584)
Nsun2	18664_Mstatic (+30435), 18665_Mstatic (+32740)
Nsun7	51175_Mstatic (-170900), 51177_Mdynamic (-164510), 51200_Mstatic (+281664)
Ntrk2	18350_Mstatic (-51600), 18351_Mstatic (-46610)
Ntsr1	41635_Mstatic (-37114)
Nubpl	14557_Mstatic (+381089)
Nucb2	62396_Mstatic (+781699)
Nucks1	2430_Mdynamic (+11784), 2433_Mdynamic (+30786), 2434_Mstatic (+33361)
Nudt13	19975_Mstatic (+23657), 19976_Mstatic (+25016)
Nudt16l1	25677_Mstatic (-30982)
Nudt19	60125_Mstatic (-11273)
Nudt7	66803_Mdynamic (-47679), 66804_Mdynamic (-43124), 66806_Mstatic (-40192), 66808_Mstatic (-29111), 66811_Mdynamic (-25971), 66812_Mdynamic (-23737), 66822_Mstatic (+4323), 66823_Mstatic (+5165), 66825_Mstatic (+9221), 66828_Mstatic (+14377), 66830_Mstatic (+16959), 66832_Mstatic (+19747), 66833_Mstatic (+21667), 66834_Mstatic (+24718)
Nup133	67467_Mstatic (-27163), 67466_Mstatic (-26738)
Nup160	38779_Mstatic (-175343), 38780_Mstatic (-173742)
Nup54	51797_Mstatic (-48963)
Nup88	10559_Mdynamic (+24243)
Nutm2	18022_Mstatic (+627584)
Nwd2	50993_Mstatic (+105979)
Nxnl2	18028_Mstatic (+57559), 18029_Mstatic (+58468)
Nxpe2	68865_Mstatic (+757696)
Ocstamp	41062_Mstatic (-4054)
Odf3	63300_Mstatic (+3018)
Ofcc1	17618_Mstatic (-29915), 17613_Mstatic (+843430), 17612_Mstatic (+846845), 17607_Mstatic (+914990)
Ogfrl1	261_Mdynamic (-101652), 260_Mdynamic (-97927), 257_Mstatic (+61910), 256_Mdynamic (+68288)
Ogt	72479_Mstatic (+9207)
Oit1	19770_Mdynamic (-47389)
Olfm2	67929_Mstatic (-53358)
Olfm4	21961_Mstatic (+479818)
Olfml2b	3530_Mstatic (-36779), 3531_Mstatic (-35871), 3541_Mstatic (+117254)
Olfr1320	72161_Mstatic (-52052)
Olfr1357	6295_Mdynamic (-375)
Olfr1370	16913_Mstatic (+48678)
Olfr1423	34413_Mstatic (+41768)
Olfr1424	34421_Mdynamic (-6920)
Olfr1425	34421_Mdynamic (+7963)
Olfr1442	34450_Mstatic (-2915)
Olfr1443	34451_Mstatic (+6732)
Olfr16	3680_Mdynamic (-26598)
Olfr172	27516_Mstatic (-31862)
Olfr173	27516_Mstatic (+4523)
Olfr220	3691_Mdynamic (+41488)
Olfr275	45979_Mdynamic (-9394)
Olfr536	63264_Mstatic (-125895)
Olfr539	63264_Mstatic (-34076)
Olfr541	63269_Mstatic (+21486), 63270_Mstatic (+24243)
Olfr58	67911_Mdynamic (-89798)
Olfr709-ps1	62021_Mstatic (-6541)
Olfr710	62021_Mstatic (+14314)
Olfr95	29761_Mdynamic (-5147)
Olfr96	29761_Mdynamic (-8077)
Olig3	4753_Mstatic (-272739), 4754_Mdynamic (-269530), 4755_Mstatic (-268135)
Oma1	47099_Mstatic (+69833), 47100_Mstatic (+72090), 47102_Mstatic (+79619), 47103_Mstatic (+81928), 47104_Mstatic (+91681), 47105_Mstatic (+136642)
Onecut1	70096_Mdynamic (-530565), 70102_Mstatic (-344744), 70103_Mdynamic (-339262), 70113_Mstatic (-168106), 70114_Mdynamic (-159392), 70115_Mstatic (-157806), 70116_Mdynamic (-155762), 70118_Mdynamic (-70468), 70119_Mdynamic (-68461), 70120_Mstatic (-65699), 70121_Mstatic (-64629), 70122_Mdynamic (-60685), 70123_Mdynamic (-60077), 70124_Mdynamic (-59501), 70125_Mstatic (-15029), 70129_Mdynamic (-11021)
Onecut2	33067_Mdynamic (-1444)
Opa1	26583_Mstatic (+421007)
Opcml	68193_Mstatic (+460530)
Opn5	29773_Mstatic (-32362), 29772_Mstatic (-7480)
Oprk1	32_Mdynamic (-454176), 33_Mstatic (-276656)
Orai1	53224_Mdynamic (+5554), 53225_Mstatic (+8122)
Orm1	46392_Mstatic (-92803), 46393_Mstatic (-92297), 46399_Mdynamic (-1892)
Ormdl3	11978_Mdynamic (+23227)
Osbp	34413_Mstatic (+29128)
Osbpl1a	31735_Mstatic (+154601), 31730_Mstatic (+198257)
Osbpl9	47468_Mdynamic (+95373)
Osgin1	67070_Mstatic (-23209)
Osmr	22470_Mstatic (-16257)
Ostf1	34552_Mstatic (+264662), 34545_Mdynamic (+502852)
Otud4	65564_Mstatic (+43498)
Otulin	22817_Mstatic (-3515)
Oxct1	22413_Mstatic (+221524)
Oxgr1	22196_Mstatic (-223455), 22192_Mstatic (+206732), 22191_Mstatic (+211112), 22190_Mstatic (+212779)
Oxr1	23178_Mstatic (-668975), 23183_Mdynamic (+277098), 23194_Mstatic (+393491)
P2rx4	53187_Mstatic (-44886), 53189_Mstatic (-13532), 53190_Mstatic (-8877), 53192_Mstatic (-2652)
P2rx7	53187_Mstatic (+18787), 53189_Mstatic (+50141), 53190_Mstatic (+54796)
P2ry1	42608_Mdynamic (-477320), 42628_Mstatic (+87288), 42629_Mstatic (+89390), 42630_Mstatic (+90079), 42631_Mstatic (+94247)
P3h2	26489_Mstatic (+160207), 26488_Mstatic (+194220), 26485_Mstatic (+228236), 26484_Mstatic (+229894)
P4ha1	5491_Mstatic (-61550)
Pabpc1	23023_Mstatic (+22148)
Pabpc2	32455_Mdynamic (-116844), 32456_Mdynamic (-116379), 32457_Mstatic (-80130), 32459_Mstatic (-57710), 32461_Mdynamic (+54630)
Pacrg	28465_Mstatic (-196320)
Pah	7112_Mstatic (+198440), 7113_Mdynamic (+266058), 7114_Mdynamic (+274131)
Pak6	39441_Mstatic (+783), 39442_Mstatic (+1915), 39443_Mstatic (+3954), 39447_Mstatic (+33490)
Palm2	46171_Mstatic (+247368)
Pank1	35170_Mstatic (+122654)
Papd7	18652_Mstatic (-48773)
Papola	16215_Mdynamic (-55592)
Pappa	46442_Mstatic (-988919), 46454_Mdynamic (+424508)
Pappa2	3166_Mdynamic (+26146), 3164_Mdynamic (+243879)
Papss1	44505_Mstatic (+44746)
Paqr5	69427_Mstatic (-15526)
Pard3	67676_Mstatic (+2572), 67682_Mdynamic (+64948), 67697_Mstatic (+397213), 67698_Mstatic (+398737)
Pard3b	957_Mstatic (+11269), 958_Mstatic (+13217)
Park2	28465_Mstatic (-30494)
Parn	25936_Mstatic (+57087)
Pawr	7662_Mstatic (+3165), 7672_Mstatic (+113123), 7674_Mstatic (+116415), 7678_Mstatic (+177574)
Pax1	40279_Mdynamic (+195972), 40288_Mdynamic (+566996), 40293_Mdynamic (+598985), 40306_Mstatic (+640575)
Pax3	1464_Mstatic (+53630)
Pax7	48994_Mstatic (-127477), 48991_Mstatic (-42584)
Pbk	21466_Mdynamic (-89454), 21467_Mstatic (-87550), 21468_Mdynamic (-85751), 21469_Mstatic (-83927), 21470_Mstatic (-83313), 21471_Mstatic (-69493), 21472_Mstatic (-63620), 21473_Mstatic (-46265), 21474_Mstatic (-32522), 21475_Mstatic (-21640), 21476_Mstatic (-16471)
Pbrm1	20408_Mstatic (+56736)
Pbx1	3470_Mstatic (+52221)
Pcdh1	32303_Mstatic (+9572)
Pcdh20	21983_Mstatic (-258987)
Pcgf3	52351_Mstatic (+50670)
Pcgf5	35198_Mstatic (-235663), 35199_Mdynamic (-145047), 35208_Mstatic (+115510), 35209_Mstatic (+124660)
Pcmtd1	37_Mstatic (-92769), 41_Mdynamic (+965954)
Pcp4	28141_Mstatic (+520001)
Pcsk1	18770_Mstatic (-191827), 18771_Mstatic (-175476), 18772_Mdynamic (-30783), 18776_Mdynamic (+277340)
Pcsk5	34552_Mstatic (-529495), 34545_Mdynamic (-291305)
Pcx	33913_Mstatic (+87162)
Pdcd4	36055_Mstatic (-111169)
Pdcd5	60133_Mstatic (-99579), 60132_Mstatic (-98079), 60131_Mstatic (-96617)
Pdcd6ip	71326_Mdynamic (+885622), 71325_Mstatic (+928845), 71324_Mstatic (+930028)
Pdcl3	484_Mstatic (+145392)
Pde6h	58569_Mstatic (+39082)
Pde7b	4842_Mstatic (-117230)
Pde9a	29331_Mstatic (-66679), 29350_Mstatic (+95009)
Pdgfc	42864_Mdynamic (-26366)
Pdgfrl	64686_Mstatic (+118036)
Pdhx	39085_Mdynamic (+19071), 39084_Mstatic (+29054)
Pdlim1	35449_Mstatic (-117594)
Pds5b	54709_Mstatic (+159844)
Pdxk	6289_Mstatic (-17084)
Pdzd8	36375_Mstatic (-25478)
Pdzk1ip1	47531_Mstatic (+33097)
Pea15a	3639_Mstatic (+41501)
Pebp1	52834_Mstatic (-6672)
Pecam1	12579_Mstatic (+82512)
Pef1	48276_Mstatic (-11852), 48281_Mstatic (+27410)
Peg12	60635_Mstatic (-459820), 60634_Mstatic (-458688)
Peli1	8912_Mstatic (-231294), 8919_Mstatic (-89814), 8924_Mstatic (+30551)
Peli2	20847_Mdynamic (-137323), 20854_Mstatic (+10387)
Per2	1858_Mstatic (+38701)
Pex26	57966_Mstatic (-129936), 57990_Mstatic (-4133)
Pfdn6	29536_Mstatic (+7507)
Pfkfb3	36669_Mdynamic (+43964), 36667_Mdynamic (+54364), 36660_Mstatic (+94464), 36658_Mstatic (+99497)
Pfkp	16753_Mstatic (-704469), 16752_Mstatic (-699849), 16751_Mstatic (-664892), 16750_Mstatic (-658380)
Pglyrp3	43325_Mstatic (-532639), 43326_Mdynamic (-530927)
Pgpep1l	60876_Mdynamic (-47498), 60874_Mstatic (-46247)
Phactr1	17728_Mstatic (-88898), 17729_Mstatic (-15694)
Phax	32759_Mstatic (-153744)
Phf20	40654_Mdynamic (+622)
Phf20l1	23756_Mdynamic (+32090), 23757_Mdynamic (+33375)
Phf8	72739_Mdynamic (-30125), 72740_Mstatic (-28982)
Phgdh	43649_Mstatic (+36789)
Phkb	65831_Mstatic (+368078), 65832_Mstatic (+643399)
Phkg2	62798_Mstatic (-3615)
Phlda1	7736_Mdynamic (+3431), 7752_Mstatic (+91935)
Phldb1	68681_Mdynamic (+17348)
Phldb2	27302_Mdynamic (-146765), 27301_Mdynamic (-142402)
Phox2a	61925_Mstatic (-76483)
Phtf2	50019_Mdynamic (+112447), 50018_Mstatic (+117963), 50012_Mdynamic (+292290), 50010_Mdynamic (+560935), 50009_Mdynamic (+562284)
Phxr2	7541_Mstatic (-23871), 7540_Mstatic (-23028)
Phyh	36492_Mdynamic (-23412), 36502_Mstatic (+19010)
Pias1	69494_Mstatic (-41745)
Pid1	1535_Mstatic (+324687), 1533_Mdynamic (+384257)
Pigu	40591_Mstatic (-15981)
Pik3ap1	35510_Mstatic (+95465)
Pik3c2g	58644_Mstatic (+228197), 58645_Mstatic (+231048), 58653_Mdynamic (+325581), 58656_Mdynamic (+349992)
Pik3c3	31968_Mdynamic (-497931), 31969_Mstatic (-16699)
Pik3r1	19299_Mstatic (-200131), 19298_Mstatic (-199370), 19290_Mstatic (-108918), 19289_Mstatic (-107979), 19279_Mstatic (-10958), 19278_Mstatic (-9933), 19273_Mstatic (+7191), 19259_Mdynamic (+49204), 19258_Mdynamic (+50036), 19227_Mstatic (+918773), 19223_Mdynamic (+926133)
Pik3r4	70885_Mstatic (+111944)
Pim1	29229_Mstatic (-105521), 29245_Mstatic (-35085), 29246_Mstatic (-33685), 29249_Mdynamic (-21162), 29250_Mdynamic (-20183), 29251_Mstatic (-3553)
Pim3	24913_Mstatic (-23971), 24928_Mstatic (+34353), 24934_Mstatic (+84778)
Pipox	10917_Mstatic (+63100)
Pja1	72436_Mstatic (+316340)
Pja2	30466_Mdynamic (+382920)
Pkdcc	30951_Mstatic (+33471)
Pklr	43189_Mstatic (-26093)
Pknox1	29358_Mstatic (+40069)
Pla2g10	25942_Mstatic (-44355), 25940_Mstatic (-43606)
Pla2g12a	44431_Mstatic (-38186)
Pla2g7	29820_Mstatic (+21662)
Plac1	72213_Mstatic (-47325)
Plcb1	40060_Mdynamic (-131170), 40061_Mdynamic (-126953), 40062_Mdynamic (-72663), 40064_Mdynamic (-29892), 40069_Mdynamic (+46224), 40076_Mstatic (+190718), 40078_Mstatic (+389503)
Plcb4	40069_Mdynamic (-909447), 40076_Mstatic (-764953), 40078_Mstatic (-566168)
Plcxd2	27317_Mstatic (-91112), 27316_Mstatic (-87431), 27302_Mdynamic (+19219), 27301_Mdynamic (+23582)
Plcxd3	22413_Mstatic (-127597), 22416_Mstatic (+186273), 22417_Mstatic (+303172), 22418_Mdynamic (+342952)
Plcz1	58656_Mdynamic (+69577), 58653_Mdynamic (+93988), 58645_Mstatic (+188521), 58644_Mstatic (+191372)
Pld1	42068_Mdynamic (-79044), 42069_Mdynamic (-76804)
Plekha1	62945_Mstatic (-30452), 62946_Mstatic (-9989)
Plekhb1	61835_Mstatic (+47653)
Plin5	30291_Mdynamic (-4372)
Plk2	19473_Mstatic (+317717)
Plpp3	47222_Mstatic (+251781), 47227_Mstatic (+472404)
Plpp5	64234_Mdynamic (-109595), 64235_Mdynamic (-108327), 64237_Mstatic (-104196), 64246_Mstatic (+30606)
Plxnb1	71169_Mstatic (-4775)
Plxnc1	7416_Mstatic (-337023), 7415_Mdynamic (-320290), 7412_Mdynamic (-310009), 7409_Mdynamic (-274435), 7408_Mdynamic (-208225)
Pmch	7126_Mdynamic (-224782)
Pmepa1	41505_Mstatic (-4673)
Pmp2	41799_Mdynamic (+54652)
Pms1	711_Mstatic (+5579)
Pnlip	36350_Mstatic (-115197)
Pnpla1	29168_Mdynamic (-49335), 29169_Mstatic (-45946)
Pnpt1	9074_Mstatic (-127941)
Poc1a	70925_Mdynamic (-7601)
Podn	47408_Mstatic (-82467), 47406_Mstatic (-76423), 47405_Mstatic (-73039), 47404_Mdynamic (-72008), 47402_Mstatic (-68588), 47401_Mstatic (-68070), 47400_Mstatic (-67139), 47399_Mstatic (-64762), 47398_Mstatic (-64112), 47397_Mstatic (-61313), 47396_Mdynamic (-58823), 47391_Mstatic (-46007), 47390_Mstatic (-44091), 47389_Mstatic (-40202), 47378_Mstatic (-28077), 47377_Mstatic (-27612), 47376_Mstatic…
Polb	64110_Mstatic (+25925)
Pomc	13663_Mstatic (+27338)
Postn	42475_Mstatic (+146684), 42476_Mstatic (+156234), 42477_Mstatic (+160783), 42478_Mstatic (+161651)
Pot1a	55089_Mstatic (-681290)
Poteg	64323_Mstatic (+819799)
Pou3f3	581_Mdynamic (+44689)
Pou6f2	16890_Mstatic (+259103), 16889_Mstatic (+260317)
Ppa2	44527_Mstatic (+59615)
Pparg	57673_Mstatic (-2889)
Ppid	42849_Mstatic (-1354)
Ppm1f	26027_Mstatic (+14976)
Ppm1h	8036_Mstatic (-209033)
Ppm1l	42755_Mdynamic (+45463), 42758_Mstatic (+86490)
Ppp1r14a	59889_Mstatic (+2306)
Ppp1r3b	64472_Mstatic (-286900)
Ppp2ca	9679_Mstatic (-10887)
Ppp2r2b	32492_Mdynamic (-72566), 32488_Mstatic (+195197)
Ppp2r2d	63200_Mdynamic (+56067)
Ppp3ca	44591_Mdynamic (+3817)
Ppp3cc	21650_Mdynamic (-42216), 21648_Mdynamic (-33621)
Ppp6c	37865_Mstatic (-10706)
Pqlc1	33585_Mstatic (-2003)
Pqlc2	48922_Mstatic (+37172)
Prag1	64515_Mstatic (-81927)
Prdm15	28178_Mstatic (+58850)
Prdm2	49203_Mdynamic (+18193), 49202_Mdynamic (+23519)
Prelp	2603_Mstatic (-30380)
Prim2	304_Mstatic (+454725), 303_Mstatic (+455501), 302_Mstatic (+572724)
Prkaa2	47165_Mdynamic (+8604), 47162_Mstatic (+20254)
Prkab2	43580_Mstatic (-4200)
Prkag3	1383_Mstatic (+25184)
Prkcq	36658_Mstatic (+230188), 36660_Mstatic (+235221), 36667_Mdynamic (+275321), 36669_Mdynamic (+285721)
Prkcz	49763_Mstatic (-10841), 49758_Mstatic (+44452)
Prkd1	14508_Mstatic (-610739), 14505_Mstatic (+124937)
Prkg2	52002_Mstatic (-554323), 51965_Mstatic (-225278), 51949_Mstatic (+41261), 51948_Mstatic (+45517)
Prkx	72360_Mstatic (+129105), 72359_Mstatic (+131161)
Prl4a1	17194_Mstatic (+53692), 17196_Mstatic (+92325), 17197_Mstatic (+100905)
Prl5a1	17194_Mstatic (-72580), 17196_Mstatic (-33947), 17197_Mstatic (-25367)
Prnp	39959_Mstatic (-41792), 39960_Mstatic (-40718)
Prok2	57328_Mstatic (-252122), 57327_Mdynamic (-249874)
Prox1	4194_Mdynamic (+58883), 4191_Mstatic (+93970), 4189_Mdynamic (+113557)
Prpf18	36472_Mstatic (+105475)
Prpsap2	10159_Mstatic (-87737)
Prr16	32642_Mstatic (+344330)
Prr18	28407_Mdynamic (+7775)
Prr30	22023_Mstatic (+855098)
Prrx1	3292_Mstatic (+144815), 3291_Mstatic (+162935)
Psmb1	28640_Mstatic (+70991)
Psmb7	37828_Mstatic (+107566)
Psmd11	11135_Mdynamic (+18551)
Psmg4	17362_Mdynamic (+65315)
Ptbp2	44163_Mstatic (+268920), 44161_Mstatic (+657194)
Ptch1	18533_Mdynamic (-100287), 18526_Mdynamic (+15989), 18525_Mdynamic (+16681), 18524_Mstatic (+20482)
Ptch2	47633_Mdynamic (-929)
Pten	35098_Mdynamic (+235060), 35099_Mstatic (+299204), 35103_Mstatic (+337532)
Pter	36712_Mstatic (-494090), 36718_Mstatic (-36685)
Ptger4	22441_Mstatic (-993940), 22438_Mstatic (-981378), 22437_Mstatic (-977081)
Ptgis	41218_Mstatic (-96310)
Ptgr2	15547_Mstatic (-11590), 15548_Mdynamic (-6120)
Pth2r	1063_Mstatic (+34970), 1067_Mdynamic (+96384), 1068_Mstatic (+304607)
Ptp4a1	287_Mstatic (-44549), 286_Mstatic (-42358)
Ptpn1	41266_Mstatic (-212688)
Ptpn3	46151_Mdynamic (+3508), 46149_Mdynamic (+16564)
Ptprd	46535_Mdynamic (-807966), 46534_Mstatic (-616974), 46516_Mstatic (-81495)
Ptprg	19788_Mstatic (-123241), 19794_Mstatic (+15501), 19803_Mstatic (+205533), 19805_Mstatic (+312568)
Ptprj	38780_Mstatic (-24303), 38779_Mstatic (-22702)
Ptprk	5032_Mstatic (+17625)
Ptpro	58587_Mstatic (+222698)
Ptprz1	55031_Mdynamic (-384536)
Pum1	48315_Mdynamic (+53399)
Pum2	13793_Mstatic (-110951)
Pxylp1	70600_Mstatic (+19093), 70598_Mstatic (+44484), 70597_Mstatic (+47064)
Pyurf	56125_Mdynamic (+44682)
Pzp	58302_Mstatic (+45122)
Qrich1	71126_Mstatic (+29173)
R3hcc1	21607_Mdynamic (-12179), 21601_Mdynamic (+88943), 21599_Mdynamic (+91265)
R3hcc1l	35584_Mstatic (-64594)
R3hdm2	8177_Mstatic (-16165)
R3hdml	40910_Mdynamic (+1883)
Rab11fip4	11047_Mdynamic (-30443), 11077_Mstatic (+172857)
Rab20	63817_Mstatic (+154743)
Rab21	7800_Mstatic (-43326), 7799_Mstatic (-39471)
Rab31	30522_Mstatic (+106208)
Rab38	61490_Mdynamic (+794142)
Rab3gap1	2267_Mdynamic (+30901)
Rab44	29204_Mstatic (+6980)
Rab4a	67433_Mstatic (-108547)
Rab6a	61835_Mstatic (+7175)
Rab7	56773_Mstatic (+41564)
Rabep1	10559_Mdynamic (+100941)
Rabgap1l	3196_Mstatic (-47958), 3185_Mstatic (+418234)
Rabggtb	44978_Mstatic (-17400)
Rad23b	46087_Mstatic (+53775)
Rad51b	15201_Mstatic (+103660), 15208_Mstatic (+225492)
Raf1	57693_Mstatic (+16919)
Rai1	10036_Mstatic (+27245)
Rai14	22630_Mdynamic (-4306)
Rap1b	7884_Mstatic (-62525), 7881_Mdynamic (-39280)
Rap2a	22225_Mstatic (+56013)
Rap2b	42628_Mstatic (-274424), 42629_Mstatic (-272322), 42630_Mstatic (-271633), 42631_Mstatic (-267465)
Rapgef2	42820_Mdynamic (-97522)
Rapgef4	38430_Mstatic (+169265), 38456_Mstatic (+224810)
Rapgef6	9810_Mstatic (+44082)
Rapsn	38809_Mdynamic (-68910)
Rarb	19877_Mdynamic (-906570), 19872_Mstatic (-868574)
Rarres1	42715_Mstatic (-42944), 42708_Mstatic (-8388)
Rasgef1b	52002_Mstatic (+137371), 51965_Mstatic (+466416)
Rasgrf2	18921_Mstatic (+806445)
Rasgrp3	30756_Mstatic (-142509), 30762_Mstatic (+41100)
Rasl11b	51316_Mstatic (+55766)
Rassf3	7998_Mstatic (-34039), 7993_Mstatic (-22380), 7991_Mstatic (-13912)
Rassf8	58919_Mstatic (+116836)
Rbbp4	48215_Mstatic (+3954), 48214_Mdynamic (+9037)
Rbfox1	25720_Mstatic (-485019)
Rbfox2	24173_Mdynamic (+29563)
Rbm12b2	45231_Mstatic (-25765)
Rbm14	33930_Mstatic (+11110)
Rbm15	43909_Mstatic (+18797)
Rbm20	36055_Mstatic (+103756)
Rbm43	37984_Mstatic (+111776)
Rbm46	42905_Mstatic (+48408)
Rbm47	51177_Mdynamic (-14402), 51175_Mstatic (-8012), 51174_Mstatic (-3642)
Rbm4b	33930_Mstatic (+43999)
Rbms1	38186_Mstatic (-569389), 38185_Mstatic (-511969)
Rc3h1	3196_Mstatic (-65522)
Rcan2	29833_Mstatic (+255476), 29834_Mstatic (+259613), 29836_Mstatic (+269969)
Rcbtb1	21165_Mstatic (+5059)
Rcbtb2	21735_Mdynamic (-8366), 21742_Mdynamic (+16884)
Rcl1	34875_Mstatic (+16956), 34876_Mdynamic (+19118)
Rd3	4317_Mstatic (-55420), 4318_Mstatic (-52552)
Rdh14	13837_Mstatic (+177260)
Reg3b	56452_Mstatic (-8658)
Rell1	51023_Mdynamic (+15209)
Rere	49504_Mdynamic (+52757), 49506_Mstatic (+70594), 49516_Mstatic (+145544)
Rerg	58569_Mstatic (+176892)
Ret	57827_Mstatic (-208776)
Retnlb	27337_Mdynamic (-4727)
Retsat	56401_Mdynamic (+1947)
Rev1	475_Mdynamic (-319972)
Rfc4	26318_Mstatic (-2811)
Rflna	53406_Mdynamic (+122837)
Rft1	20365_Mstatic (+21864)
Rfxap	42484_Mstatic (+46793), 42483_Mstatic (+49625)
Rgag1	72708_Mstatic (+77)
Rgl2	29536_Mstatic (+3254)
Rgs3	46361_Mstatic (+158038)
Rgs6	15426_Mstatic (-566114), 15442_Mdynamic (-69250)
Rgs7	3717_Mstatic (-116958), 3709_Mstatic (+559765)
Rgs8	2995_Mdynamic (-93170)
Rgs9	12725_Mstatic (+27833)
Rgs9bp	60125_Mstatic (+18005)
Rgsl1	3014_Mstatic (+73296)
Rhd	48579_Mstatic (+32751), 48580_Mstatic (+35475), 48581_Mstatic (+39375)
Rhob	13788_Mstatic (-35791), 13787_Mstatic (-35155)
Rhobtb3	18799_Mstatic (+98883)
Rhof	53236_Mdynamic (+41604)
Rhou	67423_Mstatic (-11720), 67433_Mstatic (+43509)
Ric3	62043_Mstatic (+59514)
Rims4	40968_Mstatic (+33698)
Rin2	40216_Mstatic (-405749)
Rin3	15956_Mstatic (+13975)
Ripk4	28178_Mstatic (-29263)
Ripor2	17099_Mdynamic (-300193), 17101_Mdynamic (-285277), 17103_Mdynamic (-278496), 17104_Mstatic (-275208), 17105_Mstatic (-273153), 17106_Mdynamic (-260888), 17107_Mdynamic (-260210), 17108_Mstatic (-258861), 17118_Mstatic (-81902), 17119_Mstatic (-80495)
[truncated: 695 more rows]

## Sheet: 9B_Genes->834 DynamicMale DHS
Supplementary File 9B	GREAT analysis: Genes associated with 834 dynamic male-biased DHS
# GREAT version 4.0.4	Species assembly: mm9	Association rule: Basal+extension: 5000 bp upstream, 1000 bp downstream, 1000000 bp max extension, curated regulatory domains included
0610040J01Rik	51023_Mdynamic (+141201)
1110059E24Rik	34630_Mdynamic (+28183)
1190002N15Rik	70500_Mdynamic (+526674)
1700029F12Rik	19096_Mdynamic (+73939)
1700040L02Rik	5876_Mdynamic (-91802), 5860_Mdynamic (+102743)
1700113H08Rik	7073_Mdynamic (-27449)
1700129C05Rik	21150_Mdynamic (+976017)
1810011O10Rik	64195_Mdynamic (-129846)
2810474O19Rik	59027_Mdynamic (-93162), 59028_Mdynamic (-86973), 59029_Mdynamic (-85509), 59030_Mdynamic (-84324), 59033_Mdynamic (+35149)
4930402H24Rik	39888_Mdynamic (+20682)
4930452B06Rik	19770_Mdynamic (+240088)
4930455H04Rik	44123_Mdynamic (-57502)
4930546C10Rik	33281_Mdynamic (+123878)
4930578C19Rik	72000_Mdynamic (-636144)
4930583I09Rik	30490_Mdynamic (+194519)
4933415F23Rik	256_Mdynamic (-212634)
4933425L06Rik	19364_Mdynamic (+7310)
5730480H06Rik	50842_Mdynamic (+687829)
6030498E09Rik	72109_Mdynamic (+196507)
6430573F11Rik	64530_Mdynamic (-137806)
9130204L05Rik	43326_Mdynamic (-392851)
AI182371	37692_Mdynamic (+26421)
Aadat	65013_Mdynamic (+60534), 65014_Mdynamic (+61186)
Abcd2	25007_Mdynamic (+182151)
Abcg8	31080_Mdynamic (+49739), 31083_Mdynamic (+60282)
Abhd5	71740_Mdynamic (+5706), 71741_Mdynamic (+6269), 71747_Mdynamic (+283811)
Ablim1	36274_Mdynamic (-41989)
Abra	23183_Mdynamic (+145140)
Abtb2	39137_Mdynamic (+3562)
Acadsb	62964_Mdynamic (+38688), 62965_Mdynamic (+40031)
Acbd6	3075_Mdynamic (+69818)
Ackr2	71675_Mdynamic (-16387)
Acox1	13123_Mdynamic (-7230)
Acsl1	64810_Mdynamic (-108602), 64833_Mdynamic (+11010)
Acsl4	72700_Mdynamic (-126249)
Acsm2	62463_Mdynamic (-2193)
Acvr1	38066_Mdynamic (+1469)
Acvr1c	38066_Mdynamic (-207462)
Adamts18	66812_Mdynamic (-261266), 66811_Mdynamic (-259032), 66804_Mdynamic (-241879), 66803_Mdynamic (-237324)
Adamts19	32825_Mdynamic (+286491)
Adarb2	16760_Mdynamic (+497027), 16761_Mdynamic (+659782)
Adck5	24115_Mdynamic (+7943)
Adgrf1	29801_Mdynamic (+5248), 29802_Mdynamic (+40134)
Adgrf5	29801_Mdynamic (-113889), 29802_Mdynamic (-79003)
Adgrl2	44905_Mdynamic (-965849), 44891_Mdynamic (-279427), 44868_Mdynamic (-46751), 44851_Mdynamic (+274313)
Adgrl3	51457_Mdynamic (+273566)
Adh1	44625_Mdynamic (-48798)
Adh4	44655_Mdynamic (-52351), 44657_Mdynamic (-38084)
Adh6b	44655_Mdynamic (+10766), 44657_Mdynamic (+25033)
Adh7	44625_Mdynamic (+10873)
Adtrp	17706_Mdynamic (+34030)
Aff3	475_Mdynamic (+90208)
Agmo	14397_Mdynamic (-10307)
Agr3	14377_Mdynamic (-379430), 14383_Mdynamic (-285491)
Ahcyl2	55207_Mdynamic (+2771), 55209_Mdynamic (+52061)
Ahnak	34269_Mdynamic (+58397)
Ahr	14383_Mdynamic (-147006), 14377_Mdynamic (-53067)
Aicda	58044_Mdynamic (+41216)
Ak7	16215_Mdynamic (+23120)
Akain1	30590_Mdynamic (+521736)
Akr1c14	16704_Mdynamic (+2255)
Akr1c18	16704_Mdynamic (+99388)
Alas1	70925_Mdynamic (-25730)
Alcam	27399_Mdynamic (+124476)
Aldoart1	46505_Mdynamic (-93768)
Alkbh3	39016_Mdynamic (-143631)
Amn1	59030_Mdynamic (-36394), 59029_Mdynamic (-35209), 59028_Mdynamic (-33745), 59027_Mdynamic (-27556), 59025_Mdynamic (-5000), 59022_Mdynamic (+19155), 59020_Mdynamic (+20560)
Anapc4	50906_Mdynamic (+111359)
Angpt2	64021_Mdynamic (+27292)
Ankhd1	32232_Mdynamic (+96186)
Ankrd1	35199_Mdynamic (-144857)
Ankrd11	67377_Mdynamic (+114995)
Ankrd46	23006_Mdynamic (+76709)
Ankrd50	42273_Mdynamic (+122666)
Ankrd55	19532_Mdynamic (-5786)
Ano4	7169_Mdynamic (-272948)
Antxr2	51938_Mdynamic (+43982)
Anxa10	65081_Mdynamic (-58956)
Aoah	16911_Mdynamic (-132839)
Aox1	794_Mdynamic (+41706)
Aox3	794_Mdynamic (-41499)
Ap1ar	44372_Mdynamic (+28362)
Ap3m1	20016_Mdynamic (+89351)
Ap4s1	14519_Mdynamic (-78522)
Apbb1	61994_Mdynamic (-16209)
Apcs	3680_Mdynamic (-35116)
Aplp2	68232_Mdynamic (+19988)
Apoa1	68787_Mdynamic (-117830), 68788_Mdynamic (-111585)
Apob	13746_Mdynamic (+112086), 13747_Mdynamic (+112557)
Apobec1	58044_Mdynamic (+5110)
Apol10b	24202_Mdynamic (-10088)
Apol11b	24202_Mdynamic (+37073)
Apol6	24173_Mdynamic (+232415)
Arhgap10	65500_Mdynamic (+461312)
Arhgap15	37883_Mdynamic (+393941)
Arhgap18	5028_Mdynamic (+240740)
Arhgap24	52087_Mdynamic (-45990), 52095_Mdynamic (+82793)
Arhgap26	32399_Mdynamic (+24839)
Arhgap32	68276_Mdynamic (+16055)
Arhgap42	67808_Mdynamic (+25875)
Arhgef28	19140_Mdynamic (+352501)
Arid5b	5860_Mdynamic (-160427), 5843_Mdynamic (+19207), 5839_Mdynamic (+30332), 5838_Mdynamic (+30964), 5812_Mdynamic (+185032), 5809_Mdynamic (+188268)
Arl15	19615_Mdynamic (+292255), 19619_Mdynamic (+566594)
Arl4c	1763_Mdynamic (-47036)
Arl5a	37999_Mdynamic (+4445)
Arl8b	57490_Mdynamic (+28208)
Armc1	41918_Mdynamic (+734066), 41915_Mdynamic (+819781), 41914_Mdynamic (+864078), 41912_Mdynamic (+895373), 41911_Mdynamic (+908470), 41910_Mdynamic (+911802)
Arpp21	71326_Mdynamic (-596735), 71319_Mdynamic (+129008)
Arrb1	61784_Mdynamic (+145411)
Arrdc4	60901_Mdynamic (-226013), 60876_Mdynamic (+437510)
Arvcf	26130_Mdynamic (+65272)
Arx	72391_Mdynamic (-461864)
Asap2	14024_Mdynamic (+22899)
Asb13	16683_Mdynamic (+132351)
Astn1	3164_Mdynamic (+351520), 3166_Mdynamic (+569253)
Atl1	14800_Mdynamic (-29396), 14801_Mdynamic (-28811)
Atp1b1	3325_Mdynamic (+136735)
Atp2b1	7525_Mdynamic (-248840)
Atp5b	8258_Mdynamic (-11668)
Atp5g3	38527_Mdynamic (-60035)
Atp6v0e	28984_Mdynamic (-87196)
Atp6v1h	32_Mdynamic (+51144)
Atp8b1	33099_Mdynamic (+53721), 33094_Mdynamic (+128129)
Atxn1	17866_Mdynamic (-188579), 17863_Mdynamic (-87434), 17862_Mdynamic (-86643), 17851_Mdynamic (+4396), 17849_Mdynamic (+9147)
Aven	39321_Mdynamic (+100747), 39322_Mdynamic (+102464)
Avpr1a	8024_Mdynamic (-134369)
Azin1	23101_Mdynamic (+170344), 23100_Mdynamic (+171423)
B3galnt1	42755_Mdynamic (+236537)
B3galnt2	16844_Mdynamic (+72024)
B3galt1	38274_Mdynamic (-380980), 38280_Mdynamic (-221078), 38285_Mdynamic (-135628), 38289_Mdynamic (-126878), 38290_Mdynamic (-124926)
B3gat2	260_Mdynamic (-280824), 261_Mdynamic (-277099)
BC049352	68723_Mdynamic (-2283)
BC053393	9430_Mdynamic (-6718)
BC106179	26343_Mdynamic (-101456), 26342_Mdynamic (-92787)
Bach1	27779_Mdynamic (-70926), 27780_Mdynamic (-62809)
Bambi	31344_Mdynamic (-83975)
Banf2	40177_Mdynamic (+128477), 40188_Mdynamic (+165558)
Banp	67309_Mdynamic (+97014)
Barhl2	52278_Mdynamic (-122702)
Baz2a	8258_Mdynamic (+12615)
Bbs10	7719_Mdynamic (+16497)
Bbx	27369_Mdynamic (+122645)
Bcas1	41401_Mdynamic (+274245)
Bcl10	44772_Mdynamic (-148359), 44780_Mdynamic (-100474)
Bcl2l14	58436_Mdynamic (-206005)
Bcl6	26401_Mdynamic (-95345), 26400_Mdynamic (-91682), 26398_Mdynamic (-89385)
Bfsp1	40158_Mdynamic (-13866), 40157_Mdynamic (-13377)
Bhlhe41	58921_Mdynamic (-53003)
Bicc1	5958_Mdynamic (-33445)
Bicd1	59033_Mdynamic (-64405)
Blm	61294_Mdynamic (-123059), 61293_Mdynamic (-121704)
Bmp2	40035_Mdynamic (-35388), 40049_Mdynamic (+990028), 40050_Mdynamic (+992606), 40051_Mdynamic (+993557)
Bmp8b	47921_Mdynamic (-78054)
Bnip3	63200_Mdynamic (+7080)
Brpf3	29168_Mdynamic (+7986)
Brwd3	72552_Mdynamic (+225650)
Btbd16	62931_Mdynamic (-142927)
Btg1	7492_Mdynamic (-278702)
Btla	27267_Mdynamic (+45986), 27268_Mdynamic (+141302)
C030005K15Rik	7525_Mdynamic (-939557)
C1d	8823_Mdynamic (+243775), 8828_Mdynamic (+478713)
C1qtnf7	50754_Mdynamic (-291745)
C1qtnf9	21198_Mdynamic (-119030)
C2cd4a	69822_Mdynamic (+7645), 69821_Mdynamic (+9926)
C2cd4b	69821_Mdynamic (+62967), 69822_Mdynamic (+65248)
C330018D20Rik	32795_Mdynamic (+1254)
C6	22418_Mdynamic (-8828), 22420_Mdynamic (+172)
C8a	47142_Mdynamic (+36296), 47127_Mdynamic (+108086)
C8b	47119_Mdynamic (-381460), 47124_Mdynamic (-2303), 47125_Mdynamic (+55), 47127_Mdynamic (+1980), 47142_Mdynamic (+73770)
C9	22449_Mdynamic (-2707)
Calml3	16683_Mdynamic (+37935)
Camk4	32066_Mdynamic (+253870)
Cap1	47899_Mdynamic (-49861)
Car1	41868_Mdynamic (-62485)
Car2	41888_Mdynamic (+315000)
Car3	41868_Mdynamic (-22594)
Cartpt	19186_Mdynamic (+233524)
Cast	18772_Mdynamic (-250533)
Cav2	54945_Mdynamic (-109588), 54951_Mdynamic (-15919)
Cblb	27399_Mdynamic (+297992)
Cbr4	65047_Mdynamic (-50795)
Ccdc112	32553_Mdynamic (-143396)
Ccdc117	8490_Mdynamic (+14939)
Ccdc14	26953_Mdynamic (+58406)
Ccdc162	5229_Mdynamic (+11215)
Ccdc28a	4730_Mdynamic (-132089)
Ccdc36	71117_Mdynamic (+48931), 71116_Mdynamic (+49531)
Ccdc85a	9071_Mdynamic (-118281), 9066_Mdynamic (-100098)
Ccdc91	58977_Mdynamic (+168182), 58978_Mdynamic (+168737), 58984_Mdynamic (+469238)
Ccne2	45202_Mdynamic (+43937)
Ccr6	28392_Mdynamic (+41212)
Cd164	5229_Mdynamic (+57038)
Cd200	27268_Mdynamic (+43436), 27267_Mdynamic (+138752)
Cd28	944_Mdynamic (+80950), 946_Mdynamic (+100678)
Cd302	38138_Mdynamic (+14539)
Cd44	39085_Mdynamic (-152817)
Cd47	27369_Mdynamic (+454127)
Cd83	17805_Mdynamic (+652722), 17806_Mdynamic (+660855)
Cdc7	52302_Mdynamic (+258867)
Cdca7	38473_Mdynamic (+265801), 38476_Mdynamic (+276681)
Cdh15	67377_Mdynamic (+11832)
Cdh6	22713_Mdynamic (-672390)
Cdh8	66233_Mdynamic (+455504)
Cdk17	7278_Mdynamic (+94711)
Cdk5r1	11135_Mdynamic (-29870)
Cdkl1	14801_Mdynamic (-73587), 14800_Mdynamic (-73002)
Ceacam10	59572_Mdynamic (+73047)
Cebpa	60075_Mdynamic (-11451)
Cebpg	60075_Mdynamic (-51339)
Cela1	25404_Mdynamic (+28454)
Celf1	38809_Mdynamic (+26188)
Cenpu	64833_Mdynamic (-70009)
Cep68	8883_Mdynamic (-33646)
Cerkl	38630_Mdynamic (+50296)
Ces2b	66298_Mdynamic (-4423), 66299_Mdynamic (-74)
Ces3b	66336_Mdynamic (+20704)
Ces4a	66336_Mdynamic (-27341)
Ch25h	35121_Mdynamic (+161777)
Chd6	40860_Mdynamic (-257063)
Chmp4c	41836_Mdynamic (+3982)
Chmp7	21607_Mdynamic (+2565)
Chn2	55970_Mdynamic (-42837)
Chrm3	16799_Mdynamic (-901552)
Chsy3	32825_Mdynamic (-52146), 32835_Mdynamic (+42538)
Cidec	57553_Mdynamic (+4746)
Cish	70973_Mdynamic (+7455)
Cited2	4689_Mdynamic (-200964)
Clec16a	25809_Mdynamic (+93872), 25811_Mdynamic (+103766), 25812_Mdynamic (+118991), 25817_Mdynamic (+131562), 25820_Mdynamic (+168135)
Cmah	17099_Mdynamic (+11035), 17101_Mdynamic (+25951), 17103_Mdynamic (+32732), 17106_Mdynamic (+50340), 17107_Mdynamic (+51018)
Cnga3	453_Mdynamic (+128309)
Cngb1	66186_Mdynamic (+83989)
Cntnap5b	2010_Mdynamic (+779440)
Coa7	47441_Mdynamic (+34636)
Coch	14519_Mdynamic (+19070)
Col12a1	70296_Mdynamic (-36952), 70294_Mdynamic (-12324)
Col14a1	23361_Mdynamic (-154539), 23365_Mdynamic (-109577)
Col25a1	44446_Mdynamic (+33937)
Col4a2	63804_Mdynamic (-91385)
Commd10	32601_Mdynamic (+354758)
Commd4	69190_Mdynamic (-55952)
Coq10b	753_Mdynamic (+27126)
Cox7a2	70300_Mdynamic (-2373), 70296_Mdynamic (+4383), 70294_Mdynamic (+29011)
Cpb2	21822_Mdynamic (-5002)
Cpeb2	50725_Mdynamic (-783671), 50754_Mdynamic (+76714)
Cpm	7854_Mdynamic (-192284)
Cpn1	35688_Mdynamic (+14155)
Cpsf1	24115_Mdynamic (+23290)
Cpsf6	7854_Mdynamic (-60246)
Cpvl	55970_Mdynamic (-18074)
Cradd	7415_Mdynamic (+59229), 7412_Mdynamic (+69510), 7409_Mdynamic (+105084), 7408_Mdynamic (+171294)
Crb2	37795_Mdynamic (-67166)
Crim1	30786_Mdynamic (+207290)
Crtc3	61294_Mdynamic (+30820), 61293_Mdynamic (+32175)
Crygf	1067_Mdynamic (-518881)
Cryl1	21123_Mdynamic (+30899)
Csf2rb	24268_Mdynamic (+32940)
Csrnp1	71565_Mdynamic (-36701)
Ctgf	4937_Mdynamic (-340421), 4940_Mdynamic (-233843), 4941_Mdynamic (-232758)
Ctla4	944_Mdynamic (-81717), 946_Mdynamic (-61989)
Cul2	31344_Mdynamic (+40750)
Cxcl1	51711_Mdynamic (+3138)
Cxcl12	57784_Mdynamic (-107793)
Cxcl2	51711_Mdynamic (-9494)
Cxxc4	44535_Mdynamic (-496193)
Cyp21a1	29595_Mdynamic (-18962)
Cyp2a12	59710_Mdynamic (+43715)
Cyp2c70	35411_Mdynamic (-4901)
Cyp2f2	59710_Mdynamic (-47104)
Cyp3a57	54431_Mdynamic (-50522)
Cyp4f13	29481_Mdynamic (+11892)
Cyp4f14	29481_Mdynamic (-18432)
Cyp7b1	41918_Mdynamic (-185661), 41915_Mdynamic (-99946), 41914_Mdynamic (-55649), 41912_Mdynamic (-24354), 41911_Mdynamic (-11257), 41910_Mdynamic (-7925), 41909_Mdynamic (-2616)
Cypt15	72109_Mdynamic (-377089)
Cysltr2	21735_Mdynamic (-85057)
D1Pas1	4114_Mdynamic (-181876)
Dab1	47119_Mdynamic (+17267)
Dab2ip	37721_Mdynamic (-112611)
Dctd	64935_Mdynamic (+544308)
Ddah1	44772_Mdynamic (+17324), 44780_Mdynamic (+65209)
Ddc	8687_Mdynamic (-48106), 8673_Mdynamic (+9536)
Ddhd1	20754_Mdynamic (-49509)
Defb29	40414_Mdynamic (-8219)
Dennd1a	37808_Mdynamic (-4336)
Dera	58610_Mdynamic (+318121), 58612_Mdynamic (+321150)
Dhrs3	49242_Mdynamic (+91101)
Dhx9	2991_Mdynamic (+5834)
Dip2c	16785_Mdynamic (-53845)
Diras2	18079_Mdynamic (+462203), 18053_Mdynamic (+673435)
Dlgap1	30590_Mdynamic (-463732)
Dmrta2	47508_Mdynamic (-171911)
Dnajc1	36780_Mdynamic (+289423)
Dnajc24	39257_Mdynamic (-649711)
Dnmbp	35688_Mdynamic (-60009)
Dock1	63118_Mdynamic (+82872)
Dock4	14452_Mdynamic (+126633), 14453_Mdynamic (+128239)
Dok6	33738_Mdynamic (-455726)
Dpp10	2213_Mdynamic (-23411)
Dstn	40157_Mdynamic (-39000), 40158_Mdynamic (-38511)
Dynlrb2	66931_Mdynamic (-137150)
E130114P18Rik	46889_Mdynamic (-155329)
Ece1	48828_Mdynamic (+39969)
Echdc2	47412_Mdynamic (-41337), 47413_Mdynamic (-38895), 47414_Mdynamic (-34606)
Eddm3b	20905_Mdynamic (-20825)
Edem1	57490_Mdynamic (-17374)
Eea1	7492_Mdynamic (+397636)
Efcab1	25981_Mdynamic (+43984)
Efcab11	15872_Mdynamic (+23844), 15871_Mdynamic (+24732)
Efemp1	9066_Mdynamic (-168810), 9071_Mdynamic (-150627)
Efna5	30435_Mdynamic (-129767)
Egfr	8728_Mdynamic (-162802), 8733_Mdynamic (-49965), 8734_Mdynamic (-48870), 8738_Mdynamic (-7314)
Eif2a	42546_Mdynamic (-17268)
Eif4e3	57304_Mdynamic (+364205)
Eif4ebp3	32232_Mdynamic (-7263)
Eif4g3	48828_Mdynamic (-90816)
Eif4h	53712_Mdynamic (+12481)
Elfn1	54140_Mdynamic (+305136)
Elk3	7278_Mdynamic (+55548)
Ell	65272_Mdynamic (+25273)
Ell2	18776_Mdynamic (-340318)
Elmo1	16911_Mdynamic (+570661)
Elmod3	56401_Mdynamic (-2080)
Elmsan1	15548_Mdynamic (-85097)
Emcn	44591_Mdynamic (-666480)
Emsy	61694_Mdynamic (+131536)
Enc1	19140_Mdynamic (+612559)
Endog	37308_Mdynamic (-26860)
Enpp2	23342_Mdynamic (-126947), 23340_Mdynamic (-123620)
Epb41l4a	32089_Mdynamic (+444606)
Epb41l4b	46151_Mdynamic (-154892), 46149_Mdynamic (-141836), 46136_Mdynamic (+20167), 46132_Mdynamic (+28227)
Epgn	51718_Mdynamic (-39776)
Ephx4	52313_Mdynamic (+10469)
Erc1	57889_Mdynamic (+64128)
Erc2	20279_Mdynamic (+36309)
Ercc6l2	18533_Mdynamic (-149513)
Ergic1	28984_Mdynamic (+27711)
Ern1	12544_Mdynamic (+74772)
Esd	21797_Mdynamic (+62067), 21798_Mdynamic (+62845)
Esr1	4476_Mdynamic (+5958)
Esrrg	4123_Mdynamic (-752806)
Etaa1	8828_Mdynamic (+217568), 8823_Mdynamic (+452506)
Etfbkmt	59011_Mdynamic (-3255), 59012_Mdynamic (-1752), 59020_Mdynamic (+26639), 59022_Mdynamic (+28044)
Etnk1	58795_Mdynamic (+76118), 58815_Mdynamic (+690055)
Etnppl	44446_Mdynamic (-402620)
Etv6	58436_Mdynamic (+172723)
Evi2a	11047_Mdynamic (-30181)
Evpl	13123_Mdynamic (+31802)
Evx1	55934_Mdynamic (+292927)
Exoc6	35279_Mdynamic (-94433), 35285_Mdynamic (-48678)
Ext1	23289_Mdynamic (+145930), 23286_Mdynamic (+177351), 23282_Mdynamic (+182891)
Eya1	142_Mdynamic (+502338)
Eya4	4912_Mdynamic (-404215)
F11	64745_Mdynamic (+22338)
Faf1	47508_Mdynamic (+129554)
Fam120c	72739_Mdynamic (+146887)
Fam124a	21281_Mdynamic (-47256)
Fam159a	47441_Mdynamic (+20573)
Fam160b1	36274_Mdynamic (-102988)
Fam161a	9022_Mdynamic (+127902)
Fam184b	50829_Mdynamic (+62480)
Fam187b	60008_Mdynamic (+11829)
Fam196a	63118_Mdynamic (+184871)
Fam19a5	24889_Mdynamic (-313962)
Fam3c	55031_Mdynamic (-134800), 55027_Mdynamic (+12512)
Fam53a	50470_Mdynamic (+162486), 50469_Mdynamic (+164199)
Fam81a	69919_Mdynamic (+63315), 69918_Mdynamic (+71308)
Fancc	18526_Mdynamic (-117807), 18525_Mdynamic (-117115)
Far2	58977_Mdynamic (-403363), 58978_Mdynamic (-402808), 58984_Mdynamic (-102307)
Farp1	22253_Mdynamic (+202269), 22254_Mdynamic (+203580)
Fas	35121_Mdynamic (+22699)
Fbp1	18462_Mdynamic (+16492)
Fbp2	18462_Mdynamic (-13390)
Fbxl17	30435_Mdynamic (+488933)
Fbxo4	22407_Mdynamic (+258643), 22406_Mdynamic (+339225), 22404_Mdynamic (+361075), 22403_Mdynamic (+371338)
Fem1c	32553_Mdynamic (+70647)
Fer	30466_Mdynamic (+52969)
Fermt1	40035_Mdynamic (-570865)
Fez2	30786_Mdynamic (+10593)
Fga	42921_Mdynamic (-10716), 42922_Mdynamic (-9555), 42928_Mdynamic (+7159)
Fgb	42928_Mdynamic (+16491)
Fgd2	29249_Mdynamic (+108708), 29250_Mdynamic (+109687)
Fgf9	21150_Mdynamic (+94190)
Fgfr1	64225_Mdynamic (-5333)
Fgg	42913_Mdynamic (-7012), 42921_Mdynamic (+7576), 42922_Mdynamic (+8737)
Fgl1	64699_Mdynamic (+104263)
Fhit	19781_Mdynamic (+411268), 19780_Mdynamic (+647844)
Fign	38208_Mdynamic (+552373), 38207_Mdynamic (+587217)
Fignl1	8673_Mdynamic (-79549)
Flrt3	40135_Mdynamic (-614848)
Fmn2	3691_Mdynamic (-11712), 3698_Mdynamic (+263847), 3699_Mdynamic (+265026), 3705_Mdynamic (+404441), 3707_Mdynamic (+418639)
Fnip2	42820_Mdynamic (+325297)
Foxa1	14675_Mdynamic (+30338)
Foxa2	40293_Mdynamic (+82990), 40288_Mdynamic (+114979), 40279_Mdynamic (+486003)
Foxa3	59399_Mdynamic (+5341)
Foxc1	17306_Mdynamic (+386870)
Foxn3	15872_Mdynamic (-465801), 15871_Mdynamic (-464913)
Foxp1	57304_Mdynamic (-139548)
Foxq1	17278_Mdynamic (-157678)
Fras1	51890_Mdynamic (-67367)
Frmd8	34009_Mdynamic (+52388)
Frrs1	44123_Mdynamic (+32538)
Frrs1l	46136_Mdynamic (-132879), 46132_Mdynamic (-124819)
Frs2	7838_Mdynamic (-37151)
Fut8	15132_Mdynamic (-182065)
Fxyd5	60008_Mdynamic (+52967)
Fyb2	47165_Mdynamic (+187830)
Fzd10	53528_Mdynamic (-42573)
Fzd7	891_Mdynamic (+5451)
G3bp2	51752_Mdynamic (-38092)
Gabbr2	45860_Mdynamic (+127846)
Gabrg1	51230_Mdynamic (+518802)
Gadd45g	18053_Mdynamic (+10723), 18079_Mdynamic (+221955)
Gap43	27188_Mdynamic (-893637)
Gas2l3	7169_Mdynamic (+45794)
Gas7	10340_Mdynamic (-28949)
Gbe1	27560_Mdynamic (+17044)
Gcnt3	69919_Mdynamic (-40175), 69918_Mdynamic (-32182)
Gcnt4	19096_Mdynamic (+35734)
Gde1	62432_Mdynamic (+4564)
Ggta1	37721_Mdynamic (-47977)
Ghr	22407_Mdynamic (-137700), 22406_Mdynamic (-57118), 22404_Mdynamic (-35268), 22403_Mdynamic (-25005)
Gjb6	21123_Mdynamic (-233973)
Gk	72376_Mdynamic (+41798)
Gk2	51938_Mdynamic (-529972)
Glrb	42864_Mdynamic (-96390)
Gm10192	46849_Mdynamic (+76265), 46848_Mdynamic (+80334)
Gm10295	61001_Mdynamic (-639919), 60965_Mdynamic (+153254), 60931_Mdynamic (+851996)
Gm10384	23053_Mdynamic (-103970), 23046_Mdynamic (-19141)
Gm10549	32089_Mdynamic (+98437)
Gm10944	4614_Mdynamic (+163909)
Gm11146	27641_Mdynamic (+50880)
Gm11487	46505_Mdynamic (+458670)
Gm12169	9430_Mdynamic (+40606)
Gm12695	46849_Mdynamic (-321715), 46848_Mdynamic (-317646)
Gm15217	20754_Mdynamic (-671860)
Gm16223	50725_Mdynamic (+381832)
Gm16485	67808_Mdynamic (+241347)
Gm17416	40414_Mdynamic (-21021)
Gm3443	34630_Mdynamic (+68934)
Gm4841	32846_Mdynamic (+39941)
Gm4951	32835_Mdynamic (-994141), 32837_Mdynamic (-2775), 32846_Mdynamic (+21251)
Gm5148	42273_Mdynamic (-636015)
Gm5431	9476_Mdynamic (+3057)
Gm5447	17278_Mdynamic (+426288)
Gm732	72552_Mdynamic (-660262)
Gm815	34809_Mdynamic (-107571)
Gm973	891_Mdynamic (-28666)
Gm9733	41888_Mdynamic (+130876)
Gm9747	1500_Mdynamic (-74527)
Gm9833	41799_Mdynamic (+41060)
Gm9887	14769_Mdynamic (-78869), 14766_Mdynamic (-46867)
Gm9920	23365_Mdynamic (-84591), 23361_Mdynamic (-39629)
Gmds	17306_Mdynamic (+145098)
Gmpr	17849_Mdynamic (+448385), 17851_Mdynamic (+453136)
Gnpda2	51230_Mdynamic (-731478)
Gns	7967_Mdynamic (-15331)
Golim4	42790_Mdynamic (+169020)
Gpatch2	4123_Mdynamic (+29499)
Gpm6a	64964_Mdynamic (-29574)
Gprin3	56170_Mdynamic (-29859)
Grb10	8687_Mdynamic (+91251)
Grem2	3707_Mdynamic (+1355), 3705_Mdynamic (+15553), 3699_Mdynamic (+154968), 3698_Mdynamic (+156147)
Grm1	4614_Mdynamic (+237099)
Grm8	55098_Mdynamic (+308130), 55097_Mdynamic (+310529)
Gtdc1	37883_Mdynamic (+717547)
Gtf2b	44717_Mdynamic (-25096)
Gtpbp4	16775_Mdynamic (-78004)
Gucy1b2	21281_Mdynamic (-52192)
H2al1o	71977_Mdynamic (+546427)
H3f3b	13088_Mdynamic (+56)
Hagh	28842_Mdynamic (+19035)
Hao1	40051_Mdynamic (+8652), 40050_Mdynamic (+9603), 40049_Mdynamic (+12181)
Hc	37692_Mdynamic (-12826)
Hdx	72570_Mdynamic (+70642)
Helt	64810_Mdynamic (-67768)
Hemk1	70973_Mdynamic (+34869)
Herc6	56125_Mdynamic (+66404)
Hhex	35279_Mdynamic (+23098), 35285_Mdynamic (+68853)
Hibadh	55934_Mdynamic (+33964)
Higd1a	71675_Mdynamic (-24077)
Hmcn1	2908_Mdynamic (-165269)
Hmx3	62964_Mdynamic (-93578), 62965_Mdynamic (-92235)
Hnf4a	40910_Mdynamic (-52987)
Hopx	51424_Mdynamic (+12248)
Hp	66607_Mdynamic (+5502)
Hpx	61994_Mdynamic (+9505)
Hrasls	26553_Mdynamic (-209883)
Hrh4	31765_Mdynamic (+218643)
Hs6st1	360_Mdynamic (-141842), 362_Mdynamic (-134697)
Hsd17b12	39016_Mdynamic (+3526)
Hsd17b2	67036_Mdynamic (+14105)
Hsd3b2	43668_Mdynamic (+36830), 43666_Mdynamic (+42115), 43664_Mdynamic (+78181)
Hsd3b5	43668_Mdynamic (-57404), 43666_Mdynamic (-52119), 43664_Mdynamic (-16053)
Hspd1	753_Mdynamic (+8128)
Htr1b	70320_Mdynamic (+960148)
Htr6	48909_Mdynamic (+94745), 48908_Mdynamic (+95853)
Icam2	12544_Mdynamic (-30243)
Id2	14091_Mdynamic (-16814)
Ido2	64195_Mdynamic (+7541)
Ifitm1	63326_Mdynamic (-4002)
Igf1	7113_Mdynamic (-72177), 7114_Mdynamic (-64104), 7126_Mdynamic (+6260)
Igfals	28842_Mdynamic (-8130)
Ihh	1399_Mdynamic (-63676)
Il12rb2	56224_Mdynamic (-61908)
Il13ra1	72037_Mdynamic (-3627)
Il1r1	549_Mdynamic (-36966), 557_Mdynamic (+2980), 560_Mdynamic (+11918), 561_Mdynamic (+17828)
Il1r2	549_Mdynamic (+103346)
Il1rl2	557_Mdynamic (-96567), 560_Mdynamic (-87629), 561_Mdynamic (-81719)
Il23r	56224_Mdynamic (+53759)
Immp2l	14452_Mdynamic (-451404), 14453_Mdynamic (-449798)
Impg1	70320_Mdynamic (-207029)
Inhba	16860_Mdynamic (+35154)
Inpp4a	453_Mdynamic (-21646)
Insr	63616_Mdynamic (+9293)
Ints7	4287_Mdynamic (+12015)
Ints8	45202_Mdynamic (+18595)
Iqcj	42719_Mdynamic (-225019), 42720_Mdynamic (-220199), 42721_Mdynamic (-214996)
Iqub	55064_Mdynamic (+166550), 55061_Mdynamic (+306989)
Irf2bp1	59399_Mdynamic (+14132)
Irgm1	9476_Mdynamic (-27721)
Irs2	63804_Mdynamic (-212962), 63773_Mdynamic (+46330), 63759_Mdynamic (+102641)
Isyna1	65272_Mdynamic (-29533)
Itga4	38630_Mdynamic (+123095)
Itgb1	67720_Mdynamic (-303132)
Itgb1bp1	14024_Mdynamic (+151590)
Itih3	20388_Mdynamic (+19176), 20387_Mdynamic (+19921)
Itih4	20387_Mdynamic (+17363), 20388_Mdynamic (+18108)
Ivns1abp	2908_Mdynamic (-186178)
Jak2	34876_Mdynamic (-131335)
Jarid2	17805_Mdynamic (-292994), 17806_Mdynamic (-284861)
Kalrn	26939_Mdynamic (+193550)
Kazn	49203_Mdynamic (-989099), 49202_Mdynamic (-983773)
Kcne2	27930_Mdynamic (-132951)
Kcnh7	38208_Mdynamic (-361361), 38207_Mdynamic (-326517)
Kcnip4	50842_Mdynamic (+464683)
Kcnj12	10115_Mdynamic (-39470)
Kcnj2	12861_Mdynamic (+174476), 12863_Mdynamic (+190009)
Kcnj5	68276_Mdynamic (+212046)
Kcnn2	32533_Mdynamic (+213197)
Kif14	2738_Mdynamic (+63624)
Kif1c	10544_Mdynamic (+45280)
Kif21a	25007_Mdynamic (-11288)
Kifap3	3298_Mdynamic (+38658)
Kifc3	66186_Mdynamic (-57652)
Kl	54718_Mdynamic (+66018), 54719_Mdynamic (+66459), 54722_Mdynamic (+93610), 54724_Mdynamic (+107961)
Klf10	23101_Mdynamic (-48215), 23100_Mdynamic (-47136)
Klhl2	65098_Mdynamic (+1105)
Klhl24	26170_Mdynamic (+12134)
Kmt2e	50089_Mdynamic (+24583)
Kremen1	8467_Mdynamic (-118912)
Krr1	7736_Mdynamic (-462947)
Krtap7-1	27807_Mdynamic (+12311)
Krtap8-1	27807_Mdynamic (-8060)
Ktn1	20847_Mdynamic (+319790)
Kyat3	44717_Mdynamic (+39050)
Kynu	37869_Mdynamic (-332401), 37872_Mdynamic (-45721)
Lacc1	21882_Mdynamic (+304784)
Lama2	5028_Mdynamic (+603725)
Lama3	31648_Mdynamic (+221517), 31649_Mdynamic (+222132)
Larp4b	16775_Mdynamic (-19884), 16785_Mdynamic (+129183)
Lat2	53712_Mdynamic (-11844)
Lcorl	50837_Mdynamic (-852304)
Lcp1	21822_Mdynamic (+100953)
Ldah	13746_Mdynamic (-118373), 13747_Mdynamic (-117902)
Lekr1	42665_Mdynamic (-53823)
Lhx4	3075_Mdynamic (+114173)
Lin7a	7644_Mdynamic (+74082), 7645_Mdynamic (+81807), 7647_Mdynamic (+86965)
Lmo4	44727_Mdynamic (+91603)
Lmod2	55073_Mdynamic (+43827)
Lnpk	38527_Mdynamic (+607587)
Lonrf1	64530_Mdynamic (-70226)
Loxl2	21599_Mdynamic (+17309), 21601_Mdynamic (+19631)
Lpar6	21742_Mdynamic (-78470)
Lpcat2b	52313_Mdynamic (-17584)
Lpgat1	4287_Mdynamic (-130056)
Lpl	65162_Mdynamic (-1860)
Lpp	26398_Mdynamic (-315113), 26400_Mdynamic (-312816), 26401_Mdynamic (-309153)
Lrat	42913_Mdynamic (-96876)
Lrch1	21798_Mdynamic (+152735), 21797_Mdynamic (+153513)
Lrfn2	30153_Mdynamic (+417276)
Lrg1	30291_Mdynamic (-22)
Lrig1	57136_Mdynamic (+150605)
Lrmda	20102_Mdynamic (+771381)
Lrp1b	37872_Mdynamic (-856010), 37869_Mdynamic (-569330), 37868_Mdynamic (+614099), 37867_Mdynamic (+630903)
Lrpprc	31083_Mdynamic (+47155), 31080_Mdynamic (+57698)
Lrrc32	61694_Mdynamic (+30811)
Ly6f	23995_Mdynamic (+111575)
Ly6l	23995_Mdynamic (-69461)
Ly86	17504_Mdynamic (+258393)
Lypd4	59572_Mdynamic (+19690)
Lyplal1	4101_Mdynamic (-208428)
Lyrm9	11008_Mdynamic (+19849)
Lyzl1	31352_Mdynamic (+92419), 31354_Mdynamic (+112752)
Mad1l1	54140_Mdynamic (+108473)
Madd	38826_Mdynamic (+21820)
Maf	66931_Mdynamic (-660769)
Mageb18	72391_Mdynamic (-225071)
Magi2	50009_Mdynamic (+411979), 50010_Mdynamic (+413328), 50012_Mdynamic (+681973), 50019_Mdynamic (+861816)
Mal2	23321_Mdynamic (+6660)
Maml3	42414_Mdynamic (+93441)
Man2a1	30490_Mdynamic (+40816)
Manba	44566_Mdynamic (+13404)
Map1b	19186_Mdynamic (-150557)
Map2k3	10115_Mdynamic (+51061)
Map3k1	19532_Mdynamic (-473672)
Map3k7cl	27779_Mdynamic (+74689), 27780_Mdynamic (+82806)
Map3k8	31354_Mdynamic (+74369), 31352_Mdynamic (+94702)
Mapk10	52095_Mdynamic (+494202)
2023-03-03	32795_Mdynamic (-48566)
2023-03-07	38138_Mdynamic (+60062)
Mast4	19328_Mdynamic (-267812), 19323_Mdynamic (-165186)
Max	15132_Mdynamic (-94752)
Mb21d2	26553_Mdynamic (-70114)
Mbnl1	42597_Mdynamic (-359754), 42608_Mdynamic (+24223)
Mc2r	33281_Mdynamic (-397012)
Mchr1	24479_Mdynamic (+14003)
Mcm10	36510_Mdynamic (+11295)
Mcph1	64021_Mdynamic (+119139)
Mctp2	61017_Mdynamic (-17063), 61001_Mdynamic (+315191)
Mdfic	54931_Mdynamic (+173079), 54935_Mdynamic (+830645)
Mdm1	7881_Mdynamic (-256572)
Med28	50829_Mdynamic (+56800)
Med30	23282_Mdynamic (+450823), 23286_Mdynamic (+456363), 23289_Mdynamic (+487784)
Meox2	14397_Mdynamic (+122794)
Mepe	52179_Mdynamic (+44761), 52180_Mdynamic (+49146), 52181_Mdynamic (+63146), 52182_Mdynamic (+74293)
Metap2	7332_Mdynamic (-116525)
Mfap3l	65013_Mdynamic (-65815), 65014_Mdynamic (-65163)
Mfsd1	42719_Mdynamic (+84433), 42720_Mdynamic (+89253), 42721_Mdynamic (+94456)
Mfsd2a	47899_Mdynamic (+25283)
Mgme1	40177_Mdynamic (-109364), 40188_Mdynamic (-72283)
Mgst2	42414_Mdynamic (+350271)
Mipol1	14675_Mdynamic (+285337)
Mllt10	36780_Mdynamic (+38720)
Mmadhc	37946_Mdynamic (-35308)
Mocs1	30153_Mdynamic (-78755)
Morc1	27335_Mdynamic (+334154)
Morn3	53224_Mdynamic (+26388)
Moxd1	4937_Mdynamic (+31504), 4940_Mdynamic (+138082), 4941_Mdynamic (+139167)
Mpc1	28392_Mdynamic (-7030)
Mpdz	46574_Mdynamic (-287824)
Mphosph6	67036_Mdynamic (+85878)
Mpp7	31477_Mdynamic (-31151)
Mpped2	39257_Mdynamic (-40009)
Mrpl1	51890_Mdynamic (+97095)
Mrpl14	29921_Mdynamic (+194653)
Mrpl15	16_Mdynamic (+114925)
Mrpl42	7430_Mdynamic (+77265)
Mrps18a	29952_Mdynamic (+13319), 29957_Mdynamic (+28017)
Mrps9	581_Mdynamic (-109398)
Msmo1	65098_Mdynamic (-160022)
Mthfd2l	51718_Mdynamic (+56492)
Mtnr1a	64745_Mdynamic (+170556)
Mtss1	23543_Mdynamic (-60690)
Mturn	56029_Mdynamic (+80654), 56030_Mdynamic (+82297)
Mtus1	64699_Mdynamic (-56099)
Mybpc3	38826_Mdynamic (+42884)
Myc	23654_Mdynamic (+135761), 23655_Mdynamic (+136485), 23661_Mdynamic (+178841)
Mycbp2	22061_Mdynamic (-117251)
Myct1	4476_Mdynamic (-975749)
Myf5	7647_Mdynamic (+127326), 7645_Mdynamic (+132484), 7644_Mdynamic (+140209)
Myh10	10358_Mdynamic (+147528)
Myh13	10340_Mdynamic (+235929)
Mylk	26953_Mdynamic (-35899)
Myo16	63743_Mdynamic (-260105), 63759_Mdynamic (+633245), 63773_Mdynamic (+689556)
Nap1l1	7719_Mdynamic (-165441)
Nars	33099_Mdynamic (-90722), 33094_Mdynamic (-16314)
Nat10	39137_Mdynamic (+191398)
Ncor2	53451_Mdynamic (-153474), 53406_Mdynamic (+52930)
Ndel1	10358_Mdynamic (+13291)
Ndrg1	23792_Mdynamic (-111558), 23786_Mdynamic (-75661)
Ndufs4	19619_Mdynamic (+26995), 19615_Mdynamic (+301334)
Neb	37999_Mdynamic (-81658)
Nectin1	68568_Mdynamic (-283176)
Nectin2	59496_Mdynamic (+1524)
Nectin3	27327_Mdynamic (-336854)
Nedd9	17692_Mdynamic (-56453)
Nek1	65025_Mdynamic (+14568)
Nfib	46574_Mdynamic (+774677)
Nfkb1	44566_Mdynamic (+192531)
Nhej1	1399_Mdynamic (+31312)
Nhsl1	4730_Mdynamic (-40608)
Nit2	27479_Mdynamic (+39371)
Nkx1-1	50470_Mdynamic (-33173), 50469_Mdynamic (-31460)
Nme7	3325_Mdynamic (+8741)
Nos2	11008_Mdynamic (-74354)
Notch2	43598_Mdynamic (-25098)
Nov	23321_Mdynamic (-167676)
Nox4	61474_Mdynamic (+125065)
Npl	2995_Mdynamic (-10141)
Nr2f2	60965_Mdynamic (-837638), 60931_Mdynamic (-138896)
Nr3c1	32456_Mdynamic (-169886), 32455_Mdynamic (-169421), 32399_Mdynamic (+469248)
Nr3c2	65500_Mdynamic (+154307)
Nr5a2	2787_Mdynamic (+5150)
Nrd1	47468_Mdynamic (+106244)
Nrg3	20633_Mdynamic (+207471)
Nrp1	67713_Mdynamic (-25509), 67714_Mdynamic (-21859), 67720_Mdynamic (+23449)
Nsd3	64234_Mdynamic (+8185), 64235_Mdynamic (+9453)
Nsun7	51177_Mdynamic (-164510)
Nucks1	2430_Mdynamic (+11784), 2433_Mdynamic (+30786)
Nudt7	66803_Mdynamic (-47679), 66804_Mdynamic (-43124), 66811_Mdynamic (-25971), 66812_Mdynamic (-23737)
Nup88	10559_Mdynamic (+24243)
Ogfrl1	261_Mdynamic (-101652), 260_Mdynamic (-97927), 256_Mdynamic (+68288)
Oit1	19770_Mdynamic (-47389)
Olfr1357	6295_Mdynamic (-375)
Olfr1424	34421_Mdynamic (-6920)
Olfr1425	34421_Mdynamic (+7963)
Olfr16	3680_Mdynamic (-26598)
Olfr220	3691_Mdynamic (+41488)
Olfr275	45979_Mdynamic (-9394)
Olfr58	67911_Mdynamic (-89798)
Olfr95	29761_Mdynamic (-5147)
Olfr96	29761_Mdynamic (-8077)
Olig3	4754_Mdynamic (-269530)
Onecut1	70096_Mdynamic (-530565), 70103_Mdynamic (-339262), 70114_Mdynamic (-159392), 70116_Mdynamic (-155762), 70118_Mdynamic (-70468), 70119_Mdynamic (-68461), 70122_Mdynamic (-60685), 70123_Mdynamic (-60077), 70124_Mdynamic (-59501), 70129_Mdynamic (-11021)
Onecut2	33067_Mdynamic (-1444)
Oprk1	32_Mdynamic (-454176)
Orai1	53224_Mdynamic (+5554)
Orm1	46399_Mdynamic (-1892)
Ormdl3	11978_Mdynamic (+23227)
Osbpl9	47468_Mdynamic (+95373)
Ostf1	34545_Mdynamic (+502852)
Oxr1	23183_Mdynamic (+277098)
P2ry1	42608_Mdynamic (-477320)
Pabpc2	32455_Mdynamic (-116844), 32456_Mdynamic (-116379), 32461_Mdynamic (+54630)
Pah	7113_Mdynamic (+266058), 7114_Mdynamic (+274131)
Papola	16215_Mdynamic (-55592)
Pappa	46454_Mdynamic (+424508)
Pappa2	3166_Mdynamic (+26146), 3164_Mdynamic (+243879)
Pard3	67682_Mdynamic (+64948)
Pax1	40279_Mdynamic (+195972), 40288_Mdynamic (+566996), 40293_Mdynamic (+598985)
Pbk	21466_Mdynamic (-89454), 21468_Mdynamic (-85751)
Pcgf5	35199_Mdynamic (-145047)
Pcmtd1	41_Mdynamic (+965954)
Pcsk1	18772_Mdynamic (-30783), 18776_Mdynamic (+277340)
Pcsk5	34545_Mdynamic (-291305)
Pdcd6ip	71326_Mdynamic (+885622)
Pdgfc	42864_Mdynamic (-26366)
Pdhx	39085_Mdynamic (+19071)
Peli2	20847_Mdynamic (-137323)
Pfkfb3	36669_Mdynamic (+43964), 36667_Mdynamic (+54364)
Pglyrp3	43326_Mdynamic (-530927)
Pgpep1l	60876_Mdynamic (-47498)
Phf20	40654_Mdynamic (+622)
Phf20l1	23756_Mdynamic (+32090), 23757_Mdynamic (+33375)
Phf8	72739_Mdynamic (-30125)
Phlda1	7736_Mdynamic (+3431)
Phldb1	68681_Mdynamic (+17348)
Phldb2	27302_Mdynamic (-146765), 27301_Mdynamic (-142402)
Phtf2	50019_Mdynamic (+112447), 50012_Mdynamic (+292290), 50010_Mdynamic (+560935), 50009_Mdynamic (+562284)
Phyh	36492_Mdynamic (-23412)
Pid1	1533_Mdynamic (+384257)
Pik3c2g	58653_Mdynamic (+325581), 58656_Mdynamic (+349992)
Pik3c3	31968_Mdynamic (-497931)
Pik3r1	19259_Mdynamic (+49204), 19258_Mdynamic (+50036), 19223_Mdynamic (+926133)
Pim1	29249_Mdynamic (-21162), 29250_Mdynamic (-20183)
Pja2	30466_Mdynamic (+382920)
Plcb1	40060_Mdynamic (-131170), 40061_Mdynamic (-126953), 40062_Mdynamic (-72663), 40064_Mdynamic (-29892), 40069_Mdynamic (+46224)
Plcb4	40069_Mdynamic (-909447)
Plcxd2	27302_Mdynamic (+19219), 27301_Mdynamic (+23582)
Plcxd3	22418_Mdynamic (+342952)
Plcz1	58656_Mdynamic (+69577), 58653_Mdynamic (+93988)
Pld1	42068_Mdynamic (-79044), 42069_Mdynamic (-76804)
Plin5	30291_Mdynamic (-4372)
Plpp5	64234_Mdynamic (-109595), 64235_Mdynamic (-108327)
Plxnc1	7415_Mdynamic (-320290), 7412_Mdynamic (-310009), 7409_Mdynamic (-274435), 7408_Mdynamic (-208225)
Pmch	7126_Mdynamic (-224782)
Pmp2	41799_Mdynamic (+54652)
Pnpla1	29168_Mdynamic (-49335)
Poc1a	70925_Mdynamic (-7601)
Podn	47404_Mdynamic (-72008), 47396_Mdynamic (-58823)
Pou3f3	581_Mdynamic (+44689)
Ppm1l	42755_Mdynamic (+45463)
Ppp2r2b	32492_Mdynamic (-72566)
Ppp2r2d	63200_Mdynamic (+56067)
Ppp3ca	44591_Mdynamic (+3817)
Ppp3cc	21650_Mdynamic (-42216), 21648_Mdynamic (-33621)
Prdm2	49203_Mdynamic (+18193), 49202_Mdynamic (+23519)
Prkaa2	47165_Mdynamic (+8604)
Prkcq	36667_Mdynamic (+275321), 36669_Mdynamic (+285721)
Prok2	57327_Mdynamic (-249874)
Prox1	4194_Mdynamic (+58883), 4189_Mdynamic (+113557)
Prr18	28407_Mdynamic (+7775)
Psmd11	11135_Mdynamic (+18551)
Psmg4	17362_Mdynamic (+65315)
Ptch1	18533_Mdynamic (-100287), 18526_Mdynamic (+15989), 18525_Mdynamic (+16681)
Ptch2	47633_Mdynamic (-929)
Pten	35098_Mdynamic (+235060)
Ptgr2	15548_Mdynamic (-6120)
Pth2r	1067_Mdynamic (+96384)
Ptpn3	46151_Mdynamic (+3508), 46149_Mdynamic (+16564)
Ptprd	46535_Mdynamic (-807966)
Ptprz1	55031_Mdynamic (-384536)
Pum1	48315_Mdynamic (+53399)
Pyurf	56125_Mdynamic (+44682)
R3hcc1	21607_Mdynamic (-12179), 21601_Mdynamic (+88943), 21599_Mdynamic (+91265)
R3hdml	40910_Mdynamic (+1883)
Rab11fip4	11047_Mdynamic (-30443)
Rab38	61490_Mdynamic (+794142)
Rab3gap1	2267_Mdynamic (+30901)
Rabep1	10559_Mdynamic (+100941)
Rai14	22630_Mdynamic (-4306)
Rap1b	7881_Mdynamic (-39280)
Rapgef2	42820_Mdynamic (-97522)
Rapsn	38809_Mdynamic (-68910)
Rarb	19877_Mdynamic (-906570)
Rbbp4	48214_Mdynamic (+9037)
Rbfox2	24173_Mdynamic (+29563)
Rbm47	51177_Mdynamic (-14402)
Rcbtb2	21735_Mdynamic (-8366), 21742_Mdynamic (+16884)
Rcl1	34876_Mdynamic (+19118)
Rell1	51023_Mdynamic (+15209)
Rere	49504_Mdynamic (+52757)
Retnlb	27337_Mdynamic (-4727)
Retsat	56401_Mdynamic (+1947)
Rev1	475_Mdynamic (-319972)
Rflna	53406_Mdynamic (+122837)
Rgs6	15442_Mdynamic (-69250)
Rgs8	2995_Mdynamic (-93170)
Rhof	53236_Mdynamic (+41604)
Ripor2	17099_Mdynamic (-300193), 17101_Mdynamic (-285277), 17103_Mdynamic (-278496), 17106_Mdynamic (-260888), 17107_Mdynamic (-260210)
Rlf	47892_Mdynamic (+30339)
Rnase4	20905_Mdynamic (+2663)
Rnd3	37946_Mdynamic (+817086)
Rnf125	31892_Mdynamic (+9647)
Rnf138	31892_Mdynamic (-30057)
Rnf180	19364_Mdynamic (+181607)
Rnls	35098_Mdynamic (+399708)
Rpl7a-ps3	23006_Mdynamic (-111115)
Rprd1b	40726_Mdynamic (+11139)
Rps12	4912_Mdynamic (+33099)
Rps3a1	43047_Mdynamic (+7451)
Rps6ka6	72570_Mdynamic (-139655)
Rpusd3	57553_Mdynamic (-11662)
Rras2	62292_Mdynamic (+38275), 62282_Mdynamic (+182550), 62281_Mdynamic (+204252)
Rreb1	17504_Mdynamic (-222577)
Rrp15	4114_Mdynamic (-36182)
Rsph9	29957_Mdynamic (+5213), 29952_Mdynamic (+19911)
Rtkn2	5809_Mdynamic (+110888), 5812_Mdynamic (+114124), 5838_Mdynamic (+268192), 5839_Mdynamic (+268824), 5843_Mdynamic (+279949)
Rtp1	26342_Mdynamic (-110978), 26343_Mdynamic (-102309)
Runx1	27961_Mdynamic (-139557)
Rxra	37146_Mdynamic (-121669)
Rybp	57373_Mdynamic (-341703), 57358_Mdynamic (-44302), 57327_Mdynamic (+311175)
Ryk	70765_Mdynamic (+147100)
Ryr3	39322_Mdynamic (+434903), 39321_Mdynamic (+436620)
Sall3	33621_Mdynamic (-335411), 33620_Mdynamic (-333073), 33619_Mdynamic (-283362)
Samd5	4596_Mdynamic (+691897), 4594_Mdynamic (+723946)
Sash1	4596_Mdynamic (-97241), 4594_Mdynamic (-65192), 4559_Mdynamic (+227556), 4557_Mdynamic (+243597)
Scara5	21466_Mdynamic (+49980), 21468_Mdynamic (+53683)
Scarb1	53451_Mdynamic (+8406)
Scel	22061_Mdynamic (-49290)
Scgb1a1	34269_Mdynamic (+40277)
Scnn1b	62549_Mdynamic (-62232)
Scnn1g	62549_Mdynamic (+68400)
Scp2	47414_Mdynamic (-12299), 47413_Mdynamic (-8010), 47412_Mdynamic (-5568), 47404_Mdynamic (+14434), 47396_Mdynamic (+27619)
Scyl1	34009_Mdynamic (-51485)
Scyl3	3298_Mdynamic (-111524)
Sdc3	48315_Mdynamic (-75817)
Sec22b	43598_Mdynamic (+87250)
Sec61g	8738_Mdynamic (-236413), 8734_Mdynamic (-194857), 8733_Mdynamic (-193762), 8728_Mdynamic (-80925)
Selenof	44743_Mdynamic (+7461)
Sema3e	49973_Mdynamic (-180804)
Sema6a	32601_Mdynamic (+55210)
Sephs1	36492_Mdynamic (+14043)
Serp2	21882_Mdynamic (-175170)
Serpina10	16036_Mdynamic (-2359)
Serpina11	16090_Mdynamic (-6986), 16088_Mdynamic (-2775), 16084_Mdynamic (+6698)
Serpina12	16116_Mdynamic (-45129), 16109_Mdynamic (-32954), 16107_Mdynamic (-29975)
Serpina1e	16084_Mdynamic (-26331)
Serpina3k	16126_Mdynamic (-3647)
Serpina3m	16136_Mdynamic (+7600)
Serpina3n	16136_Mdynamic (-11965)
Serpina5	16107_Mdynamic (-26695), 16109_Mdynamic (-23716), 16116_Mdynamic (-11541)
Serpina9	16090_Mdynamic (+16739)
Serpini1	42790_Mdynamic (+230362)
Setd4	27961_Mdynamic (+638180)
Sh3bp4	1763_Mdynamic (-321158)
Sh3d19	43047_Mdynamic (+50817)
Sh3d21	48067_Mdynamic (-10479)
Sh3glb1	44743_Mdynamic (+142436)
Sh3rf1	65025_Mdynamic (-216408), 65047_Mdynamic (+212768)
Shcbp1l	2991_Mdynamic (+56664)
Shox2	42691_Mdynamic (+616237)
Shq1	57373_Mdynamic (+41995), 57358_Mdynamic (+339396)
Shroom3	51840_Mdynamic (+90003)
Sik3	68787_Mdynamic (+97930), 68788_Mdynamic (+104175)
Sipa1l1	15442_Mdynamic (+604712)
Skap2	55906_Mdynamic (+4642)
Slc13a1	55064_Mdynamic (-180425), 55061_Mdynamic (-39986), 55058_Mdynamic (+120937)
Slc13a5	10587_Mdynamic (-14897)
Slc15a5	58612_Mdynamic (+4224), 58610_Mdynamic (+7253)
Slc17a1	17076_Mdynamic (-29135)
Slc17a3	17076_Mdynamic (+1727)
Slc1a4	8883_Mdynamic (+49649)
Slc22a23	17362_Mdynamic (+116903)
Slc22a30	34193_Mdynamic (-69133)
Slc22a8	34193_Mdynamic (-117010)
Slc25a17	24479_Mdynamic (+111263)
Slc25a26	57136_Mdynamic (+49239)
Slc2a2	42086_Mdynamic (-116678), 42087_Mdynamic (-106320)
Slc30a5	19259_Mdynamic (-885586), 19258_Mdynamic (-884754), 19223_Mdynamic (-8657)
Slc34a2	50906_Mdynamic (-103979)
Slc39a11	12896_Mdynamic (+554495)
Slc39a14	21650_Mdynamic (+19760), 21648_Mdynamic (+28355)
Slc45a1	49504_Mdynamic (+317771)
Slc45a3	2430_Mdynamic (-48367), 2433_Mdynamic (-29365)
Slc4a11	39888_Mdynamic (-121933)
Slc5a3	27930_Mdynamic (+101116)
Slc8b1	53018_Mdynamic (+64914)
Slco1b2	58699_Mdynamic (-38583)
Slco1c1	58699_Mdynamic (+66549)
Slco2a1	70765_Mdynamic (-26472)
Slco2b1	61784_Mdynamic (+26284)
Smad2	33484_Mdynamic (-419317), 33491_Mdynamic (-270179)
Smagp	25404_Mdynamic (-22611)
Smarca2	34809_Mdynamic (+173239)
Smyd2	4194_Mdynamic (-189434), 4189_Mdynamic (-134760)
Sntg1	41_Mdynamic (+415646)
Snx10	55906_Mdynamic (+484006)
Snx16	41836_Mdynamic (+69235)
Socs1	25820_Mdynamic (+72037), 25817_Mdynamic (+108610), 25812_Mdynamic (+121181), 25811_Mdynamic (+136406), 25809_Mdynamic (+146300)
Socs2	7430_Mdynamic (-7805)
Socs3	13280_Mdynamic (+3835)
Sowahb	51840_Mdynamic (+271584)
Sox17	16_Mdynamic (-174401)
Sox5	58815_Mdynamic (+352195), 58795_Mdynamic (+966132)
Sox6	62351_Mdynamic (+200606)
Sox9	12875_Mdynamic (-61297), 12896_Mdynamic (+229049)
Sp3	38476_Mdynamic (+227606), 38473_Mdynamic (+238486)
Spag16	1167_Mdynamic (+67574)
Spata13	21198_Mdynamic (+14861)
Speer3	49973_Mdynamic (+52894)
Sphkap	1533_Mdynamic (-492188)
Spock3	65081_Mdynamic (-769164)
Spon1	62281_Mdynamic (+147531), 62282_Mdynamic (+169233), 62292_Mdynamic (+313508)
Spp1	52179_Mdynamic (-65028), 52180_Mdynamic (-60643), 52181_Mdynamic (-46643), 52182_Mdynamic (-35496)
Spred1	39393_Mdynamic (-94137)
Sqle	23543_Mdynamic (-172365)
Srek1	19328_Mdynamic (+172187), 19323_Mdynamic (+274813)
Srpk2	50089_Mdynamic (+157547)
Srsf5	15327_Mdynamic (-91636)
Sspn	58921_Mdynamic (-15561)
St14	68232_Mdynamic (-59974)
St3gal1	23825_Mdynamic (-229102), 23792_Mdynamic (+33162), 23786_Mdynamic (+69059)
Stab2	7073_Mdynamic (-22572)
Stac	71319_Mdynamic (-413145)
Stard13	54758_Mdynamic (-221349), 54724_Mdynamic (+129626), 54722_Mdynamic (+143977), 54719_Mdynamic (+171128), 54718_Mdynamic (+171569)
Stard4	32066_Mdynamic (+20951)
Steap4	49912_Mdynamic (-1815)
Stk19	29595_Mdynamic (+13422)
Stk24	22254_Mdynamic (+140190), 22253_Mdynamic (+141501)
Stk32a	32492_Mdynamic (-75660)
Stmnd1	17862_Mdynamic (-222102), 17863_Mdynamic (-221311), 17866_Mdynamic (-120166)
Strbp	37795_Mdynamic (-61798)
Strip2	55207_Mdynamic (-145750), 55209_Mdynamic (-96460)
Sucnr1	42597_Mdynamic (+59629)
Susd6	15327_Mdynamic (+63390)
Sync	48214_Mdynamic (+38716)
T	28407_Mdynamic (-86242)
Tab3	72376_Mdynamic (+160833)
Tacc1	64225_Mdynamic (-312010)
Tacc2	62931_Mdynamic (+53658)
Taf2	23342_Mdynamic (+25244), 23340_Mdynamic (+28571)
Tarsl2	60707_Mdynamic (-251657)
Tas2r118	55058_Mdynamic (-77095)
Tbc1d13	37308_Mdynamic (+10887)
Tbc1d2	45860_Mdynamic (-213818)
Tbc1d22a	24881_Mdynamic (+209759)
Tbc1d30	7967_Mdynamic (-38570)
Tbce	16844_Mdynamic (+12940)
Tcaim	71740_Mdynamic (-448225), 71741_Mdynamic (-447662), 71747_Mdynamic (-170120), 71753_Mdynamic (+40463), 71757_Mdynamic (+50238), 71758_Mdynamic (+51409)
Tenm3	64935_Mdynamic (+31290)
Tes	54945_Mdynamic (+106448), 54951_Mdynamic (+200117)
Tesk2	47613_Mdynamic (+11651)
Tet2	44535_Mdynamic (-251956)
Tex13c3	72000_Mdynamic (+383804)
Tex33	24268_Mdynamic (+36982)
Tfam	5958_Mdynamic (+45135)
Tfec	54935_Mdynamic (+347135)
Tg	23756_Mdynamic (-61097), 23757_Mdynamic (-59812)
Tgfb2	4101_Mdynamic (+380254)
Tgfbr3	52302_Mdynamic (+66440)
Tgm2	40726_Mdynamic (+106576)
Tha1	13280_Mdynamic (-91892)
Thada	31062_Mdynamic (+145424), 31059_Mdynamic (+179512)
Thap1	64275_Mdynamic (+192283), 64279_Mdynamic (+435822)
Thegl	51424_Mdynamic (+86890)
Thrap3	48067_Mdynamic (+28790)
Thrb	19877_Mdynamic (-256207)
Tifa	44372_Mdynamic (+19258)
Tigit	27195_Mdynamic (+335759), 27194_Mdynamic (+340082), 27192_Mdynamic (+365911), 27191_Mdynamic (+377187)
Tiparp	42665_Mdynamic (+83995)
Tjp1	60707_Mdynamic (-22002)
Tle3	69363_Mdynamic (-103947)
Tm2d1	46889_Mdynamic (+449929)
Tmc5	62432_Mdynamic (+67478)
Tmco2	47892_Mdynamic (-75519)
Tmco4	48908_Mdynamic (+6812), 48909_Mdynamic (+7920)
Tmco5	39393_Mdynamic (+148529)
Tmem120b	53236_Mdynamic (+14813)
Tmem132d	53528_Mdynamic (-125209)
Tmem135	61490_Mdynamic (+114372)
Tmem14a	196_Mdynamic (-115695)
Tmem164	72700_Mdynamic (-164634)
Tmem170b	17692_Mdynamic (-195581), 17706_Mdynamic (+207242)
Tmem182	572_Mdynamic (+746104)
Tmem212	42069_Mdynamic (-11142), 42068_Mdynamic (-8902)
Tmem232	30517_Mdynamic (-36363)
Tmem26	5876_Mdynamic (-90048)
Tmem30a	70304_Mdynamic (-3175)
Tmem5	8024_Mdynamic (-216759)
Tmem72	57784_Mdynamic (-343871)
Tmx3	33738_Mdynamic (-284900)
Tmx4	40064_Mdynamic (-112122), 40062_Mdynamic (-69351), 40061_Mdynamic (-15061), 40060_Mdynamic (-10844)
Tnfaip3	4754_Mdynamic (-71620)
Tnfsf13b	63743_Mdynamic (+5624)
Tnik	42086_Mdynamic (+317662), 42087_Mdynamic (+328020)
Tns3	8623_Mdynamic (+94988), 8604_Mdynamic (+425841)
Toe1	47613_Mdynamic (+75041)
Tomm40	59496_Mdynamic (-32611)
Tomm70a	27479_Mdynamic (+6180)
Toporsl	45979_Mdynamic (+219731)
Tpcn1	53018_Mdynamic (+12531)
Tram2	196_Mdynamic (-23651)
Trat1	27335_Mdynamic (+6565)
Trcg1	69190_Mdynamic (-22305)
Treh	68681_Mdynamic (+44617)
Trim29	68568_Mdynamic (+150637)
Trim32	46454_Mdynamic (-56304)
Trim36	32533_Mdynamic (+730405)
Trit1	47921_Mdynamic (+10514)
Tsc22d2	42546_Mdynamic (+92864)
Tsen2	57685_Mdynamic (-2645)
Ttc39c	31648_Mdynamic (-87803), 31649_Mdynamic (-87188)
Tubb2a	17355_Mdynamic (-34541)
Tubb2b	17355_Mdynamic (+17805)
Tubd1	11404_Mdynamic (+69258), 11405_Mdynamic (+84585), 11406_Mdynamic (+85148)
Txnl4b	66607_Mdynamic (+7778)
Txnrd2	26130_Mdynamic (-12963)
Tyr	61474_Mdynamic (+121646)
Uaca	69363_Mdynamic (+474890)
Ube2v2	25981_Mdynamic (+643903)
Ucma	36510_Mdynamic (+25345)
Ugt2b1	51481_Mdynamic (-68266)
Ugt2b35	51481_Mdynamic (-6064)
Ugt2b38	51515_Mdynamic (-1648)
Umps	26939_Mdynamic (-353498)
Unk	13088_Mdynamic (-2416)
Uso1	51752_Mdynamic (-16111)
Usp25	27641_Mdynamic (+537145)
Usp3	69767_Mdynamic (-3418)
Usp4	71116_Mdynamic (+31122), 71117_Mdynamic (+31722)
Ust	4559_Mdynamic (-139689), 4557_Mdynamic (-123648)
Vapa	30517_Mdynamic (+36410)
Vcl	20016_Mdynamic (+33666)
Vcpkmt	14769_Mdynamic (+131701), 14766_Mdynamic (+163703)
Vegfa	29921_Mdynamic (+151394)
Veph1	42691_Mdynamic (-68697)
Vezt	7332_Mdynamic (+28021)
Vmn2r18	54758_Mdynamic (+175381)
Vmp1	11406_Mdynamic (+53697), 11405_Mdynamic (+54260), 11404_Mdynamic (+69587)
Vps13d	49242_Mdynamic (+206488)
Vwc2l	1167_Mdynamic (-831153)
Wac	31477_Mdynamic (-211183)
Wasl	55073_Mdynamic (+23411)
Wdfy3	52087_Mdynamic (-365480)
Wdr17	64964_Mdynamic (-200786)
Wdr37	16761_Mdynamic (+8396), 16760_Mdynamic (+171151)
Wdr5	37146_Mdynamic (+40375)
Wdr72	70096_Mdynamic (+221000), 70103_Mdynamic (+412303), 70114_Mdynamic (+592173), 70116_Mdynamic (+595803), 70118_Mdynamic (+681097), 70119_Mdynamic (+683104), 70122_Mdynamic (+690880), 70123_Mdynamic (+691488), 70124_Mdynamic (+692064), 70129_Mdynamic (+740544)
Wnt16	55027_Mdynamic (+55424)
Wnt5a	20279_Mdynamic (-846013)
Wnt5b	57889_Mdynamic (-216780)
Xaf1	10587_Mdynamic (-20131)
Xbp1	8482_Mdynamic (-18823), 8490_Mdynamic (+6589)
Xirp1	71565_Mdynamic (+9647)
Xirp2	38274_Mdynamic (+277689), 38280_Mdynamic (+437591), 38285_Mdynamic (+523041), 38289_Mdynamic (+531791), 38290_Mdynamic (+533743)
Xkr9	142_Mdynamic (+139091)
Xpo1	9022_Mdynamic (-114752)
Yeats2	26170_Mdynamic (-31375)
Yeats4	7838_Mdynamic (+38882)
Yipf5	32461_Mdynamic (+391272)
Zbtb20	27188_Mdynamic (-12996), 27191_Mdynamic (+39713), 27192_Mdynamic (+50989), 27194_Mdynamic (+76818), 27195_Mdynamic (+81141)
Zbtb7c	33484_Mdynamic (+2085), 33491_Mdynamic (+151223)
Zfat	23825_Mdynamic (+915376)
Zfp217	41401_Mdynamic (-10905)
Zfp281	2738_Mdynamic (-93319), 2787_Mdynamic (+330376)
Zfp3	10544_Mdynamic (-18368)
Zfp317	67911_Mdynamic (+49261)
Zfp36l2	31062_Mdynamic (-132825), 31059_Mdynamic (-98737)
Zfp445	71758_Mdynamic (+5180), 71757_Mdynamic (+6351), 71753_Mdynamic (+16126)
Zfp469	67309_Mdynamic (-222011)
Zfp521	31765_Mdynamic (+747100)
Zfp599	68081_Mdynamic (+29994)
Zfp619	60209_Mdynamic (+346990), 60210_Mdynamic (+360614)
Zfp644	52278_Mdynamic (+115688)
Zfp703	64275_Mdynamic (-626841), 64279_Mdynamic (-383302)
Zfp706	23053_Mdynamic (+23616), 23046_Mdynamic (+108445)
Zfp809	68081_Mdynamic (+4071)
Znrf2	56029_Mdynamic (-54490), 56030_Mdynamic (-52847)
Znrf3	8482_Mdynamic (-56989), 8467_Mdynamic (+64377)
Zpbp2	11978_Mdynamic (+12989)
Zranb3	2267_Mdynamic (+202788)
Zscan25	54431_Mdynamic (+11422)

## Sheet: 9C_Genes->1895 MaleStatic DHS
Supplementary File 9C	GREAT analysis: Genes associated with 1895 static male-biased DHS
# GREAT version 4.0.4	Species assembly: mm9	Association rule: Basal+extension: 5000 bp upstream, 1000 bp downstream, 1000000 bp max extension, curated regulatory domains included
0610009B22Rik	9646_Mstatic (-38626)
0610040J01Rik	50993_Mstatic (-57065)
1110059E24Rik	34634_Mstatic (+11442), 34632_Mstatic (+22042), 34631_Mstatic (+25989)
1190002N15Rik	70505_Mstatic (+171694), 70504_Mstatic (+199820)
1190005I06Rik	67225_Mstatic (+2559)
1600002H07Rik	28771_Mstatic (-22774)
1700001O22Rik	37378_Mstatic (+88558)
1700011L22Rik	65540_Mstatic (-40364)
1700019A02Rik	711_Mstatic (-103822)
1700040L02Rik	5872_Mstatic (+8493)
1700056E22Rik	4004_Mstatic (+78804), 4000_Mstatic (+959754)
1700086D15Rik	10298_Mstatic (+28388)
1700113H08Rik	7074_Mstatic (-25093)
1700129C05Rik	21155_Mstatic (+149609)
1810011O10Rik	64171_Mstatic (+26658), 64165_Mstatic (+279272)
1810013L24Rik	25779_Mstatic (+938372)
1810037I17Rik	44329_Mstatic (+41891)
2300002M23Rik	29672_Mstatic (-10442)
2310057J18Rik	5054_Mstatic (-72712), 5053_Mstatic (-58617)
2410089E03Rik	22547_Mstatic (+155130)
2410131K14Rik	52893_Mstatic (+48997)
2510002D24Rik	26160_Mstatic (+9972)
2810474O19Rik	59026_Mstatic (-93731)
2900026A02Rik	52545_Mstatic (+33403)
3100002H09Rik	47982_Mstatic (+179464), 47980_Mstatic (+363819)
3110035E14Rik	54_Mstatic (-35891)
3110043O21Rik	45480_Mstatic (-79545)
3830403N18Rik	72219_Mstatic (-182755), 72221_Mstatic (-119359)
3830406C13Rik	19794_Mstatic (-715176), 19803_Mstatic (-525144), 19805_Mstatic (-418109), 19818_Mstatic (+41029)
4921530L21Rik	21990_Mstatic (+47353)
4921539E11Rik	47092_Mstatic (+58501)
4930432M17Rik	44220_Mstatic (-25727), 44221_Mstatic (-24583)
4930447F04Rik	72255_Mstatic (+271128), 72254_Mstatic (+271579)
4930452B06Rik	19775_Mstatic (-940888)
4930455H04Rik	44124_Mstatic (-53095)
4930583I09Rik	30492_Mstatic (+190784), 30491_Mstatic (+192297)
4930596D02Rik	20610_Mstatic (+126561)
4932411N23Rik	72596_Mstatic (+717104)
4933415F23Rik	257_Mstatic (-219012)
4933421I07Rik	60237_Mstatic (-48449)
4933428G20Rik	11889_Mstatic (+56884), 11880_Mstatic (+80340)
5530401A14Rik	11161_Mstatic (-371728), 11162_Mstatic (-371206), 11163_Mstatic (-360420), 11168_Mstatic (+150361)
5730480H06Rik	50841_Mstatic (+601369)
5730507C01Rik	14019_Mstatic (-716201)
5730508B09Rik	44375_Mstatic (+52550)
6430573F11Rik	64528_Mstatic (-176795), 64571_Mstatic (+255594)
8030423J24Rik	18694_Mstatic (+235193)
9130204L05Rik	43325_Mstatic (-391139)
9230109A22Rik	22722_Mstatic (+79326)
A1cf	35002_Mstatic (+18695), 35004_Mstatic (+22338)
A230072I06Rik	63868_Mstatic (+208052)
A2m	58026_Mstatic (+22)
A530064D06Rik	30122_Mstatic (-36668)
AI182371	37693_Mstatic (+23566), 37691_Mstatic (+31307), 37690_Mstatic (+33957)
Aadat	65012_Mstatic (+59934)
Aar2	40669_Mstatic (-61176)
Abca1	46036_Mstatic (-158434), 46031_Mstatic (-109645), 46027_Mstatic (-78384), 46019_Mstatic (-42028)
Abca17	28776_Mstatic (+83703), 28775_Mstatic (+85643)
Abcb10	67467_Mstatic (+6694), 67466_Mstatic (+7119)
Abcc12	65832_Mstatic (+96285), 65831_Mstatic (+371606)
Abcc9	58757_Mstatic (+34190)
Abcd2	25009_Mstatic (+157577)
Abcd3	44229_Mstatic (+22785)
Abce1	65564_Mstatic (+28624)
Abcg1	29308_Mstatic (-28102), 29309_Mstatic (-19092)
Abcg2	56132_Mstatic (+14378), 56133_Mstatic (+32777), 56136_Mstatic (+137380), 56137_Mstatic (+144018)
Abhd17c	61441_Mstatic (+3878)
Abhd5	71743_Mstatic (+44357), 71746_Mstatic (+280466), 71748_Mstatic (+362355)
Abhd6	19717_Mstatic (+29639)
Ablim1	36272_Mstatic (-25638)
Abra	23194_Mstatic (+28747)
Acaca	11288_Mstatic (-1085)
Acadm	44978_Mstatic (+15029)
Acadsb	62966_Mstatic (+41848)
Acbd5	36879_Mstatic (+12985)
Ackr2	71677_Mstatic (-65)
Ackr4	70863_Mstatic (-40449), 70862_Mstatic (-39505)
Acod1	22050_Mstatic (-264558)
Acot10	22718_Mstatic (-333912)
Acox2	19753_Mstatic (-5172)
Acsl1	64816_Mstatic (-81685), 64829_Mstatic (+4779), 64849_Mstatic (+72733), 64850_Mstatic (+74674)
Acsm1	62472_Mstatic (+14056)
Acsm4	62472_Mstatic (-58189)
Actbl2	19473_Mstatic (-542252), 19483_Mstatic (+71245)
Actl7b	46107_Mstatic (+688003)
Adam12	63098_Mstatic (+31831)
Adam2	21505_Mstatic (-5195), 21504_Mstatic (+54036)
Adamts1	27727_Mstatic (+146405)
Adamts17	60799_Mstatic (+328702)
Adamts18	66808_Mstatic (-255892), 66806_Mstatic (-244811)
Adamts6	19360_Mstatic (+455158)
Adap1	54042_Mstatic (-8112), 54039_Mstatic (-2978)
Adarb2	16750_Mstatic (-895709), 16751_Mstatic (-889197), 16752_Mstatic (-854240), 16753_Mstatic (-849620), 16758_Mstatic (+493263), 16759_Mstatic (+495932)
Adcy1	8567_Mstatic (+57860)
Adcy9	25625_Mstatic (+24420)
Add2	56655_Mstatic (+108359)
Adgrf4	29773_Mstatic (+48609), 29772_Mstatic (+73491)
Adgrg7	27472_Mstatic (-52506), 27471_Mstatic (-37682)
Adgrl2	44901_Mstatic (-751571), 44899_Mstatic (-710230), 44870_Mstatic (-92896), 44857_Mstatic (+112104)
Adgrl3	51452_Mstatic (+203757)
Adgrv1	18845_Mstatic (+295174)
Adh4	44658_Mstatic (-36025)
Adh6a	44652_Mstatic (+34046)
Adh6b	44652_Mstatic (-5046), 44658_Mstatic (+27092)
Adhfe1	54_Mstatic (+17360)
Adipor2	57849_Mstatic (+62592), 57848_Mstatic (+63845), 57843_Mstatic (+68387)
Adora2a	6022_Mstatic (-22425)
Aes	6878_Mstatic (-4970)
Afp	51664_Mstatic (-4871)
Ahcy	40561_Mstatic (+52057), 40560_Mstatic (+53055), 40559_Mstatic (+54047)
Ahdc1	48430_Mstatic (-32582)
Ahi1	4842_Mstatic (-110277)
Ahr	14364_Mstatic (+116884)
Ahsa2	9030_Mstatic (+125896)
Aicda	58045_Mstatic (+44830)
Aif1l	37479_Mstatic (-7094)
Ajap1	49662_Mstatic (+480204), 49661_Mstatic (+480916), 49658_Mstatic (+589676), 49657_Mstatic (+594185), 49656_Mstatic (+603496)
Ak4	47002_Mstatic (-99471)
Akap1	11539_Mstatic (+10468)
Akap2	46171_Mstatic (-38632)
Akap9	49875_Mstatic (+161496)
Akr1d1	55492_Mstatic (+252045)
Alcam	27413_Mstatic (-221946), 27412_Mstatic (-106506), 27397_Mstatic (+186754), 27396_Mstatic (+203684)
Aldh1a1	34572_Mstatic (-150617), 34594_Mstatic (+93715)
Aldh1a7	34594_Mstatic (+31886)
Alppl2	1644_Mstatic (+64761), 1643_Mstatic (+66323), 1642_Mstatic (+69745)
Alyref2	3627_Mstatic (-45742)
Ambp	46374_Mstatic (+13820), 46371_Mstatic (+51961)
Ambra1	38870_Mstatic (+20232)
Amigo2	25173_Mstatic (-76383)
Ammecr1	72704_Mstatic (+63952)
Amn1	59026_Mstatic (-26987), 59021_Mstatic (+19982)
Amot	72722_Mstatic (-285573), 72719_Mstatic (-2840)
Amy2a5	44042_Mstatic (+513432), 44041_Mstatic (+984662)
Anapc15-ps	7465_Mstatic (-103844)
Anapc4	50925_Mstatic (+209895)
Angpt1	23212_Mstatic (-217805), 23211_Mstatic (-215851)
Ank3	5940_Mstatic (+407153)
Ankhd1	32231_Mstatic (+94949)
Ankrd1	35198_Mstatic (-54241)
Ankrd26	57833_Mstatic (-293898)
Ankrd35	43533_Mstatic (-22649)
Ankrd46	23010_Mstatic (+61271)
Ankrd55	19509_Mstatic (-382936)
Ankrd63	39447_Mstatic (+7170), 39443_Mstatic (+36706), 39442_Mstatic (+38745)
Ano6	25072_Mstatic (-40673)
Antxr1	56710_Mstatic (+205816)
Anxa1	34572_Mstatic (-60400)
Aoah	16908_Mstatic (-387959), 16912_Mstatic (-60828), 16913_Mstatic (+230502)
Aoc3	12219_Mstatic (+12317)
Aox1	796_Mstatic (+48417)
Aox3	796_Mstatic (-34788), 803_Mstatic (+2042), 810_Mstatic (+35284), 811_Mstatic (+46661), 812_Mstatic (+71299), 813_Mstatic (+81524), 814_Mstatic (+84683)
Aox4	803_Mstatic (-95219), 810_Mstatic (-61977), 811_Mstatic (-50600), 812_Mstatic (-25962), 813_Mstatic (-15737), 814_Mstatic (-12578)
Ap1ar	44375_Mstatic (-6281)
Ap1s2	72808_Mstatic (-162841)
Ap3b1	19016_Mstatic (+40092)
Ap3m1	20021_Mstatic (+59112), 20020_Mstatic (+67562), 20019_Mstatic (+68401), 20017_Mstatic (+81804), 20015_Mstatic (+106924)
Apba1	34706_Mstatic (+117134)
Apbb1	61995_Mstatic (-18212), 61993_Mstatic (-14865)
Apbb1ip	36866_Mstatic (-110168), 36867_Mstatic (-103438)
Apbb2	51200_Mstatic (+77105)
Aplp2	68233_Mstatic (+3861)
Apobec1	58045_Mstatic (+1496)
Apol10b	24201_Mstatic (-2495)
Apol11b	24205_Mstatic (-18866)
Apol7e	24205_Mstatic (-36730)
Apol8	24214_Mstatic (-6762)
Aqp4	31784_Mstatic (+64940)
Aqp9	69995_Mstatic (-2354)
Arap3	32303_Mstatic (-202616)
Areg	51722_Mstatic (+60986), 51723_Mstatic (+64977)
Arfgef1	87_Mstatic (+74135)
Arhgap10	65510_Mstatic (+30887)
Arhgap12	31440_Mstatic (+449877)
Arhgap18	5029_Mstatic (+341835)
Arhgap23	11870_Mstatic (-35306), 11880_Mstatic (+4467), 11889_Mstatic (+27923)
Arhgap24	52107_Mstatic (+161699), 52108_Mstatic (+162165)
Arhgap31	27151_Mstatic (+113862)
Arhgap32	68259_Mstatic (-143810), 68260_Mstatic (-137253), 68262_Mstatic (-121923), 68265_Mstatic (-116203)
Arhgap36	72161_Mstatic (+161002)
Arhgap5	14557_Mstatic (-37251)
Arhgef28	19138_Mstatic (+374316)
Arhgef3	20252_Mstatic (+91027)
Arhgef40	20931_Mstatic (-46549)
Arid5b	5872_Mstatic (-254677), 5846_Mstatic (+4180)
Arl15	19617_Mstatic (+305658)
Arl4a	14419_Mstatic (-59806), 14416_Mstatic (+10217)
Arl4c	1765_Mstatic (-62055), 1764_Mstatic (-59184)
Arl6ip6	38032_Mstatic (+633266)
Armc1	41921_Mstatic (+680798), 41920_Mstatic (+699514), 41919_Mstatic (+702549), 41917_Mstatic (+736968), 41913_Mstatic (+866982)
Arpin	61203_Mstatic (-50356)
Arpp19	70160_Mstatic (-2887)
Arpp21	71325_Mstatic (-553512), 71324_Mstatic (-552329), 71321_Mstatic (+94490), 71320_Mstatic (+127475)
Arrdc3	18845_Mstatic (+454308)
Arrdc4	60906_Mstatic (-951175), 60900_Mstatic (-168085), 60874_Mstatic (+438761)
Artn	47715_Mstatic (-202800), 47696_Mstatic (-19078)
Arvcf	26125_Mstatic (+55572), 26128_Mstatic (+60241)
Asah2	35004_Mstatic (+170370), 35002_Mstatic (+174013)
Asap1	23733_Mstatic (+20996), 23718_Mstatic (+187103)
Asic2	11163_Mstatic (-346938), 11162_Mstatic (-336152), 11161_Mstatic (-335630)
Asxl2	13621_Mstatic (+110825)
Atf6	3541_Mstatic (+105985)
Atg16l2	61873_Mstatic (+3630)
Atg4a	72686_Mstatic (+94104), 72687_Mstatic (+95719), 72688_Mstatic (+97255)
Atg7	57613_Mstatic (-234725)
Atoh7	5715_Mstatic (+21368)
Atp11b	42196_Mstatic (+131013)
Atp1a1	43752_Mstatic (-219895), 43731_Mstatic (+94450)
Atp1b1	3348_Mstatic (-229429)
Atp1b4	72089_Mstatic (+84750)
Atp4a	59976_Mstatic (+5374)
Atp6v0e	28981_Mstatic (-93888), 28989_Mstatic (-69687), 28994_Mstatic (-42674)
Atp6v1c1	23119_Mstatic (-68943)
Atp6v1h	33_Mstatic (+228664)
Atp8b1	33101_Mstatic (+52292), 33100_Mstatic (+52760), 33098_Mstatic (+54695), 33096_Mstatic (+61178), 33093_Mstatic (+131155)
Atrn	39897_Mstatic (+11481), 39898_Mstatic (+12882)
Atrnl1	36314_Mstatic (-64581), 36321_Mstatic (+262265), 36322_Mstatic (+315162), 36329_Mstatic (+480175), 36331_Mstatic (+672128), 36341_Mstatic (+793095)
Avpr1a	8023_Mstatic (-139562), 8036_Mstatic (+21250)
Azgp1	53966_Mstatic (+25493), 53967_Mstatic (+26521)
Azin1	23119_Mstatic (-73695), 23107_Mstatic (+96308)
B3galnt1	42758_Mstatic (+195510)
B3galt1	38272_Mstatic (-432708), 38291_Mstatic (-120876), 38298_Mstatic (+246158)
B3galt2	2864_Mstatic (-82147)
B4galt5	41218_Mstatic (+12284)
BC030500	65007_Mstatic (+837993), 65008_Mstatic (+856604)
BC067074	19585_Mstatic (+209920), 19587_Mstatic (+231978)
Bace2	28146_Mstatic (-131458), 28148_Mstatic (-75364), 28149_Mstatic (-74815)
Bach1	27789_Mstatic (-8039)
Bach2	45386_Mstatic (+277519)
Baiap2	13427_Mstatic (-23875)
Baiap2l1	54389_Mstatic (-58811)
Bak1	29014_Mstatic (+43244)
Bambi	31343_Mstatic (-87032), 31351_Mstatic (+638105)
Barhl1	37239_Mstatic (-91561)
Barhl2	52269_Mstatic (+318585)
Barx2	68265_Mstatic (-86471), 68262_Mstatic (-80751), 68260_Mstatic (-65421), 68259_Mstatic (-58864)
Basp1	22729_Mstatic (-85660)
Bbs10	7726_Mstatic (+106580)
Bcar1	66756_Mstatic (+10766)
Bcat1	58857_Mstatic (+119571)
Bche	42773_Mstatic (+542405)
Bcl11b	16232_Mstatic (-42921)
Bcl2l14	58421_Mstatic (-339228), 58452_Mstatic (+102993)
Bcl6	26423_Mstatic (-271505), 26420_Mstatic (-251860), 26419_Mstatic (-249580), 26417_Mstatic (-243805), 26416_Mstatic (-242865), 26414_Mstatic (-236759), 26413_Mstatic (-234765), 26390_Mstatic (-9226), 26389_Mstatic (-7724), 26373_Mstatic (+21518)
Bclaf1	4817_Mstatic (+11117)
Bdh1	26738_Mstatic (+154169)
Bdnf	39270_Mstatic (+9360), 39274_Mstatic (+74070), 39276_Mstatic (+83397)
Bdp1	19191_Mstatic (+77898)
Bet1l	63300_Mstatic (+5560)
Bhlhe22	41896_Mstatic (+85590), 41906_Mstatic (+185695)
Bhlhe41	58920_Mstatic (-519), 58919_Mstatic (+1974)
Bmp3	51948_Mstatic (+137395), 51949_Mstatic (+141651)
Bmp8a	47948_Mstatic (-114701)
Bmpr1b	44682_Mstatic (+477848)
Bms1	57827_Mstatic (+12897)
Bnip2	69906_Mstatic (-153984)
Bod1	9132_Mstatic (-113506)
Bok	1964_Mstatic (-43491)
Bpgm	55360_Mstatic (-4420), 55370_Mstatic (+164266), 55373_Mstatic (+186623)
Brinp3	2875_Mstatic (-522991), 2876_Mstatic (-178597)
Brpf3	29169_Mstatic (+11375)
Brwd3	72553_Mstatic (+169425)
Btbd16	62945_Mstatic (+61377), 62946_Mstatic (+81840)
Btbd3	40114_Mstatic (-724547)
Btbd9	29294_Mstatic (-33452)
Btc	51723_Mstatic (+198321), 51722_Mstatic (+202312)
Btg1	7508_Mstatic (+205259), 7512_Mstatic (+384062)
Btg3	27670_Mstatic (-178522)
C1ra	58085_Mstatic (-3370)
C2cd2	28191_Mstatic (-21923)
C2cd4d	43348_Mstatic (-4295)
C2cd5	58791_Mstatic (-52467)
C330007P06Rik	72062_Mstatic (+59707)
C4bp	2304_Mstatic (-9)
C6	22416_Mstatic (-165507), 22417_Mstatic (-48608), 22422_Mstatic (+110051)
C8a	47141_Mstatic (+37132), 47139_Mstatic (+41093), 47131_Mstatic (+72068), 47129_Mstatic (+100535), 47128_Mstatic (+105841)
C8b	47128_Mstatic (+4225), 47129_Mstatic (+9531), 47131_Mstatic (+37998), 47139_Mstatic (+68973), 47141_Mstatic (+72934)
C9	22448_Mstatic (-6648), 22452_Mstatic (+1524), 22453_Mstatic (+3802), 22454_Mstatic (+4523), 22455_Mstatic (+55820)
CK137956	48124_Mstatic (+518731)
Cables1	31615_Mstatic (+237027)
Cabyr	31660_Mstatic (-90677), 31661_Mstatic (-89898), 31662_Mstatic (-88573), 31663_Mstatic (-87230), 31664_Mstatic (-86482), 31665_Mstatic (-84031), 31666_Mstatic (-81829), 31667_Mstatic (-80751), 31668_Mstatic (-79605), 31669_Mstatic (-79151), 31670_Mstatic (-76933), 31671_Mstatic (-73752), 31672_Mstatic (-69401), 31673_Mstatic (-68283), 31675_Mstatic (-66578), 31676_Mstatic (-65690), 31677_Mstatic (…
Cacna2d2	70983_Mstatic (+73276)
Cacybp	3185_Mstatic (-161927)
Cadm1	68865_Mstatic (+52945)
Calb1	45272_Mstatic (+56220)
Cald1	55370_Mstatic (-68969), 55373_Mstatic (-46612)
Calm1	15891_Mstatic (+192540)
Camk1d	36533_Mstatic (+104040)
Camk4	32064_Mstatic (+250890), 32065_Mstatic (+251374)
Cand1	7924_Mstatic (-22723)
Capn8	3979_Mstatic (-1875), 3981_Mstatic (+19400), 3982_Mstatic (+20564), 3983_Mstatic (+22894), 3984_Mstatic (+37433)
Capzb	48922_Mstatic (+79540)
Car1	41864_Mstatic (-19813), 41854_Mstatic (+32243)
Car10	11638_Mstatic (+267631), 11639_Mstatic (+269552)
Car12	69768_Mstatic (-113884), 69769_Mstatic (-112558)
Car13	41854_Mstatic (+104489)
Car3	41864_Mstatic (-65266)
Carmil1	17092_Mstatic (-35980), 17091_Mstatic (-35005)
Cast	18771_Mstatic (-105840), 18770_Mstatic (-89489)
Catsperg2	59903_Mstatic (-15473), 59902_Mstatic (+125538)
Cav2	54948_Mstatic (-93761), 54950_Mstatic (-29042)
Cblb	27396_Mstatic (+218784), 27397_Mstatic (+235714)
Cbs	29358_Mstatic (+32329)
Ccdc115	318_Mstatic (+316584)
Ccdc14	26952_Mstatic (+57623)
Ccdc152	22394_Mstatic (-194613)
Ccdc172	36350_Mstatic (+43166)
Ccdc185	3987_Mstatic (-9375), 3984_Mstatic (+146682), 3983_Mstatic (+161221), 3982_Mstatic (+163551), 3981_Mstatic (+164715)
Ccdc28a	4731_Mstatic (-135727), 4729_Mstatic (-129510)
Ccdc3	36533_Mstatic (+472699)
Ccdc36	71120_Mstatic (+27189), 71115_Mstatic (+53813)
Ccdc40	13398_Mstatic (-3422)
Ccdc6	5940_Mstatic (-155746)
Ccdc71l	14288_Mstatic (+310809)
Ccdc81	61520_Mstatic (+185689)
Ccdc85a	9062_Mstatic (+609584), 9061_Mstatic (+610225)
Ccdc91	58983_Mstatic (+357801)
Ccl2	11168_Mstatic (-24531)
Ccl5	11226_Mstatic (-33503)
Ccl9	11226_Mstatic (+14615)
Ccm2	8559_Mstatic (+37291)
Ccnb3	71805_Mstatic (+59302)
Ccnf	28776_Mstatic (-16016), 28775_Mstatic (-14076), 28771_Mstatic (+7746)
Ccny	31520_Mstatic (-56209), 31519_Mstatic (-53352), 31517_Mstatic (-40794), 31516_Mstatic (-39452), 31515_Mstatic (-35432)
Cd180	19278_Mstatic (-935533), 19279_Mstatic (-934508), 19289_Mstatic (-837487), 19290_Mstatic (-836548), 19298_Mstatic (-746096), 19299_Mstatic (-745335), 19319_Mstatic (+592531)
Cd28	943_Mstatic (+78574)
Cd4	58129_Mstatic (+15658)
Cd44	39084_Mstatic (-142834)
Cd83	17774_Mstatic (+112025), 17781_Mstatic (+206877), 17799_Mstatic (+543505)
Cd96	27317_Mstatic (+18921), 27316_Mstatic (+22602)
Cdc42se2	9810_Mstatic (+220703)
Cdca2	21559_Mstatic (+83947)
Cdca7	38481_Mstatic (+321349), 38482_Mstatic (+337418)
Cdh1	66484_Mstatic (+8040), 66486_Mstatic (+17354)
Cdh10	22717_Mstatic (+129289)
Cdh12	22718_Mstatic (-110790)
Cdh8	66234_Mstatic (+454890), 66232_Mstatic (+461170)
Cdk17	7272_Mstatic (+19382)
Cdk18	2456_Mstatic (+1511)
Cdk5rap2	46468_Mstatic (+362599)
Cdk6	49847_Mstatic (+150398)
Cdkl3	9679_Mstatic (+83573)
Cdnf	36442_Mstatic (+120231)
Cds1	52077_Mstatic (+245996)
Cdsn	29672_Mstatic (+4880)
Cdyl	17411_Mstatic (-643432)
Ceacam10	59570_Mstatic (+67259), 59573_Mstatic (+73803)
Cebpb	41266_Mstatic (+30724)
Cemip	61441_Mstatic (-61513)
Cenpu	64829_Mstatic (-76240), 64849_Mstatic (-8286), 64850_Mstatic (-6345)
Cep72	18740_Mstatic (+38642), 18739_Mstatic (+43071)
Ces1c	66064_Mstatic (-60776), 66063_Mstatic (-52209)
Ces1d	66064_Mstatic (+5791), 66063_Mstatic (+14358)
Ces2c	66300_Mstatic (-88)
Ces3a	66321_Mstatic (+5165), 66322_Mstatic (+6290), 66323_Mstatic (+7595), 66324_Mstatic (+8906), 66325_Mstatic (+11335)
Ces3b	66321_Mstatic (-29991), 66322_Mstatic (-28866), 66323_Mstatic (-27561), 66324_Mstatic (-26250), 66325_Mstatic (-23821), 66333_Mstatic (+7569), 66334_Mstatic (+10597), 66335_Mstatic (+11200), 66339_Mstatic (+38552)
Ces4a	66333_Mstatic (-40476), 66334_Mstatic (-37448), 66335_Mstatic (-36845), 66339_Mstatic (-9493)
Cetn1	31522_Mstatic (-53173), 31520_Mstatic (+113119), 31519_Mstatic (+115976), 31517_Mstatic (+128534), 31516_Mstatic (+129876), 31515_Mstatic (+133896)
Cfap20	66196_Mstatic (+56838)
Cfap53	33357_Mstatic (+18632), 33359_Mstatic (+75420)
Cfap54	7263_Mstatic (+4959)
Cfap77	37239_Mstatic (+47091)
Cfh	2846_Mstatic (+7859), 2843_Mstatic (+102048), 2840_Mstatic (+319479)
Cfhr1	2830_Mstatic (+11532)
Cfi	44431_Mstatic (+3683)
Cgn	43373_Mstatic (+81868), 43372_Mstatic (+89946)
Chd6	40857_Mstatic (-212741)
Chd7	45131_Mstatic (+87368)
Chml	3724_Mstatic (+36456)
Chmp1a	67399_Mstatic (+20696)
Chmp6	13427_Mstatic (+5078)
Chpt1	7162_Mstatic (-11176), 7160_Mstatic (-3820), 7157_Mstatic (+19211)
Chrm2	55440_Mstatic (-513249), 55441_Mstatic (-511167)
Chrm3	16798_Mstatic (-568955), 16796_Mstatic (-564431)
Chrm4	38870_Mstatic (-171732)
Chrna2	21512_Mstatic (-7869)
Chrna7	60635_Mstatic (+288196), 60634_Mstatic (+289328)
Chst10	477_Mstatic (+36309)
Chst11	6948_Mstatic (+258874), 6953_Mstatic (+339541)
Chuk	35709_Mstatic (-1696)
Cited2	4681_Mstatic (-423498), 4690_Mstatic (-170979)
Ckmt2	18921_Mstatic (-78514)
Cldn13	53726_Mstatic (-27397)
Cldn17	27797_Mstatic (+254276)
Cldn18	70692_Mstatic (+20044)
Cldn23	64515_Mstatic (-186342)
Cldn4	53726_Mstatic (+4011)
Cldn8	27798_Mstatic (-20353)
Clec16a	25810_Mstatic (+99070), 25824_Mstatic (+212786)
Clgn	65617_Mstatic (-20205)
Clic4	48597_Mstatic (+41468)
Clint1	9376_Mstatic (-927036), 9384_Mstatic (-673876), 9401_Mstatic (+41074)
Clpb	61925_Mstatic (+78197)
Clstn2	70634_Mstatic (-227207)
Clvs1	45131_Mstatic (-491028)
Cmah	17091_Mstatic (-11620), 17092_Mstatic (-10645), 17104_Mstatic (+36020), 17105_Mstatic (+38075), 17108_Mstatic (+52367), 17118_Mstatic (+229326), 17119_Mstatic (+230733)
Cngb1	66185_Mstatic (+129981)
Cnot6l	51879_Mstatic (+152711)
Cntf	34456_Mstatic (+43969), 34455_Mstatic (+45003)
Cntnap5b	2004_Mstatic (+609457), 2005_Mstatic (+612566), 2007_Mstatic (+724182), 2009_Mstatic (+778662)
Coa3	12213_Mstatic (-3335)
Cobl	8704_Mstatic (+212238)
Cog6	42445_Mstatic (+479802)
Col16a1	48276_Mstatic (+42866)
Col25a1	44445_Mstatic (-49109)
Col27a1	46392_Mstatic (+36322), 46393_Mstatic (+36828)
Col3a1	610_Mstatic (-514513), 611_Mstatic (-477164)
Col4a1	63817_Mstatic (-11069)
Col4a6	72688_Mstatic (+319918), 72687_Mstatic (+321454), 72686_Mstatic (+323069)
Col5a1	37179_Mstatic (-171150)
Col5a3	67929_Mstatic (+33480)
Col6a6	70885_Mstatic (+73146)
Colec12	31522_Mstatic (-34997)
Commd3	36789_Mstatic (-252291)
Coq7	62427_Mstatic (-38977), 62426_Mstatic (-38270), 62425_Mstatic (-24025), 62424_Mstatic (-11026)
Cox19	54042_Mstatic (+11499)
Cpa4	55239_Mstatic (-2264)
Cpeb2	50728_Mstatic (-348974), 50739_Mstatic (-95467)
Cpeb4	9132_Mstatic (-86835)
Cplx1	52351_Mstatic (+38122)
Cplx2	18151_Mstatic (+58931)
Cpn1	35687_Mstatic (+14961)
Cpn2	26611_Mstatic (+9727)
Cpne5	29204_Mstatic (+95761)
Cps1	1163_Mstatic (+145186), 1164_Mstatic (+234856)
Cr2	4434_Mstatic (-53822), 4433_Mstatic (-45271)
Cradd	7416_Mstatic (+42496)
Crb2	37792_Mstatic (-86900)
Crebbp	25625_Mstatic (-181984)
Creld2	24913_Mstatic (+18569)
Crim1	30768_Mstatic (-603470), 30770_Mstatic (-460909)
Crispld2	67125_Mstatic (-55701)
Crtac1	35584_Mstatic (-22382)
Cryba4	52463_Mstatic (+810137), 52462_Mstatic (+828110)
Crybb3	52545_Mstatic (-48364)
Crygf	1063_Mstatic (-580295), 1068_Mstatic (-310658)
Csad	25505_Mstatic (+5704)
Csl	7574_Mstatic (+475418)
Csnk1g3	32675_Mstatic (-1687), 32683_Mstatic (+263426), 32684_Mstatic (+273154)
Cspg5	71212_Mstatic (+802)
Cspp1	87_Mstatic (+120317)
Csrp3	60498_Mstatic (-1714)
Cst10	40347_Mstatic (+197267), 40348_Mstatic (+208333)
Cstad	37378_Mstatic (+118109)
Ctag2	72254_Mstatic (+985001), 72255_Mstatic (+985452)
Ctgf	4936_Mstatic (-348458), 4945_Mstatic (-123701)
Ctif	33474_Mstatic (+34260), 33462_Mstatic (+168956)
Ctla4	943_Mstatic (-84093)
Ctnna2	56452_Mstatic (-382677)
Ctnnd2	22853_Mstatic (+889977), 22854_Mstatic (+891465), 22855_Mstatic (+935624), 22856_Mstatic (+944878)
Ctrb1	66756_Mstatic (-30360)
Cul1	55654_Mstatic (-72669)
Cul2	31343_Mstatic (+37693)
Cul4b	72103_Mstatic (+87845)
Cux2	53124_Mstatic (+101251)
Cwc27	19360_Mstatic (+73922)
Cxcl12	57783_Mstatic (-108459), 57792_Mstatic (+107779)
Cxcl13	51876_Mstatic (-18503), 51879_Mstatic (+52353)
Cxcl14	18264_Mstatic (-4165)
Cxcl2	51712_Mstatic (-4279)
Cxcr1	1339_Mstatic (+1762)
Cxcr2	1339_Mstatic (+38880)
Cxcr3	72479_Mstatic (+84998)
Cybb	71854_Mstatic (-91223)
Cyp21a1	29596_Mstatic (-19473)
Cyp26a1	35311_Mstatic (+166019)
Cyp26b1	56572_Mstatic (+89383)
Cyp27a1	1383_Mstatic (+10463)
Cyp2c29	35366_Mstatic (-74028)
Cyp2c39	35382_Mstatic (+114238), 35385_Mstatic (+136738)
Cyp2c44	35702_Mstatic (-14890)
Cyp2c66	35366_Mstatic (+99148)
Cyp2c67	35385_Mstatic (+1451), 35382_Mstatic (+23951)
Cyp2c70	35410_Mstatic (-3503)
Cyp2d11	24590_Mstatic (-49874), 24577_Mstatic (+474)
Cyp2d37-ps	24605_Mstatic (+54436), 24597_Mstatic (+231036), 24596_Mstatic (+232763), 24595_Mstatic (+235244)
Cyp2d9	24590_Mstatic (-8481), 24591_Mstatic (-2134), 24593_Mstatic (-544), 24594_Mstatic (-32), 24595_Mstatic (+2878), 24596_Mstatic (+5359), 24597_Mstatic (+7086), 24605_Mstatic (+183686)
Cyp2e1	63269_Mstatic (-38088), 63270_Mstatic (-35331)
Cyp2f2	59721_Mstatic (+16309)
Cyp2t4	59721_Mstatic (-17496)
Cyp2u1	44491_Mstatic (-7692), 44490_Mstatic (-4687), 44483_Mstatic (+23728)
Cyp2w1	54048_Mstatic (+6403)
Cyp4a12a	47532_Mstatic (-33895), 47533_Mstatic (-20662), 47534_Mstatic (-18712), 47536_Mstatic (-13565), 47537_Mstatic (-77), 47538_Mstatic (+1241), 47539_Mstatic (+27215)
Cyp4a12b	47538_Mstatic (-111337), 47539_Mstatic (-85363)
Cyp4a32	47552_Mstatic (+904)
Cyp4v3	64770_Mstatic (+5928), 64769_Mstatic (+8707), 64768_Mstatic (+10053)
Cyp4x1	47536_Mstatic (-151504), 47534_Mstatic (-146357), 47533_Mstatic (-144407), 47532_Mstatic (-131174), 47531_Mstatic (+12157)
Cyp51	49875_Mstatic (+14976)
Cyp7b1	41921_Mstatic (-238929), 41920_Mstatic (-220213), 41919_Mstatic (-217178), 41917_Mstatic (-182759), 41913_Mstatic (-52745), 41908_Mstatic (-120), 41906_Mstatic (+3318), 41896_Mstatic (+103423)
Cypt4	68144_Mstatic (-113172)
Cyyr1	27727_Mstatic (-106291)
D16Ertd472e	27670_Mstatic (+21325)
D6Ertd527e	56710_Mstatic (+25133)
Daam1	14876_Mstatic (-112184)
Dab1	47099_Mstatic (-983945), 47100_Mstatic (-981688), 47102_Mstatic (-974159), 47103_Mstatic (-971850), 47104_Mstatic (-962097), 47105_Mstatic (-917136)
Dab2	22437_Mstatic (-165330), 22438_Mstatic (-161033), 22441_Mstatic (-148471), 22444_Mstatic (-126349), 22448_Mstatic (+52081)
Dab2ip	37746_Mstatic (+311801)
Dact1	14876_Mstatic (+409010)
Dap	22853_Mstatic (-161815), 22854_Mstatic (-160327), 22855_Mstatic (-116168), 22856_Mstatic (-106914)
Dbx1	60547_Mstatic (+206934), 60545_Mstatic (+213764), 60540_Mstatic (+249816)
Dbx2	25072_Mstatic (-94210)
Dcaf8	3639_Mstatic (+17288)
Dcdc2c	14165_Mstatic (+652532)
Dcn	7508_Mstatic (-657351), 7512_Mstatic (-478548)
Dcp1b	57833_Mstatic (-319098)
Dct	22135_Mstatic (+42553), 22131_Mstatic (+296760), 22130_Mstatic (+301592), 22129_Mstatic (+372124)
Dcun1d1	42196_Mstatic (+47819)
Ddc	8678_Mstatic (-24275), 8670_Mstatic (+15567)
Ddhd2	64246_Mstatic (+3926)
Ddr2	3500_Mstatic (+24810)
Ddx10	69041_Mstatic (-47393), 69040_Mstatic (-44476)
Decr1	45272_Mstatic (+8023)
Defb48	21298_Mstatic (+62894)
Dennd4c	46698_Mstatic (+98787)
Dera	58611_Mstatic (+320280)
Dgkk	71805_Mstatic (+192328)
Dhrs2	21031_Mstatic (-64544), 21032_Mstatic (-60584)
Dhrs7b	10097_Mstatic (+31570)
Diablo	53289_Mstatic (-32486), 53288_Mstatic (-30972)
Diaph3	21972_Mstatic (+378552)
Dio3	16314_Mstatic (-383485)
Dip2c	16779_Mstatic (-169606)
Diras2	18089_Mstatic (+339380), 18082_Mstatic (+439491)
Dirc2	27027_Mstatic (+26093), 27026_Mstatic (+27006)
Dis3l2	1642_Mstatic (+316379), 1643_Mstatic (+319801), 1644_Mstatic (+321363)
Dkk2	44505_Mstatic (-475778), 44512_Mstatic (+480661)
Dkk3	62183_Mstatic (-28344)
Dkk4	64109_Mstatic (-547), 64110_Mstatic (+3469)
Dlc1	64571_Mstatic (+225491)
Dlg1	26738_Mstatic (-87590)
Dmrt2	34782_Mstatic (+747537)
Dmrta2	47509_Mstatic (-135173)
Dnah8	29299_Mstatic (+29900)
Dnaic2	12965_Mstatic (-44579), 12970_Mstatic (-39603)
Dnajb9	14473_Mstatic (+302695), 14472_Mstatic (+935654)
Dnajc1	36789_Mstatic (-27302)
Dnajc12	5737_Mstatic (+27162)
Dnajc13	70863_Mstatic (+79735), 70862_Mstatic (+80679)
Dnajc28	27889_Mstatic (+134)
Dnmbp	35687_Mstatic (-59203)
Dnmt3a	13624_Mstatic (-103966)
Dock1	63116_Mstatic (+69783), 63117_Mstatic (+70409)
Dock4	14448_Mstatic (+107809)
Dpep1	67399_Mstatic (+5829)
Dpf1	59889_Mstatic (-12350)
Dpt	3348_Mstatic (-108948), 3354_Mstatic (+99940)
Dpy19l1	68144_Mstatic (-8873), 68139_Mstatic (+79727)
Dpy19l3	60133_Mstatic (+7354), 60132_Mstatic (+8854), 60131_Mstatic (+10316)
Dpyd	44140_Mstatic (-543657), 44161_Mstatic (+564065), 44163_Mstatic (+952339)
Dpysl3	32498_Mstatic (+46096)
Dscam	28149_Mstatic (-111161), 28148_Mstatic (-110612), 28146_Mstatic (-54518), 28141_Mstatic (+183145)
Dst	318_Mstatic (+111263)
Dtna	31913_Mstatic (+80270)
Dtnb	13621_Mstatic (-34665), 13624_Mstatic (+130673)
Dusp4	64455_Mstatic (-14225)
Dusp5	36042_Mstatic (-124678)
Dusp6	7540_Mstatic (-113882), 7541_Mstatic (-113039), 7574_Mstatic (+21009)
Dym	33419_Mstatic (+84968)
Dynlrb2	66922_Mstatic (-222491), 66923_Mstatic (-220715), 66930_Mstatic (-140064)
Dyrk1b	59791_Mstatic (+64162), 59792_Mstatic (+64858)
Dysf	56572_Mstatic (+479866)
Dzip1l	70692_Mstatic (+60477)
E030025P04Rik	12725_Mstatic (-125927)
E2f8	60508_Mstatic (-2770)
E330014E10Rik	51876_Mstatic (+162553)
Ebf1	9376_Mstatic (+307698), 9384_Mstatic (+560858)
Ebf2	21559_Mstatic (+397822)
Ecd	19976_Mstatic (+28415), 19975_Mstatic (+29774)
Echdc2	47415_Mstatic (-32948)
Eci2	17411_Mstatic (-22303)
Edem3	2935_Mstatic (-34891)
Edn1	17728_Mstatic (+292530), 17729_Mstatic (+365734)
Eea1	7465_Mstatic (-163368)
Efcab1	25984_Mstatic (+644078)
Efcab11	15857_Mstatic (+436080), 15856_Mstatic (+438013)
Efcab3	12464_Mstatic (-115695)
Efemp1	9074_Mstatic (+149603)
Efnb1	72436_Mstatic (+18202)
Efr3b	13663_Mstatic (+56626)
Egf	44418_Mstatic (+162154), 44417_Mstatic (+163474), 44409_Mstatic (+196691)
Egflam	22533_Mstatic (+146385), 22532_Mstatic (+150830), 22531_Mstatic (+154365)
Egfr	8731_Mstatic (-54248), 8735_Mstatic (-12817), 8741_Mstatic (+10566), 8742_Mstatic (+11579), 8750_Mstatic (+28248), 8751_Mstatic (+29412), 8753_Mstatic (+36993), 8758_Mstatic (+44094), 8764_Mstatic (+56006), 8765_Mstatic (+57258), 8766_Mstatic (+58292), 8767_Mstatic (+63854), 8768_Mstatic (+64555), 8769_Mstatic (+65275), 8770_Mstatic (+65998), 8776_Mstatic (+74599), 8778_Mstatic (+79975), 8779_Mst…
Egln3	14583_Mstatic (-158108)
Eid2	59791_Mstatic (-24250), 59792_Mstatic (-23554)
Eif2s2	40557_Mstatic (-74998)
Eif4e3	57308_Mstatic (+291614), 57302_Mstatic (+390800)
Eif4ebp3	32231_Mstatic (-8500)
Elac2	10298_Mstatic (+152464)
Elfn1	54135_Mstatic (+283740)
Elk3	7272_Mstatic (+130877)
Elmo1	16908_Mstatic (+315541), 16912_Mstatic (+642672)
Elmsan1	15547_Mstatic (-79627)
Eln	53722_Mstatic (-68982), 53721_Mstatic (-66588)
Elovl2	17657_Mstatic (+72199)
Elovl3	35826_Mstatic (-32110), 35827_Mstatic (-31653), 35828_Mstatic (-27816), 35830_Mstatic (-17)
Elovl6	44389_Mstatic (-116496), 44409_Mstatic (+26245), 44417_Mstatic (+59462), 44418_Mstatic (+60782)
Elp6	71220_Mstatic (+11477), 71221_Mstatic (+12029)
Emc2	23216_Mstatic (+137841)
Eml4	30951_Mstatic (-102168)
Emp1	58519_Mstatic (+722896), 58520_Mstatic (+723561)
Emsy	61692_Mstatic (+133647)
Emx2	36375_Mstatic (-87432)
En2	50247_Mstatic (-71612)
Enc1	19138_Mstatic (+590744)
Enpep	44389_Mstatic (-83170), 44388_Mstatic (-3382)
Enpp5	29833_Mstatic (-21518), 29834_Mstatic (-17381), 29836_Mstatic (-7025)
Enpp6	64889_Mstatic (-68463)
Epas1	31199_Mstatic (-137882)
Epb41l1	40669_Mstatic (+65307)
Epb41l3	30578_Mstatic (-868056), 30579_Mstatic (-844106)
Epb41l4b	46135_Mstatic (+21079), 46133_Mstatic (+27084), 46123_Mstatic (+78442)
Epha4	1464_Mstatic (-628120)
Ephb4	53906_Mstatic (+47497)
Ephx2	21512_Mstatic (-8591), 21505_Mstatic (+41572)
Eps8	58587_Mstatic (+174288)
Erap1	18757_Mstatic (-133866), 18758_Mstatic (-131685)
Erbb3	8312_Mstatic (-11376)
Erc1	57884_Mstatic (+155260)
Ergic1	28981_Mstatic (+21019), 28989_Mstatic (+45220), 28994_Mstatic (+72233)
Erlin1	35702_Mstatic (+25389)
Erlin2	64289_Mstatic (-24343)
Ern1	12551_Mstatic (-2558)
Ero1lb	16822_Mstatic (-15056)
Erp44	45904_Mstatic (+33742)
Errfi1	49533_Mstatic (-194847), 49534_Mstatic (-194368)
Erv3	39960_Mstatic (-9463), 39959_Mstatic (-8389)
Esr2	15076_Mstatic (+167174)
Esrrg	4127_Mstatic (-493072)
Etfbkmt	59010_Mstatic (-5792), 59021_Mstatic (+27217)
Etnk1	58791_Mstatic (-14656), 58800_Mstatic (+317948)
Etv6	58421_Mstatic (+39500)
Exph5	69040_Mstatic (-9082), 69041_Mstatic (-6165)
Ext1	23310_Mstatic (-196943), 23285_Mstatic (+179150)
F11	64741_Mstatic (+25471), 64740_Mstatic (+150018)
F11r	3627_Mstatic (+20201)
F13b	2830_Mstatic (+47019)
F2r	19039_Mstatic (-45667)
F2rl2	19039_Mstatic (-32727)
F2rl3	65445_Mstatic (+255922)
F3	44229_Mstatic (+68980)
Faap20	49758_Mstatic (+66906)
Fabp1	56268_Mstatic (-5616)
Fabp12	41806_Mstatic (+61290)
Fabp4	41806_Mstatic (-31317)
Faf1	47509_Mstatic (+166292)
Faf2	18174_Mstatic (+42858)
Fam107a	19753_Mstatic (+45254)
Fam107b	36442_Mstatic (-80162)
Fam109a	53124_Mstatic (+99572)
Fam120b	28640_Mstatic (+31039)
Fam120c	72740_Mstatic (+148030)
Fam122b	72213_Mstatic (+107950)
Fam124a	21278_Mstatic (-86888)
Fam129a	2935_Mstatic (+149110)
Fam133b	49847_Mstatic (-49553)
Fam160b1	36272_Mstatic (-119339)
Fam171b	38674_Mstatic (+20491)
Fam187b	60006_Mstatic (+8519)
Fam189a2	34706_Mstatic (+155009)
Fam196a	63127_Mstatic (-316020), 63123_Mstatic (-114984), 63117_Mstatic (+197334), 63116_Mstatic (+197960)
Fam19a2	8069_Mstatic (+955502)
Fam208a	20252_Mstatic (-99781)
Fam210a	33259_Mstatic (+238011)
Fam213b	49709_Mstatic (-16322)
Fam222b	10931_Mstatic (+10048)
Fam46c	43702_Mstatic (+287638)
Fam47e	51811_Mstatic (-18680)
Fam49a	13861_Mstatic (+222901)
Fam49b	23733_Mstatic (-301475), 23718_Mstatic (-135368)
Fam69b	37076_Mstatic (-2109)
Fam83a	23440_Mstatic (+37310)
Fam83b	70187_Mstatic (-182109)
Fam92b	67179_Mstatic (-232295)
Fam98a	30762_Mstatic (+45308)
Fancc	18524_Mstatic (-113314)
Fancf	60590_Mstatic (-5910)
Fank1	63098_Mstatic (+416405)
Far2	58983_Mstatic (-213744)
Farp1	22241_Mstatic (+58321), 22251_Mstatic (+169517)
Fars2	17439_Mstatic (+209455)
Fat1	64729_Mstatic (-240633), 64735_Mstatic (+12924)
Fbf1	13112_Mstatic (-7161)
Fblim1	49115_Mstatic (+28350)
Fbxo47	11940_Mstatic (+52813)
Fbxo48	8741_Mstatic (-188633), 8742_Mstatic (-187620), 8750_Mstatic (-170951), 8751_Mstatic (-169787), 8753_Mstatic (-162206), 8758_Mstatic (-155105), 8764_Mstatic (-143193), 8765_Mstatic (-141941), 8766_Mstatic (-140907), 8767_Mstatic (-135345), 8768_Mstatic (-134644), 8769_Mstatic (-133924), 8770_Mstatic (-133201), 8776_Mstatic (-124600), 8778_Mstatic (-119224), 8779_Mstatic (-118072), 8780_Mstatic (-…
Fbxo7	7021_Mstatic (+142117)
Fbxw7	43024_Mstatic (+317228)
Fcf1	15575_Mstatic (-31295)
Fchsd2	61873_Mstatic (+189677)
Fdps	43189_Mstatic (-8090)
Fezf1	55054_Mstatic (-399798), 55053_Mstatic (-398264), 55051_Mstatic (-146056)
Fezf2	19818_Mstatic (+20627)
Fgd2	29229_Mstatic (+24349), 29245_Mstatic (+94785), 29246_Mstatic (+96185)
Fgf12	26542_Mstatic (-451636)
Fgf23	58242_Mstatic (-27667)
Fgf6	58242_Mstatic (+29693)
Fgf9	21155_Mstatic (+920598)
Fgr	48430_Mstatic (+4822)
Fh1	3717_Mstatic (+17547)
Fhit	19788_Mstatic (-268256), 19786_Mstatic (+2505), 19785_Mstatic (+28877), 19784_Mstatic (+29823)
Fhl2	587_Mstatic (-109485)
Fign	38223_Mstatic (-343191), 38210_Mstatic (+235960)
Fignl1	8670_Mstatic (-73518)
Fkbp4	58302_Mstatic (-42921)
Fkbp5	29127_Mstatic (+65446)
Flrt2	15789_Mstatic (-143073)
Flrt3	40134_Mstatic (-607788), 40132_Mstatic (-523352)
Fmn2	3700_Mstatic (+270148)
Fmod	2603_Mstatic (-85460)
Fndc3b	42047_Mstatic (+216170)
Focad	46716_Mstatic (+89568)
Foxa2	40306_Mstatic (+41400)
Foxb1	69906_Mstatic (-74542)
Foxn3	15857_Mstatic (-53565), 15856_Mstatic (-51632)
Foxo1	42445_Mstatic (+269084)
Foxp1	57308_Mstatic (-212139), 57302_Mstatic (-112953), 57291_Mstatic (+9186), 57273_Mstatic (+571856)
Foxq1	17283_Mstatic (-54138), 17286_Mstatic (-46917)
Fras1	51888_Mstatic (-69629)
Frmd4a	36472_Mstatic (+145636)
Frmd8	34013_Mstatic (+45067)
Frrs1	44124_Mstatic (+36945)
Frrs1l	46135_Mstatic (-131967), 46133_Mstatic (-125962), 46123_Mstatic (-74604)
Fst	19628_Mstatic (-32228)
Fxyd5	60006_Mstatic (+56277)
Fyb	22452_Mstatic (-133020), 22453_Mstatic (-130742), 22454_Mstatic (-130021), 22455_Mstatic (-78724)
Fyb2	47162_Mstatic (+176180)
Fyn	5147_Mstatic (-196152), 5148_Mstatic (-153077), 5158_Mstatic (+64719)
G2e3	14508_Mstatic (-88326)
G6pc	12219_Mstatic (-24639)
Gab2	61600_Mstatic (-121070)
Gabarapl1	58399_Mstatic (+6567)
Gabra1	9290_Mstatic (-15775)
Gabra6	9290_Mstatic (+122346)
Gabrd	49763_Mstatic (+25910)
Gad2	36866_Mstatic (+41721), 36867_Mstatic (+48451)
Gadd45g	18082_Mstatic (+244667), 18089_Mstatic (+344778)
Gadl1	71417_Mstatic (+175851), 71420_Mstatic (+188661), 71423_Mstatic (+203253), 71425_Mstatic (+228504)
Gapvd1	37654_Mstatic (+203290)
Gas2	60590_Mstatic (-10873)
Gas7	10329_Mstatic (-226312)
Gas8	67423_Mstatic (+123270)
Gatb	43024_Mstatic (-304745)
Gc	51601_Mstatic (+35131), 51597_Mstatic (+135615)
Gca	38205_Mstatic (+243530), 38206_Mstatic (+263077)
Gclc	70203_Mstatic (-1161)
Gda	34619_Mstatic (+175044)
Gdf7	13750_Mstatic (+85002)
Gfra1	36341_Mstatic (+50463), 36331_Mstatic (+171430), 36329_Mstatic (+363383), 36322_Mstatic (+528396), 36321_Mstatic (+581293)
Gfra4	39898_Mstatic (+123305), 39897_Mstatic (+124706)
Gfral	70185_Mstatic (-59947), 70184_Mstatic (-59449), 70183_Mstatic (-23721)
Ghdc	12161_Mstatic (-68739)
Ghr	22394_Mstatic (+85091)
Ghsr	42047_Mstatic (+122918)
Gimd1	44512_Mstatic (-68772)
Gins2	67225_Mstatic (-42629), 67192_Mstatic (+97752), 67191_Mstatic (+99223)
Gja1	5462_Mstatic (+699529)
Gja10	45386_Mstatic (+86437)
Gjb5	48124_Mstatic (-94039)
Glce	69427_Mstatic (+28224)
Gli2	2117_Mstatic (+241107)
Glo1	29294_Mstatic (+2920)
Glp1r	29299_Mstatic (-247613)
Glrx	18799_Mstatic (+5116)
Glrx5	16187_Mstatic (-12585)
Glt6d1	36995_Mstatic (+3962)
Gm10181	68150_Mstatic (-222627)
Gm10192	46843_Mstatic (+157429), 46842_Mstatic (+175368), 46841_Mstatic (+181584)
Gm10203	59010_Mstatic (+5551)
Gm10277	10917_Mstatic (-43249)
Gm10283	65008_Mstatic (+734839), 65007_Mstatic (+753450)
Gm10295	61010_Mstatic (-937006), 61007_Mstatic (-864409), 60943_Mstatic (+774218), 60937_Mstatic (+826524), 60936_Mstatic (+834560), 60935_Mstatic (+835866)
Gm10300	48358_Mstatic (-16816)
Gm10309	31199_Mstatic (-110793)
Gm10320	19150_Mstatic (-103527)
Gm10604	45231_Mstatic (-82411)
Gm10842	12473_Mstatic (+19159)
Gm11011	41357_Mstatic (+512394)
Gm11096	30928_Mstatic (-65104), 30929_Mstatic (-62670), 30930_Mstatic (-55560)
Gm11146	27622_Mstatic (+557529)
Gm11232	46483_Mstatic (-47031)
Gm11639	12464_Mstatic (+290804)
Gm12695	46843_Mstatic (-240551), 46842_Mstatic (-222612), 46841_Mstatic (-216396)
Gm1330	40346_Mstatic (-1756)
Gm14226	40559_Mstatic (+2184), 40560_Mstatic (+3176), 40561_Mstatic (+4174)
Gm16223	50728_Mstatic (+816529)
Gm16286	33584_Mstatic (+30637)
Gm20388	67125_Mstatic (+25896)
Gm3443	34631_Mstatic (+71128), 34632_Mstatic (+75075), 34634_Mstatic (+85675)
Gm4302	7603_Mstatic (-192157)
Gm45753	64770_Mstatic (-32429), 64769_Mstatic (-29650), 64768_Mstatic (-28304)
Gm4788	2846_Mstatic (-394313), 2843_Mstatic (-300124), 2840_Mstatic (-82693)
Gm4950	32642_Mstatic (+403813)
Gm5093	29980_Mstatic (-28323), 29974_Mstatic (-8192)
Gm5415	304_Mstatic (-667768), 303_Mstatic (-666992), 302_Mstatic (-549769)
Gm5447	17283_Mstatic (+529828), 17286_Mstatic (+537049)
Gm5724	58716_Mstatic (-884)
Gm6614	58732_Mstatic (+16021)
Gm6899	9058_Mstatic (+90887), 9060_Mstatic (+674517)
Gm6904	21165_Mstatic (+53929)
Gm7075	5737_Mstatic (+8014)
Gm732	72553_Mstatic (-716487)
Gm7489	23310_Mstatic (-341804)
Gm765	57291_Mstatic (-811078), 57273_Mstatic (-248408), 57266_Mstatic (+471034)
Gm773	72222_Mstatic (-63615)
Gm815	34791_Mstatic (-227371)
Gm9887	14777_Mstatic (-170848)
Gm9961	25882_Mstatic (-493821)
Gmnc	26522_Mstatic (+240161), 26515_Mstatic (+298464)
Gnb4	42169_Mstatic (+41212), 42168_Mstatic (+53439)
Gng2	19939_Mstatic (-18929)
Golim4	42792_Mstatic (+53942), 42791_Mstatic (+167894)
Gpat4	64141_Mstatic (+14691), 64138_Mstatic (+26442)
Gpatch2	4127_Mstatic (+289233)
Gpbp1	19483_Mstatic (+163853)
Gpc1	1914_Mstatic (+126)
Gpc6	22129_Mstatic (+754591), 22130_Mstatic (+825123), 22131_Mstatic (+829955)
Gpr12	54503_Mstatic (-12261)
Gpr146	54048_Mstatic (-21561)
Gpr151	32488_Mstatic (-284622)
Gpr155	38507_Mstatic (-29657)
Gpr156	27107_Mstatic (-42758), 27109_Mstatic (-14964), 27110_Mstatic (-14109), 27115_Mstatic (+141504)
Gpr162	58129_Mstatic (-8646)
Gpr17	32024_Mstatic (-16864)
Gprc5a	58498_Mstatic (+10420)
Gprc5d	58498_Mstatic (+42175)
Gramd3	32747_Mstatic (-258508), 32752_Mstatic (-3403), 32759_Mstatic (+18741)
Grb10	8704_Mstatic (-215318), 8678_Mstatic (+115082)
Grb14	38223_Mstatic (+581579)
Grem2	3709_Mstatic (-9546), 3700_Mstatic (+149846)
Grhpr	45737_Mstatic (-3851)
Gria1	9875_Mstatic (-941884)
Grid1	20610_Mstatic (+865592)
Grid2ip	54329_Mstatic (+39503)
Grik1	27797_Mstatic (-196526)
Grik3	48034_Mstatic (-98334), 48035_Mstatic (-70911), 48036_Mstatic (-53216)
Grin2a	25779_Mstatic (+226449)
Grin2b	58520_Mstatic (+87019), 58519_Mstatic (+87684)
Grip1	7924_Mstatic (-556734)
Grm7	57498_Mstatic (+222904)
Grpr	72808_Mstatic (-196499)
Gse1	67179_Mstatic (-79105), 67191_Mstatic (+1215), 67192_Mstatic (+2686)
Gsk3b	27115_Mstatic (-31001)
Gsta3	233_Mstatic (+93271)
Gstm2	43949_Mstatic (+6268)
Gstm3	43949_Mstatic (-10902), 43944_Mstatic (+2370)
Gstm6	43944_Mstatic (-23179)
Gstp1	33837_Mstatic (+2759), 33836_Mstatic (+3978), 33835_Mstatic (+13303)
Gstp2	33841_Mstatic (-3946)
Gtf2b	44718_Mstatic (-20572)
Gtf2i	53690_Mstatic (-113387)
Gtf2ird1	53690_Mstatic (+28564)
Gucy1b2	21278_Mstatic (-12560)
Gucy2f	72690_Mstatic (+198289)
Gulo	21504_Mstatic (-14487)
Gulp1	610_Mstatic (+245514), 611_Mstatic (+282863)
H1fx	56773_Mstatic (-22224)
H2al1n	71854_Mstatic (+11862)
H2al2a	36769_Mstatic (+227435)
Hacd4	46716_Mstatic (+254717)
Hadh	44483_Mstatic (-7398)
Has2	23405_Mstatic (+415753)
Haus3	50505_Mstatic (+63622)
Havcr1	9440_Mstatic (-30202)
Hc	37693_Mstatic (-15681), 37691_Mstatic (-7940), 37690_Mstatic (-5290)
Hcrtr1	48281_Mstatic (+9391)
Hcrtr2	70185_Mstatic (+49974), 70184_Mstatic (+50472), 70183_Mstatic (+86200)
Hdac9	14344_Mstatic (+290425)
Heatr5a	14534_Mstatic (+101410)
Hectd1	14534_Mstatic (-40375)
Hectd2	35208_Mstatic (-29410), 35209_Mstatic (-20260)
Helt	64816_Mstatic (-94685)
Herc3	56132_Mstatic (-222651), 56133_Mstatic (-204252), 56136_Mstatic (-99649), 56137_Mstatic (-93011)
Hes1	26583_Mstatic (-64999), 26611_Mstatic (+192465)
Hes6	1858_Mstatic (-7407)
Hhat	4344_Mstatic (-41508)
Hk2	56492_Mstatic (-153322), 56491_Mstatic (-152261)
Hlf	11612_Mstatic (+69176)
Hmbox1	21426_Mstatic (+41701)
Hmcn1	2910_Mstatic (-173192)
Hmgcs2	43649_Mstatic (+22766)
Hmx3	62966_Mstatic (-90418)
Hpca	48193_Mstatic (+7550), 48192_Mstatic (+8436)
Hpcal1	14019_Mstatic (+107723)
Hps5	60454_Mstatic (+41218)
Hpx	61995_Mstatic (+7502), 61993_Mstatic (+10849)
Hrasls	26550_Mstatic (-219379), 26551_Mstatic (-218270)
Hrh1	57613_Mstatic (+10494)
Hrh4	31762_Mstatic (+35904), 31763_Mstatic (+36498), 31766_Mstatic (+380351), 31767_Mstatic (+381898), 31768_Mstatic (+382979)
Hs3st4	62623_Mstatic (-339219)
Hs6st1	381_Mstatic (+33122)
Hs6st3	22190_Mstatic (+691241), 22191_Mstatic (+692908), 22192_Mstatic (+697288)
Hsbp1l1	33584_Mstatic (+9570)
Hsd17b7	3500_Mstatic (-94893)
Hsd3b2	43672_Mstatic (-27806), 43667_Mstatic (+37993), 43665_Mstatic (+46601), 43663_Mstatic (+78932)
Hsd3b3	43672_Mstatic (+1116)
Hsd3b5	43667_Mstatic (-56241), 43665_Mstatic (-47633), 43663_Mstatic (-15302)
Hsf2	5462_Mstatic (-399309)
Hspb1	53820_Mstatic (-82)
Htr1b	70323_Mstatic (+899421), 70321_Mstatic (+951910)
Hyal5	55083_Mstatic (+75085)
Id2	14139_Mstatic (-704387), 14132_Mstatic (-285613), 14122_Mstatic (-157761), 14119_Mstatic (-152893)
Igf1	7112_Mstatic (-139795)
Igfbp1	8567_Mstatic (-76433)
Igfbp3	8594_Mstatic (-602047)
Igsf21	49002_Mstatic (+267830)
Igsf23	59524_Mstatic (-2007)
Igsf3	43731_Mstatic (+133028)
Ihh	1394_Mstatic (-11240), 1393_Mstatic (-10232)
Il12rb2	56223_Mstatic (+10289)
Il13ra1	72039_Mstatic (+14376)
Il15	65596_Mstatic (+153319), 65595_Mstatic (+157783)
Il1rap	26515_Mstatic (+109806), 26522_Mstatic (+168109)
Ilf2	43312_Mstatic (-2764), 43315_Mstatic (+9382)
Ilvbl	6289_Mstatic (-92441)
Immp2l	14448_Mstatic (-470228)
Impdh2	71126_Mstatic (-14183)
Impg1	70323_Mstatic (-267756), 70321_Mstatic (-215267), 70317_Mstatic (+254234)
Inhba	16874_Mstatic (+624627), 16875_Mstatic (+690971)
Inhbc	8177_Mstatic (-34415)
Inmt	56064_Mstatic (-14870)
Inpp4b	65595_Mstatic (+530239), 65596_Mstatic (+534703)
Inpp5a	63240_Mstatic (+100268)
Insc	62328_Mstatic (+161810), 62330_Mstatic (+442098), 62337_Mstatic (+629803)
Insig1	50247_Mstatic (+22672)
Ipmk	5980_Mstatic (+32944), 5981_Mstatic (+41787)
Ipo5	22225_Mstatic (-376737)
Irf2	64889_Mstatic (+178719)
Irs2	63758_Mstatic (+104270), 63753_Mstatic (+125957), 63746_Mstatic (+410647)
Irs4	72690_Mstatic (-273379)
Irx1	18694_Mstatic (+844152)
Irx3	66019_Mstatic (-235920)
Irx5	66019_Mstatic (-320222)
Isx	65453_Mstatic (-969424), 65454_Mstatic (-968717), 65455_Mstatic (-967285)
Itga10	43533_Mstatic (+1898)
Itga2	19643_Mstatic (+77784), 19642_Mstatic (+78690)
Itgam	62855_Mstatic (-52800), 62856_Mstatic (-46340)
Itgb1	67732_Mstatic (-221326), 67733_Mstatic (-220264), 67734_Mstatic (-219024), 67742_Mstatic (-204577)
Itpr2	58932_Mstatic (+175240)
Ivns1abp	2910_Mstatic (-178255)
Jag1	40114_Mstatic (-437302)
Jak1	47002_Mstatic (-54537)
Jak2	34875_Mstatic (-133497)
Jam2	27691_Mstatic (-27936)
Jarid2	17774_Mstatic (-833691), 17781_Mstatic (-738839), 17799_Mstatic (-402211)
Jph2	40901_Mstatic (+87397), 40900_Mstatic (+89367), 40898_Mstatic (+98166)
Jph4	21032_Mstatic (-44488), 21031_Mstatic (-40528)
Kalrn	26943_Mstatic (+177082), 26937_Mstatic (+244237)
Kank4	46908_Mstatic (+22194)
Kbtbd7	21940_Mstatic (-16938)
Kbtbd8	57162_Mstatic (-399460), 57177_Mstatic (-189844)
Kcmf1	56425_Mstatic (+97640)
Kcna4	39260_Mstatic (+674378)
Kcnh7	38210_Mstatic (-677774), 38206_Mstatic (+256916), 38205_Mstatic (+276463)
Kcnip4	50841_Mstatic (+551143)
Kcnj15	28075_Mstatic (-214426), 28076_Mstatic (-117358)
Kcnj2	12860_Mstatic (+173750), 12862_Mstatic (+176677), 12869_Mstatic (+931041)
Kcnj6	28076_Mstatic (-142504), 28075_Mstatic (-45436)
Kcnj8	58757_Mstatic (-96728), 58753_Mstatic (+3685), 58749_Mstatic (+43214)
Kcnk1	67595_Mstatic (-18614)
Kcnk15	40968_Mstatic (+31334)
Kcnk16	19963_Mstatic (+75686)
Kcnk5	19963_Mstatic (-11694)
Kcnmb2	42151_Mstatic (-508376)
Kcnq4	47866_Mstatic (-41900)
Kcns1	40973_Mstatic (+39391)
Kcns2	22970_Mstatic (-93965)
Kcns3	13837_Mstatic (+582802)
Kctd1	31784_Mstatic (-274470)
Kctd3	4159_Mstatic (+105079), 4158_Mstatic (+154553)
Kdelr2	54329_Mstatic (-6979)
Kdm4a	47722_Mstatic (+32391)
Keg1	34451_Mstatic (-10888), 34455_Mstatic (+24843), 34456_Mstatic (+25877)
Khdc1a	233_Mstatic (-15781)
Khdrbs3	23840_Mstatic (-640049)
Kif13b	21400_Mstatic (-128106), 21401_Mstatic (-127042), 21426_Mstatic (+202847)
Kif16b	40145_Mstatic (+207153)
Kif21a	25009_Mstatic (-35862)
Kif24	45567_Mstatic (+96472)
Kif26b	3778_Mstatic (+255709)
Kif2a	19384_Mstatic (-620135)
Kif5b	31458_Mstatic (-10355)
Kifap3	3297_Mstatic (+37948)
Kifc3	66185_Mstatic (-11660)
Kirrel3	68345_Mstatic (+577175)
Kitl	7603_Mstatic (+133069)
Kl	54709_Mstatic (-119024)
Klf10	23107_Mstatic (-122251)
Klf12	22023_Mstatic (-195173)
Klf14	55308_Mstatic (-380571)
Klf3	51077_Mstatic (-93061)
Klf4	46107_Mstatic (-520956), 46087_Mstatic (+128648)
Klf9	34662_Mstatic (-138969), 34671_Mstatic (-102738), 34672_Mstatic (-84045), 34674_Mstatic (-79842), 34675_Mstatic (-79092), 34676_Mstatic (-78186), 34679_Mstatic (-72372), 34682_Mstatic (-15329), 34690_Mstatic (+21608)
Klhdc10	55232_Mstatic (+7924)
Klhdc7a	49002_Mstatic (-10928), 48994_Mstatic (+7019), 48991_Mstatic (+91912)
Klhl1	21990_Mstatic (+590483)
Klhl2	65093_Mstatic (+109323)
Klre1	58399_Mstatic (-38126)
Klrg1	58036_Mstatic (+153290)
Kmo	3724_Mstatic (+19901)
Krr1	7752_Mstatic (-374443)
Krtap24-1	27798_Mstatic (+28743)
Krtap7-1	27808_Mstatic (+6265)
Krtap8-1	27808_Mstatic (-14106)
Kyat3	44718_Mstatic (+43574)
Kynu	37871_Mstatic (-75260)
L1td1	46908_Mstatic (+68595)
L3mbtl4	30578_Mstatic (+14957), 30579_Mstatic (+38907)
Lacc1	21898_Mstatic (+204554), 21891_Mstatic (+224333), 21889_Mstatic (+236204)
Lama2	5029_Mstatic (+502630)
Lama3	31646_Mstatic (+190744), 31647_Mstatic (+216595), 31650_Mstatic (+229935), 31652_Mstatic (+301439), 31653_Mstatic (+303151), 31654_Mstatic (+304177)
Lamc3	37479_Mstatic (+55822)
Lamp2	72103_Mstatic (-31897), 72089_Mstatic (+55520)
Lancl2	56129_Mstatic (+66722)
Large1	65455_Mstatic (-552815), 65454_Mstatic (-551383), 65453_Mstatic (-550676), 65445_Mstatic (+334817)
Larp4b	16779_Mstatic (+13422)
Lasp1	11940_Mstatic (+31776)
Lbx1	35796_Mstatic (+30262)
Lcn11	36995_Mstatic (+34869)
Ldah	13748_Mstatic (-2257), 13750_Mstatic (+8845)
Ldhb	58753_Mstatic (-59714), 58749_Mstatic (-20185)
Ldlrad4	33259_Mstatic (+129065)
Ldlrap1	48564_Mstatic (+23356)
Ldoc1l	24734_Mstatic (-4191)
Lgals8	16822_Mstatic (-89334)
Lgalsl	8919_Mstatic (-170421), 8912_Mstatic (-28941)
Lgmn	15956_Mstatic (+142790)
Lgsn	286_Mstatic (-184278), 287_Mstatic (-182087)
Lhfpl2	19007_Mstatic (+195456), 19009_Mstatic (+200028)
Lhx1	11304_Mstatic (-156854)
Lifr	22470_Mstatic (-238333), 22531_Mstatic (+114427), 22532_Mstatic (+117962), 22533_Mstatic (+122407)
Lin7a	7646_Mstatic (+85198)
Lin7c	39270_Mstatic (-206793), 39274_Mstatic (-142083), 39276_Mstatic (-132756)
Lingo2	45492_Mstatic (-286235), 45491_Mstatic (-243965), 45480_Mstatic (+539771)
Lmo3	58631_Mstatic (+126060), 58629_Mstatic (+315114)
Lmx1a	3470_Mstatic (+690118)
Lonrf1	64528_Mstatic (-31237)
Lonrf2	477_Mstatic (-25761)
Lpin1	13942_Mstatic (+4643)
Lpl	65163_Mstatic (+66)
Lpp	26389_Mstatic (-396774), 26390_Mstatic (-395272), 26413_Mstatic (-169733), 26414_Mstatic (-167739), 26416_Mstatic (-161633), 26417_Mstatic (-160693), 26419_Mstatic (-154918), 26420_Mstatic (-152638), 26423_Mstatic (-132993)
Lrfn4	33913_Mstatic (+18033)
Lrfn5	14730_Mstatic (+403406)
Lrig1	57177_Mstatic (-227738), 57162_Mstatic (-18122), 57138_Mstatic (+148894)
Lrig2	43841_Mstatic (-111113), 43839_Mstatic (-98816)
Lrp1b	37871_Mstatic (-826471)
Lrp5	33787_Mstatic (-4916)
Lrp6	58452_Mstatic (+49492)
Lrrc32	61692_Mstatic (+28700)
Lrrc58	27107_Mstatic (+5349), 27109_Mstatic (+33143), 27110_Mstatic (+33998)
Lrrc63	21813_Mstatic (+75904)
Lrrc75a	10193_Mstatic (+42614)
Lrrtm2	32155_Mstatic (-63102)
Lrtm1	20297_Mstatic (-356396)
Lrtm2	57849_Mstatic (-24212), 57848_Mstatic (-22959), 57843_Mstatic (-18417)
Lsm1	64252_Mstatic (+8385)
Lsm11	9401_Mstatic (+51810)
Ltbp1	30756_Mstatic (+317461)
Ltbp2	15575_Mstatic (-63107)
Lurap1l	46559_Mstatic (+401993)
Ly86	17510_Mstatic (+299672)
Lypd1	2233_Mstatic (-389241)
Lypd4	59573_Mstatic (+18934), 59570_Mstatic (+25478)
Lypd6	37942_Mstatic (+220646)
Lyplal1	4109_Mstatic (-566953), 4107_Mstatic (-557598)
Lyrm2	45398_Mstatic (-12915)
Lysmd4	60799_Mstatic (-54171), 60806_Mstatic (+127486)
Lyve1	62146_Mstatic (-85767)
Lyzl1	31351_Mstatic (-19770)
Mab21l3	43752_Mstatic (+11725)
Macf1	47948_Mstatic (+226407)
Mad1l1	54135_Mstatic (+129869)
Maf	66930_Mstatic (-657855), 66923_Mstatic (-577204), 66922_Mstatic (-575428)
Magi2	50018_Mstatic (+856300)
Mamdc2	34697_Mstatic (+158920)
Maml3	42402_Mstatic (+360360)
Man1c1	48564_Mstatic (-40378)
Man2a1	30491_Mstatic (+43038), 30492_Mstatic (+44551)
Manba	44569_Mstatic (+22161), 44570_Mstatic (+22732)
Map3k1	19509_Mstatic (-96522)
Map3k20	38430_Mstatic (-135085), 38456_Mstatic (-79540)
Map3k21	67595_Mstatic (+66038)
Map3k7cl	27789_Mstatic (+137576)
Map4k5	14804_Mstatic (-48807), 14803_Mstatic (-29230)
Mapk1	26027_Mstatic (-71937)
Mapk10	52108_Mstatic (+414830), 52107_Mstatic (+415296)
Mapk13	29162_Mstatic (-61243)
Mapk14	29162_Mstatic (+16722)
Mapk8ip3	28863_Mstatic (+4328)
Mapkap1	37654_Mstatic (+120174)
Mapre2	31913_Mstatic (-308299)
Masp1	26349_Mstatic (+76172)
Mast4	19326_Mstatic (-255420), 19325_Mstatic (-245037), 19324_Mstatic (-224662), 19319_Mstatic (+48371)
Mastl	36879_Mstatic (+73967)
Mat2a	56384_Mstatic (-45537)
Mb21d2	26551_Mstatic (-61727), 26550_Mstatic (-60618), 26542_Mstatic (+32835)
Mbnl2	22196_Mstatic (-9817)
Mccc2	19191_Mstatic (-10533)
Mchr1	24480_Mstatic (+18308), 24484_Mstatic (+65269)
Mcm10	36505_Mstatic (+19463)
Mctp2	61010_Mstatic (+18104), 61007_Mstatic (+90701)
Mdfic	54932_Mstatic (+209193), 54933_Mstatic (+786067)
Mdm1	7884_Mstatic (-233327)
Mdm2	7872_Mstatic (-26358)
Mdn1	45398_Mstatic (+130219)
Me3	61520_Mstatic (+85226)
Med13l	52893_Mstatic (-266495), 52921_Mstatic (+596143)
Med21	58952_Mstatic (+22607)
Med30	23285_Mstatic (+454564)
Mef2a	60806_Mstatic (+22764)
Mepe	52183_Mstatic (+78488)
Mettl5	38349_Mstatic (-3888)
Mfap3l	65012_Mstatic (-66415)
Mfn1	42168_Mstatic (+33681), 42169_Mstatic (+45908)
Mfsd1	42708_Mstatic (-58857), 42715_Mstatic (-24301)
Mfsd4a	2456_Mstatic (-70209)
Mfsd4b1	5178_Mstatic (-27065)
Mgat4d	65617_Mstatic (+21202)
Mgat5	2243_Mstatic (-193305), 2244_Mstatic (-158948), 2248_Mstatic (+73311)
Mgrn1	25677_Mstatic (+21856)
Mgst1	58629_Mstatic (+126538), 58631_Mstatic (+315592)
Mgst2	42402_Mstatic (+83352)
Mical2	62183_Mstatic (-38455)
Mical3	57966_Mstatic (-50579)
Mindy3	36718_Mstatic (-467887), 36712_Mstatic (-10482)
Mindy4	56064_Mstatic (-13470)
Mitf	57266_Mstatic (+64662)
Mkl2	25936_Mstatic (+354602)
Mkln1	55308_Mstatic (-59174)
Mkrn2	57693_Mstatic (+57107)
Mlycd	67070_Mstatic (+19031)
Mmaa	65543_Mstatic (-51743), 65540_Mstatic (+6009)
Mmadhc	37967_Mstatic (-741482), 37942_Mstatic (+9607)
Mmd	11612_Mstatic (+72243)
Mmp15	66196_Mstatic (+25763)
Mn1	52462_Mstatic (+6966), 52463_Mstatic (+24939)
Mocs2	19628_Mstatic (-327312), 19642_Mstatic (+35081), 19643_Mstatic (+35987)
Mon2	8057_Mstatic (-59763)
Morc1	27336_Mstatic (+336484)
Morn3	53225_Mstatic (+23820)
Moxd1	4936_Mstatic (+23467), 4945_Mstatic (+248224)
Mpdz	46579_Mstatic (-346674), 46575_Mstatic (-291727), 46559_Mstatic (+130168)
Mpp7	31478_Mstatic (-39336)
Mrgpre	63523_Mstatic (+277)
Mrm1	11304_Mstatic (+136646)
Mrnip	9558_Mstatic (+14192)
Mroh2b	22422_Mstatic (-61402)
Mroh9	3292_Mstatic (-83225), 3291_Mstatic (-65105)
Mrpl1	51888_Mstatic (+94833)
Mrpl15	15_Mstatic (+123813)
Mrpl39	27691_Mstatic (-10445)
Mrpl40	26160_Mstatic (+30217)
Mrvi1	62146_Mstatic (+33741)
Msi2	11539_Mstatic (-135148)
Msmo1	65093_Mstatic (-51804)
Msr1	64606_Mstatic (+633458)
Msra	21401_Mstatic (-69657), 21400_Mstatic (-68593)
Msx1	50667_Mstatic (-24887)
Mtdh	22939_Mstatic (-380392)
Mtfr2	4817_Mstatic (-24233)
Mtm1	72271_Mstatic (+116450)
Mtmr1	72271_Mstatic (-33304)
Mtmr10	60680_Mstatic (-127775)
Mtnr1a	64735_Mstatic (-106005), 64740_Mstatic (+42876), 64741_Mstatic (+167423)
Mtpn	55441_Mstatic (-337029), 55440_Mstatic (-334947)
Mtrf1	21940_Mstatic (+11801)
Mturn	56028_Mstatic (+79000), 56034_Mstatic (+111170)
Mtus1	64686_Mstatic (+10525)
Mug2	58036_Mstatic (+122794)
Mup2	46263_Mstatic (-64)
Mup20	46291_Mstatic (+38368)
Mup21	46306_Mstatic (-7784)
Mup5	46291_Mstatic (-180557)
Mup6	46255_Mstatic (+61914), 46256_Mstatic (+62451)
Mup7	46257_Mstatic (+14), 46256_Mstatic (+4586), 46255_Mstatic (+5123)
Mybpc1	7162_Mstatic (+89903)
Mybphl	43987_Mstatic (-66427)
Myc	23640_Mstatic (+32147)
Mycn	13861_Mstatic (+456874)
Myef2	39652_Mstatic (+19164)
Myf5	7646_Mstatic (+129093)
Myh13	10329_Mstatic (+38566)
Myh7	21017_Mstatic (-13006)
Myh9	24214_Mstatic (+80165)
Mylk	26952_Mstatic (-36682)
Myo10	22729_Mstatic (-123101)
Myo16	63746_Mstatic (+325239), 63753_Mstatic (+609929), 63758_Mstatic (+631616)
Myo1b	653_Mstatic (+406623)
Myo5b	33357_Mstatic (-140815), 33359_Mstatic (-84027)
Myo6	70317_Mstatic (+91973)
Myo7b	32024_Mstatic (+70461)
Myo9a	69324_Mstatic (+8979)
Myof	35311_Mstatic (+179750)
Mypn	5715_Mstatic (+82428)
Mzt2	25991_Mstatic (-46974)
Nabp1	653_Mstatic (-30906)
Nacad	8559_Mstatic (+21875)
Nampt	14288_Mstatic (-130822)
Nap1l1	7726_Mstatic (-75358)
Nars	33101_Mstatic (-92151), 33100_Mstatic (-91683), 33098_Mstatic (-89748), 33096_Mstatic (-83265), 33093_Mstatic (-13288)
Nars2	61600_Mstatic (+9176)
Nat8	56618_Mstatic (-12048), 56614_Mstatic (+141)
Nat8b-ps	56642_Mstatic (+13765), 56641_Mstatic (+14780)
Nat8f2	56618_Mstatic (+25028)
Nat8f5	56613_Mstatic (-2791), 56611_Mstatic (+25)
Nat8l	50505_Mstatic (+109839)
Nat9	13004_Mstatic (+17208)
Nav2	60540_Mstatic (+140844), 60545_Mstatic (+176896), 60547_Mstatic (+183726)
Ncald	23076_Mstatic (-15270), 23075_Mstatic (-14078), 23074_Mstatic (-13386)
Ncam2	27676_Mstatic (-12893)
Nck2	587_Mstatic (-172305)
Nckap5	2244_Mstatic (-553111), 2243_Mstatic (-518754), 2233_Mstatic (+191472)
Ncoa5	41045_Mstatic (+27988)
Ncor1	10173_Mstatic (+47478)
Ndrg1	23789_Mstatic (-93567)
Ndufs3	38802_Mstatic (-4409)
Ndufs4	19617_Mstatic (+287931)
Ndufv1	33837_Mstatic (-22347), 33836_Mstatic (-21128), 33835_Mstatic (-11803)
Nebl	36769_Mstatic (-306722)
Necab2	67087_Mstatic (+1905)
Nedd1	7263_Mstatic (-354239)
Nek6	37828_Mstatic (+24878)
Nek9	15607_Mstatic (-3239)
Nell2	25070_Mstatic (+488907), 25068_Mstatic (+586402)
Nfe2l3	55823_Mstatic (-701395), 55824_Mstatic (-697772), 55826_Mstatic (-666017), 55827_Mstatic (-659812), 55828_Mstatic (-629444), 55829_Mstatic (-627937)
Nfib	46612_Mstatic (+34144), 46579_Mstatic (+715827), 46575_Mstatic (+770774)
Nfkb1	44570_Mstatic (+183203), 44569_Mstatic (+183774)
Nfyc	47866_Mstatic (+36558)
Ngdn	21017_Mstatic (-7814), 21020_Mstatic (+65317)
Nhej1	1404_Mstatic (-25083), 1394_Mstatic (+83748), 1393_Mstatic (+84756)
Nhsl1	4729_Mstatic (-43187), 4731_Mstatic (-36970)
Nipal2	22970_Mstatic (-64684)
Nipbl	22554_Mstatic (-125398), 22547_Mstatic (+120227)
Nkain2	5085_Mstatic (+577490)
Nkx6-2	63240_Mstatic (+93412)
Nkx6-3	64138_Mstatic (+28740), 64141_Mstatic (+40491)
Nlgn1	42016_Mstatic (-471337)
Nmbr	4675_Mstatic (+989024), 4676_Mstatic (+999822)
Nme3	28863_Mstatic (+36140)
Nmnat3	70634_Mstatic (-36274)
Nmur2	9875_Mstatic (-28916)
Nolc1	35826_Mstatic (+23924), 35827_Mstatic (+24381), 35828_Mstatic (+28218)
Nos1ap	3531_Mstatic (-18800), 3530_Mstatic (-17892)
Nox4	61472_Mstatic (+128)
Npas2	484_Mstatic (-61006)
Nphp4	49656_Mstatic (+401192), 49657_Mstatic (+410503), 49658_Mstatic (+415012), 49661_Mstatic (+523772), 49662_Mstatic (+524484)
Nps	63123_Mstatic (-215205), 63127_Mstatic (-14169)
Npsr1	68139_Mstatic (+325395)
Nptx2	54389_Mstatic (-128964)
Npvf	55829_Mstatic (-150294), 55828_Mstatic (-148787), 55827_Mstatic (-118419), 55826_Mstatic (-112214), 55824_Mstatic (-80459), 55823_Mstatic (-76836)
Npy2r	42905_Mstatic (-279989)
Nr1h4	7205_Mstatic (-92973)
Nr2e3	69324_Mstatic (+190242)
Nr2f2	60943_Mstatic (-216674), 60937_Mstatic (-164368), 60936_Mstatic (-156332), 60935_Mstatic (-155026), 60910_Mstatic (+380047), 60906_Mstatic (+660177)
Nr3c1	32459_Mstatic (-228555), 32457_Mstatic (-206135)
Nr3c2	65510_Mstatic (+584732)
Nr5a2	2767_Mstatic (+117982)
Nrip1	27609_Mstatic (-82016), 27608_Mstatic (-80821)
Nrn1	17439_Mstatic (+407611)
Nrp1	67697_Mstatic (-897804), 67698_Mstatic (-896280), 67732_Mstatic (+105255), 67733_Mstatic (+106317), 67734_Mstatic (+107557), 67742_Mstatic (+122004)
Nsd3	64237_Mstatic (+13584)
Nsun2	18664_Mstatic (+30435), 18665_Mstatic (+32740)
Nsun7	51175_Mstatic (-170900), 51200_Mstatic (+281664)
Ntrk2	18350_Mstatic (-51600), 18351_Mstatic (-46610)
Ntsr1	41635_Mstatic (-37114)
Nubpl	14557_Mstatic (+381089)
Nucb2	62396_Mstatic (+781699)
Nucks1	2434_Mstatic (+33361)
Nudt13	19975_Mstatic (+23657), 19976_Mstatic (+25016)
Nudt16l1	25677_Mstatic (-30982)
Nudt19	60125_Mstatic (-11273)
Nudt7	66806_Mstatic (-40192), 66808_Mstatic (-29111), 66822_Mstatic (+4323), 66823_Mstatic (+5165), 66825_Mstatic (+9221), 66828_Mstatic (+14377), 66830_Mstatic (+16959), 66832_Mstatic (+19747), 66833_Mstatic (+21667), 66834_Mstatic (+24718)
Nup133	67467_Mstatic (-27163), 67466_Mstatic (-26738)
Nup160	38779_Mstatic (-175343), 38780_Mstatic (-173742)
Nup54	51797_Mstatic (-48963)
Nutm2	18022_Mstatic (+627584)
Nwd2	50993_Mstatic (+105979)
Nxnl2	18028_Mstatic (+57559), 18029_Mstatic (+58468)
Nxpe2	68865_Mstatic (+757696)
Ocstamp	41062_Mstatic (-4054)
Odf3	63300_Mstatic (+3018)
Ofcc1	17618_Mstatic (-29915), 17613_Mstatic (+843430), 17612_Mstatic (+846845), 17607_Mstatic (+914990)
Ogfrl1	257_Mstatic (+61910)
Ogt	72479_Mstatic (+9207)
Olfm2	67929_Mstatic (-53358)
Olfm4	21961_Mstatic (+479818)
Olfml2b	3530_Mstatic (-36779), 3531_Mstatic (-35871), 3541_Mstatic (+117254)
Olfr1320	72161_Mstatic (-52052)
Olfr1370	16913_Mstatic (+48678)
Olfr1423	34413_Mstatic (+41768)
Olfr1442	34450_Mstatic (-2915)
Olfr1443	34451_Mstatic (+6732)
Olfr172	27516_Mstatic (-31862)
Olfr173	27516_Mstatic (+4523)
Olfr536	63264_Mstatic (-125895)
Olfr539	63264_Mstatic (-34076)
Olfr541	63269_Mstatic (+21486), 63270_Mstatic (+24243)
Olfr709-ps1	62021_Mstatic (-6541)
Olfr710	62021_Mstatic (+14314)
Olig3	4753_Mstatic (-272739), 4755_Mstatic (-268135)
Oma1	47099_Mstatic (+69833), 47100_Mstatic (+72090), 47102_Mstatic (+79619), 47103_Mstatic (+81928), 47104_Mstatic (+91681), 47105_Mstatic (+136642)
Onecut1	70102_Mstatic (-344744), 70113_Mstatic (-168106), 70115_Mstatic (-157806), 70120_Mstatic (-65699), 70121_Mstatic (-64629), 70125_Mstatic (-15029)
Opa1	26583_Mstatic (+421007)
Opcml	68193_Mstatic (+460530)
Opn5	29773_Mstatic (-32362), 29772_Mstatic (-7480)
Oprk1	33_Mstatic (-276656)
Orai1	53225_Mstatic (+8122)
Orm1	46392_Mstatic (-92803), 46393_Mstatic (-92297)
Osbp	34413_Mstatic (+29128)
Osbpl1a	31735_Mstatic (+154601), 31730_Mstatic (+198257)
Osgin1	67070_Mstatic (-23209)
Osmr	22470_Mstatic (-16257)
Ostf1	34552_Mstatic (+264662)
Otud4	65564_Mstatic (+43498)
Otulin	22817_Mstatic (-3515)
Oxct1	22413_Mstatic (+221524)
Oxgr1	22196_Mstatic (-223455), 22192_Mstatic (+206732), 22191_Mstatic (+211112), 22190_Mstatic (+212779)
Oxr1	23178_Mstatic (-668975), 23194_Mstatic (+393491)
P2rx4	53187_Mstatic (-44886), 53189_Mstatic (-13532), 53190_Mstatic (-8877), 53192_Mstatic (-2652)
P2rx7	53187_Mstatic (+18787), 53189_Mstatic (+50141), 53190_Mstatic (+54796)
P2ry1	42628_Mstatic (+87288), 42629_Mstatic (+89390), 42630_Mstatic (+90079), 42631_Mstatic (+94247)
P3h2	26489_Mstatic (+160207), 26488_Mstatic (+194220), 26485_Mstatic (+228236), 26484_Mstatic (+229894)
P4ha1	5491_Mstatic (-61550)
Pabpc1	23023_Mstatic (+22148)
Pabpc2	32457_Mstatic (-80130), 32459_Mstatic (-57710)
Pacrg	28465_Mstatic (-196320)
Pah	7112_Mstatic (+198440)
Pak6	39441_Mstatic (+783), 39442_Mstatic (+1915), 39443_Mstatic (+3954), 39447_Mstatic (+33490)
Palm2	46171_Mstatic (+247368)
Pank1	35170_Mstatic (+122654)
Papd7	18652_Mstatic (-48773)
Pappa	46442_Mstatic (-988919)
Papss1	44505_Mstatic (+44746)
Paqr5	69427_Mstatic (-15526)
Pard3	67676_Mstatic (+2572), 67697_Mstatic (+397213), 67698_Mstatic (+398737)
Pard3b	957_Mstatic (+11269), 958_Mstatic (+13217)
Park2	28465_Mstatic (-30494)
Parn	25936_Mstatic (+57087)
Pawr	7662_Mstatic (+3165), 7672_Mstatic (+113123), 7674_Mstatic (+116415), 7678_Mstatic (+177574)
Pax1	40306_Mstatic (+640575)
Pax3	1464_Mstatic (+53630)
Pax7	48994_Mstatic (-127477), 48991_Mstatic (-42584)
Pbk	21467_Mstatic (-87550), 21469_Mstatic (-83927), 21470_Mstatic (-83313), 21471_Mstatic (-69493), 21472_Mstatic (-63620), 21473_Mstatic (-46265), 21474_Mstatic (-32522), 21475_Mstatic (-21640), 21476_Mstatic (-16471)
Pbrm1	20408_Mstatic (+56736)
Pbx1	3470_Mstatic (+52221)
Pcdh1	32303_Mstatic (+9572)
Pcdh20	21983_Mstatic (-258987)
Pcgf3	52351_Mstatic (+50670)
Pcgf5	35198_Mstatic (-235663), 35208_Mstatic (+115510), 35209_Mstatic (+124660)
Pcmtd1	37_Mstatic (-92769)
Pcp4	28141_Mstatic (+520001)
Pcsk1	18770_Mstatic (-191827), 18771_Mstatic (-175476)
Pcsk5	34552_Mstatic (-529495)
Pcx	33913_Mstatic (+87162)
Pdcd4	36055_Mstatic (-111169)
Pdcd5	60133_Mstatic (-99579), 60132_Mstatic (-98079), 60131_Mstatic (-96617)
Pdcd6ip	71325_Mstatic (+928845), 71324_Mstatic (+930028)
Pdcl3	484_Mstatic (+145392)
Pde6h	58569_Mstatic (+39082)
Pde7b	4842_Mstatic (-117230)
Pde9a	29331_Mstatic (-66679), 29350_Mstatic (+95009)
Pdgfrl	64686_Mstatic (+118036)
Pdhx	39084_Mstatic (+29054)
Pdlim1	35449_Mstatic (-117594)
Pds5b	54709_Mstatic (+159844)
Pdxk	6289_Mstatic (-17084)
Pdzd8	36375_Mstatic (-25478)
Pdzk1ip1	47531_Mstatic (+33097)
Pea15a	3639_Mstatic (+41501)
Pebp1	52834_Mstatic (-6672)
Pecam1	12579_Mstatic (+82512)
Pef1	48276_Mstatic (-11852), 48281_Mstatic (+27410)
Peg12	60635_Mstatic (-459820), 60634_Mstatic (-458688)
Peli1	8912_Mstatic (-231294), 8919_Mstatic (-89814), 8924_Mstatic (+30551)
Peli2	20854_Mstatic (+10387)
Per2	1858_Mstatic (+38701)
Pex26	57966_Mstatic (-129936), 57990_Mstatic (-4133)
Pfdn6	29536_Mstatic (+7507)
Pfkfb3	36660_Mstatic (+94464), 36658_Mstatic (+99497)
Pfkp	16753_Mstatic (-704469), 16752_Mstatic (-699849), 16751_Mstatic (-664892), 16750_Mstatic (-658380)
Pglyrp3	43325_Mstatic (-532639)
Pgpep1l	60874_Mstatic (-46247)
Phactr1	17728_Mstatic (-88898), 17729_Mstatic (-15694)
Phax	32759_Mstatic (-153744)
Phf8	72740_Mstatic (-28982)
Phgdh	43649_Mstatic (+36789)
Phkb	65831_Mstatic (+368078), 65832_Mstatic (+643399)
Phkg2	62798_Mstatic (-3615)
Phlda1	7752_Mstatic (+91935)
Phox2a	61925_Mstatic (-76483)
Phtf2	50018_Mstatic (+117963)
Phxr2	7541_Mstatic (-23871), 7540_Mstatic (-23028)
Phyh	36502_Mstatic (+19010)
Pias1	69494_Mstatic (-41745)
Pid1	1535_Mstatic (+324687)
Pigu	40591_Mstatic (-15981)
Pik3ap1	35510_Mstatic (+95465)
Pik3c2g	58644_Mstatic (+228197), 58645_Mstatic (+231048)
Pik3c3	31969_Mstatic (-16699)
Pik3r1	19299_Mstatic (-200131), 19298_Mstatic (-199370), 19290_Mstatic (-108918), 19289_Mstatic (-107979), 19279_Mstatic (-10958), 19278_Mstatic (-9933), 19273_Mstatic (+7191), 19227_Mstatic (+918773)
Pik3r4	70885_Mstatic (+111944)
Pim1	29229_Mstatic (-105521), 29245_Mstatic (-35085), 29246_Mstatic (-33685), 29251_Mstatic (-3553)
Pim3	24913_Mstatic (-23971), 24928_Mstatic (+34353), 24934_Mstatic (+84778)
Pipox	10917_Mstatic (+63100)
Pja1	72436_Mstatic (+316340)
Pkdcc	30951_Mstatic (+33471)
Pklr	43189_Mstatic (-26093)
Pknox1	29358_Mstatic (+40069)
Pla2g10	25942_Mstatic (-44355), 25940_Mstatic (-43606)
Pla2g12a	44431_Mstatic (-38186)
Pla2g7	29820_Mstatic (+21662)
Plac1	72213_Mstatic (-47325)
Plcb1	40076_Mstatic (+190718), 40078_Mstatic (+389503)
Plcb4	40076_Mstatic (-764953), 40078_Mstatic (-566168)
Plcxd2	27317_Mstatic (-91112), 27316_Mstatic (-87431)
Plcxd3	22413_Mstatic (-127597), 22416_Mstatic (+186273), 22417_Mstatic (+303172)
Plcz1	58645_Mstatic (+188521), 58644_Mstatic (+191372)
Plekha1	62945_Mstatic (-30452), 62946_Mstatic (-9989)
Plekhb1	61835_Mstatic (+47653)
Plk2	19473_Mstatic (+317717)
Plpp3	47222_Mstatic (+251781), 47227_Mstatic (+472404)
Plpp5	64237_Mstatic (-104196), 64246_Mstatic (+30606)
Plxnb1	71169_Mstatic (-4775)
Plxnc1	7416_Mstatic (-337023)
Pmepa1	41505_Mstatic (-4673)
Pms1	711_Mstatic (+5579)
Pnlip	36350_Mstatic (-115197)
Pnpla1	29169_Mstatic (-45946)
Pnpt1	9074_Mstatic (-127941)
Podn	47408_Mstatic (-82467), 47406_Mstatic (-76423), 47405_Mstatic (-73039), 47402_Mstatic (-68588), 47401_Mstatic (-68070), 47400_Mstatic (-67139), 47399_Mstatic (-64762), 47398_Mstatic (-64112), 47397_Mstatic (-61313), 47391_Mstatic (-46007), 47390_Mstatic (-44091), 47389_Mstatic (-40202), 47378_Mstatic (-28077), 47377_Mstatic (-27612), 47376_Mstatic (-27028), 47374_Mstatic (-24163), 47373_Mstatic (…
Polb	64110_Mstatic (+25925)
Pomc	13663_Mstatic (+27338)
Postn	42475_Mstatic (+146684), 42476_Mstatic (+156234), 42477_Mstatic (+160783), 42478_Mstatic (+161651)
Pot1a	55089_Mstatic (-681290)
Poteg	64323_Mstatic (+819799)
Pou6f2	16890_Mstatic (+259103), 16889_Mstatic (+260317)
Ppa2	44527_Mstatic (+59615)
Pparg	57673_Mstatic (-2889)
Ppid	42849_Mstatic (-1354)
Ppm1f	26027_Mstatic (+14976)
Ppm1h	8036_Mstatic (-209033)
Ppm1l	42758_Mstatic (+86490)
Ppp1r14a	59889_Mstatic (+2306)
Ppp1r3b	64472_Mstatic (-286900)
Ppp2ca	9679_Mstatic (-10887)
Ppp2r2b	32488_Mstatic (+195197)
Ppp6c	37865_Mstatic (-10706)
Pqlc1	33585_Mstatic (-2003)
Pqlc2	48922_Mstatic (+37172)
Prag1	64515_Mstatic (-81927)
Prdm15	28178_Mstatic (+58850)
Prelp	2603_Mstatic (-30380)
Prim2	304_Mstatic (+454725), 303_Mstatic (+455501), 302_Mstatic (+572724)
Prkaa2	47162_Mstatic (+20254)
Prkab2	43580_Mstatic (-4200)
Prkag3	1383_Mstatic (+25184)
Prkcq	36658_Mstatic (+230188), 36660_Mstatic (+235221)
Prkcz	49763_Mstatic (-10841), 49758_Mstatic (+44452)
Prkd1	14508_Mstatic (-610739), 14505_Mstatic (+124937)
Prkg2	52002_Mstatic (-554323), 51965_Mstatic (-225278), 51949_Mstatic (+41261), 51948_Mstatic (+45517)
Prkx	72360_Mstatic (+129105), 72359_Mstatic (+131161)
Prl4a1	17194_Mstatic (+53692), 17196_Mstatic (+92325), 17197_Mstatic (+100905)
Prl5a1	17194_Mstatic (-72580), 17196_Mstatic (-33947), 17197_Mstatic (-25367)
Prnp	39959_Mstatic (-41792), 39960_Mstatic (-40718)
Prok2	57328_Mstatic (-252122)
Prox1	4191_Mstatic (+93970)
Prpf18	36472_Mstatic (+105475)
Prpsap2	10159_Mstatic (-87737)
Prr16	32642_Mstatic (+344330)
Prr30	22023_Mstatic (+855098)
Prrx1	3292_Mstatic (+144815), 3291_Mstatic (+162935)
Psmb1	28640_Mstatic (+70991)
Psmb7	37828_Mstatic (+107566)
Ptbp2	44163_Mstatic (+268920), 44161_Mstatic (+657194)
Ptch1	18524_Mstatic (+20482)
Pten	35099_Mstatic (+299204), 35103_Mstatic (+337532)
Pter	36712_Mstatic (-494090), 36718_Mstatic (-36685)
Ptger4	22441_Mstatic (-993940), 22438_Mstatic (-981378), 22437_Mstatic (-977081)
Ptgis	41218_Mstatic (-96310)
Ptgr2	15547_Mstatic (-11590)
Pth2r	1063_Mstatic (+34970), 1068_Mstatic (+304607)
Ptp4a1	287_Mstatic (-44549), 286_Mstatic (-42358)
Ptpn1	41266_Mstatic (-212688)
Ptprd	46534_Mstatic (-616974), 46516_Mstatic (-81495)
Ptprg	19788_Mstatic (-123241), 19794_Mstatic (+15501), 19803_Mstatic (+205533), 19805_Mstatic (+312568)
Ptprj	38780_Mstatic (-24303), 38779_Mstatic (-22702)
Ptprk	5032_Mstatic (+17625)
Ptpro	58587_Mstatic (+222698)
Pum2	13793_Mstatic (-110951)
Pxylp1	70600_Mstatic (+19093), 70598_Mstatic (+44484), 70597_Mstatic (+47064)
Pzp	58302_Mstatic (+45122)
Qrich1	71126_Mstatic (+29173)
R3hcc1l	35584_Mstatic (-64594)
R3hdm2	8177_Mstatic (-16165)
Rab11fip4	11077_Mstatic (+172857)
Rab20	63817_Mstatic (+154743)
Rab21	7800_Mstatic (-43326), 7799_Mstatic (-39471)
Rab31	30522_Mstatic (+106208)
Rab44	29204_Mstatic (+6980)
Rab4a	67433_Mstatic (-108547)
Rab6a	61835_Mstatic (+7175)
Rab7	56773_Mstatic (+41564)
Rabgap1l	3196_Mstatic (-47958), 3185_Mstatic (+418234)
Rabggtb	44978_Mstatic (-17400)
Rad23b	46087_Mstatic (+53775)
Rad51b	15201_Mstatic (+103660), 15208_Mstatic (+225492)
Raf1	57693_Mstatic (+16919)
Rai1	10036_Mstatic (+27245)
Rap1b	7884_Mstatic (-62525)
Rap2a	22225_Mstatic (+56013)
Rap2b	42628_Mstatic (-274424), 42629_Mstatic (-272322), 42630_Mstatic (-271633), 42631_Mstatic (-267465)
Rapgef4	38430_Mstatic (+169265), 38456_Mstatic (+224810)
Rapgef6	9810_Mstatic (+44082)
Rarb	19872_Mstatic (-868574)
Rarres1	42715_Mstatic (-42944), 42708_Mstatic (-8388)
Rasgef1b	52002_Mstatic (+137371), 51965_Mstatic (+466416)
Rasgrf2	18921_Mstatic (+806445)
Rasgrp3	30756_Mstatic (-142509), 30762_Mstatic (+41100)
Rasl11b	51316_Mstatic (+55766)
Rassf3	7998_Mstatic (-34039), 7993_Mstatic (-22380), 7991_Mstatic (-13912)
Rassf8	58919_Mstatic (+116836)
Rbbp4	48215_Mstatic (+3954)
Rbfox1	25720_Mstatic (-485019)
Rbm12b2	45231_Mstatic (-25765)
Rbm14	33930_Mstatic (+11110)
Rbm15	43909_Mstatic (+18797)
Rbm20	36055_Mstatic (+103756)
Rbm43	37984_Mstatic (+111776)
Rbm46	42905_Mstatic (+48408)
Rbm47	51175_Mstatic (-8012), 51174_Mstatic (-3642)
Rbm4b	33930_Mstatic (+43999)
Rbms1	38186_Mstatic (-569389), 38185_Mstatic (-511969)
Rc3h1	3196_Mstatic (-65522)
Rcan2	29833_Mstatic (+255476), 29834_Mstatic (+259613), 29836_Mstatic (+269969)
Rcbtb1	21165_Mstatic (+5059)
Rcl1	34875_Mstatic (+16956)
Rd3	4317_Mstatic (-55420), 4318_Mstatic (-52552)
Rdh14	13837_Mstatic (+177260)
Reg3b	56452_Mstatic (-8658)
Rere	49506_Mstatic (+70594), 49516_Mstatic (+145544)
Rerg	58569_Mstatic (+176892)
Ret	57827_Mstatic (-208776)
Rfc4	26318_Mstatic (-2811)
Rft1	20365_Mstatic (+21864)
Rfxap	42484_Mstatic (+46793), 42483_Mstatic (+49625)
Rgag1	72708_Mstatic (+77)
Rgl2	29536_Mstatic (+3254)
Rgs3	46361_Mstatic (+158038)
Rgs6	15426_Mstatic (-566114)
Rgs7	3717_Mstatic (-116958), 3709_Mstatic (+559765)
Rgs9	12725_Mstatic (+27833)
Rgs9bp	60125_Mstatic (+18005)
Rgsl1	3014_Mstatic (+73296)
Rhd	48579_Mstatic (+32751), 48580_Mstatic (+35475), 48581_Mstatic (+39375)
Rhob	13788_Mstatic (-35791), 13787_Mstatic (-35155)
Rhobtb3	18799_Mstatic (+98883)
Rhou	67423_Mstatic (-11720), 67433_Mstatic (+43509)
Ric3	62043_Mstatic (+59514)
Rims4	40968_Mstatic (+33698)
Rin2	40216_Mstatic (-405749)
Rin3	15956_Mstatic (+13975)
Ripk4	28178_Mstatic (-29263)
Ripor2	17104_Mstatic (-275208), 17105_Mstatic (-273153), 17108_Mstatic (-258861), 17118_Mstatic (-81902), 17119_Mstatic (-80495)
Ripply1	72643_Mstatic (+1713)
Rlim	72529_Mstatic (+49270)
Rnase1	20917_Mstatic (+3310)
Rnase13	20931_Mstatic (-15511)
Rnase2a	20918_Mstatic (+666)
Rnase6	20917_Mstatic (+14389)
Rnaseh2b	21271_Mstatic (-2257)
Rnasel	3014_Mstatic (+21420)
Rnd3	37967_Mstatic (+110912)
Rnf133	55054_Mstatic (+2243), 55053_Mstatic (+3777), 55051_Mstatic (+255985)
Rnf144a	14139_Mstatic (+614777)
Rnf217	5085_Mstatic (-703788), 5083_Mstatic (-35477), 5080_Mstatic (+57344)
Rnf44	18174_Mstatic (+23452)
Rnls	35103_Mstatic (+297236), 35099_Mstatic (+335564)
Rpap3	25173_Mstatic (+382152)
Rpl13a-ps1	36013_Mstatic (+670170)
Rpl27-ps3	31458_Mstatic (-80712)
Rpl7a-ps3	23010_Mstatic (-126553)
Rplp1	69401_Mstatic (+186192), 69399_Mstatic (+216342), 69396_Mstatic (+492712)
Rpp14	19717_Mstatic (-47772)
Rprm	38032_Mstatic (+253575)
Rps10	29045_Mstatic (-3883), 29043_Mstatic (-1514)
Rps14	32921_Mstatic (-4370)
Rps26	8312_Mstatic (+25478)
Rps6	46698_Mstatic (+9985)
Rragc	47980_Mstatic (+329538), 47982_Mstatic (+513893)
Rras2	62283_Mstatic (+156830), 62280_Mstatic (+208107), 62279_Mstatic (+339031), 62278_Mstatic (+342771)
Rreb1	17510_Mstatic (-181298)
Rrm2b	23076_Mstatic (+153400), 23075_Mstatic (+154592), 23074_Mstatic (+155284)
Rrn3	25940_Mstatic (-6110), 25942_Mstatic (-5361)
Rspo2	23212_Mstatic (+276036), 23211_Mstatic (+277990)
Rtkn2	5846_Mstatic (+294976)
Rtl1	16314_Mstatic (-295253)
Rtp1	26349_Mstatic (+15298)
Rtp2	26373_Mstatic (-36547)
Rubcnl	21813_Mstatic (+38952)
Runx1	27963_Mstatic (-485856)
Runx3	48597_Mstatic (+110694)
Rxra	37143_Mstatic (-128239), 37179_Mstatic (+38074)
Rybp	57328_Mstatic (+308927)
S1pr3	18028_Mstatic (-180034), 18029_Mstatic (-179125)
Saa1	60450_Mstatic (-127)
Saa2	60453_Mstatic (-155), 60454_Mstatic (+2976)
Sall1	65944_Mstatic (-362714)
Sall3	33623_Mstatic (-359921), 33618_Mstatic (-277589)
Saraf	64455_Mstatic (+638509)
Sash1	4558_Mstatic (+228270)
Satb1	30223_Mstatic (+465016)
Sav1	14804_Mstatic (+44995), 14803_Mstatic (+64572)
Saysd1	19939_Mstatic (+86994)
Sbf2	62105_Mstatic (+305668)
Sbspon	152_Mstatic (+15424), 151_Mstatic (+59165)
Scaf8	28207_Mstatic (+124879)
Scamp1	19009_Mstatic (+28005), 19007_Mstatic (+32577)
Scap	71220_Mstatic (-16687), 71221_Mstatic (-16135)
Scara5	21465_Mstatic (+256), 21467_Mstatic (+51884), 21469_Mstatic (+55507), 21470_Mstatic (+56121), 21471_Mstatic (+69941), 21472_Mstatic (+75814), 21473_Mstatic (+93169), 21474_Mstatic (+106912), 21475_Mstatic (+117794), 21476_Mstatic (+122963)
Scarb2	51811_Mstatic (-47249), 51797_Mstatic (+21426)
Scd1	35742_Mstatic (-47825)
Scfd2	51316_Mstatic (+280680)
Scin	14419_Mstatic (+36993)
Scnn1a	58179_Mstatic (-2193)
Scnn1b	62552_Mstatic (-36337)
Scnn1g	62552_Mstatic (+94295)
Scp2	47415_Mstatic (-13957), 47411_Mstatic (-4188), 47408_Mstatic (+3975), 47406_Mstatic (+10019), 47405_Mstatic (+13403), 47402_Mstatic (+17854), 47401_Mstatic (+18372), 47400_Mstatic (+19303), 47399_Mstatic (+21680), 47398_Mstatic (+22330), 47397_Mstatic (+25129), 47391_Mstatic (+40435), 47390_Mstatic (+42351), 47389_Mstatic (+46240), 47378_Mstatic (+58365), 47377_Mstatic (+58830), 47376_Mstatic (+5…
Scyl1	34013_Mstatic (-58806)
Scyl3	3297_Mstatic (-112234)
Sebox	10987_Mstatic (+38)
Sec24a	9646_Mstatic (+29339)
Sec24b	44445_Mstatic (-70875)
Sec61g	8735_Mstatic (-230910), 8731_Mstatic (-189479)
Sel1l3	50938_Mstatic (-1078), 50935_Mstatic (+6736), 50934_Mstatic (+10532)
Selenbp2	43364_Mstatic (-14362), 43365_Mstatic (-13340), 43366_Mstatic (-12456), 43367_Mstatic (-6883), 43372_Mstatic (+2990), 43373_Mstatic (+11068)
Sem1	54863_Mstatic (+121456)
Sema3e	49972_Mstatic (-199189)
Sema4f	56492_Mstatic (+11993), 56491_Mstatic (+13054)
Sema5b	27026_Mstatic (+200988), 27027_Mstatic (+201901)
Senp6	70308_Mstatic (-1260)
2023-09-10	5491_Mstatic (-67375)
Serac1	28328_Mstatic (+114428)
Serbp1	56223_Mstatic (+98920)
Serp2	21898_Mstatic (-275400), 21891_Mstatic (-255621), 21889_Mstatic (-243750)
Serpina11	16081_Mstatic (+22950)
Serpina12	16114_Mstatic (-39388), 16113_Mstatic (-38167), 16111_Mstatic (-36648), 16110_Mstatic (-35184), 16093_Mstatic (+16128)
Serpina16	16043_Mstatic (+10686)
Serpina1a	16073_Mstatic (-31657), 16064_Mstatic (+10354)
Serpina1b	16057_Mstatic (-24564)
Serpina1c	16073_Mstatic (+9679)
Serpina1d	16064_Mstatic (-79605), 16057_Mstatic (+10870)
Serpina1e	16081_Mstatic (-10079)
Serpina3a	16122_Mstatic (-5039)
Serpina5	16110_Mstatic (-21486), 16111_Mstatic (-20022), 16113_Mstatic (-18503), 16114_Mstatic (-17282), 16122_Mstatic (+9818)
Serpina6	16043_Mstatic (-8241)
Serpina9	16093_Mstatic (-14663)
Serpinb6b	17332_Mstatic (+4603)
Serpinb8	2088_Mstatic (+402304)
Serpinb9	17332_Mstatic (-33438)
Serpini1	42791_Mstatic (+231488), 42792_Mstatic (+345440)
Sertad4	4344_Mstatic (+43031)
Setd3	16232_Mstatic (+132791)
Setd4	27963_Mstatic (+291881)
Sfmbt1	20365_Mstatic (-38625)
Sft2d2	3362_Mstatic (-5402)
Sgcz	64604_Mstatic (-278441), 64603_Mstatic (-277829), 64602_Mstatic (-61951)
Sgms2	44491_Mstatic (+34014)
Sgpp1	15053_Mstatic (+41139)
Sh2d1a	72130_Mstatic (-278704), 72131_Mstatic (+627393)
Sh2d6	56384_Mstatic (+35532)
Sh3bp4	1764_Mstatic (-309010), 1765_Mstatic (-306139)
Sh3pxd2b	9169_Mstatic (+43081)
Sil1	32155_Mstatic (+220799)
Sipa1l1	15426_Mstatic (+107848)
Sipa1l3	59902_Mstatic (-96017)
Sirt5	17749_Mstatic (-987)
Skap2	55905_Mstatic (+5960)
Skor1	69494_Mstatic (+124356)
Skor2	33516_Mstatic (-316691)
Slc10a2	63721_Mstatic (-901474)
Slc12a5	41045_Mstatic (+38896)
Slc15a5	58613_Mstatic (-1296), 58611_Mstatic (+5094)
Slc16a1	43839_Mstatic (-27996), 43841_Mstatic (-15699)
Slc16a10	5178_Mstatic (+89921)
Slc16a12	35170_Mstatic (-9512)
Slc16a2	72529_Mstatic (-110049)
Slc16a4	43909_Mstatic (+23646)
Slc17a8	7205_Mstatic (+21631)
Slc1a3	22554_Mstatic (+140903)
Slc23a3	1404_Mstatic (+12168)
Slc24a3	40216_Mstatic (+212477)
Slc24a5	39652_Mstatic (+36338)
Slc25a13	54863_Mstatic (-264591)
Slc25a17	24488_Mstatic (-5678), 24484_Mstatic (+59997), 24480_Mstatic (+106958)
Slc25a26	57138_Mstatic (+50950)
Slc25a5	72060_Mstatic (-951), 72062_Mstatic (+8776)
Slc27a2	39692_Mstatic (-2563)
Slc28a3	18351_Mstatic (-150413), 18350_Mstatic (-145423)
Slc2a9	50698_Mstatic (-16295)
Slc30a1	4317_Mstatic (+15204), 4318_Mstatic (+18072)
Slc30a5	19273_Mstatic (-927599), 19227_Mstatic (-16017)
Slc30a9	51217_Mstatic (-5717)
Slc34a2	50925_Mstatic (-5443), 50934_Mstatic (+153567), 50935_Mstatic (+157363)
Slc35b3	17613_Mstatic (-487206), 17612_Mstatic (-483791), 17607_Mstatic (-415646)
Slc35d1	47092_Mstatic (-17198)
Slc35e3	7872_Mstatic (+9242)
Slc35g2	70701_Mstatic (-49069)
Slc37a1	29331_Mstatic (+24072)
Slc38a2	25128_Mstatic (-203983)
Slc38a4	25128_Mstatic (+152275)
Slc38a8	67087_Mstatic (+53074)
Slc39a11	12901_Mstatic (+489182), 12889_Mstatic (+755128)
Slc41a2	6953_Mstatic (+12843), 6948_Mstatic (+93510)
Slc44a1	46019_Mstatic (-238490), 46027_Mstatic (-202134), 46031_Mstatic (-170873), 46036_Mstatic (-122084)
Slc44a3	44221_Mstatic (-114390), 44220_Mstatic (-113246)
Slc45a1	49534_Mstatic (-8531), 49533_Mstatic (-8052), 49516_Mstatic (+224984), 49506_Mstatic (+299934)
Slc45a3	2434_Mstatic (-26790)
Slc4a4	51597_Mstatic (+434851), 51601_Mstatic (+535335)
Slc7a14	42151_Mstatic (-83753)
Slc7a15	13793_Mstatic (-23925), 13788_Mstatic (+3769), 13787_Mstatic (+4405)
Slc7a7	20977_Mstatic (-3904)
Slc9a3r1	13004_Mstatic (+6841)
Slc9a8	41227_Mstatic (+14147)
Slco1a1	58732_Mstatic (-45762), 58729_Mstatic (-861), 58727_Mstatic (+2833)
Slco1a4	58727_Mstatic (-98609)
Slco4a1	41635_Mstatic (+1883)
Slitrk3	42773_Mstatic (-109067)
Slxl1	72219_Mstatic (+726941), 72221_Mstatic (+790337)
Smad1	65543_Mstatic (+52819)
Smad2	33485_Mstatic (-349563), 33495_Mstatic (-224973), 33516_Mstatic (+377219)
Smad7	33419_Mstatic (-263789), 33462_Mstatic (+161211), 33474_Mstatic (+295907)
Smad9	42483_Mstatic (+2584), 42484_Mstatic (+5416)
Smap2	47881_Mstatic (+25392)
Smarca2	34782_Mstatic (-185161), 34791_Mstatic (+53439)
Smc5	34697_Mstatic (-15525), 34690_Mstatic (+111043)
Smim4	20408_Mstatic (+49447)
Smndc1	36042_Mstatic (-13858)
Smok3a	53966_Mstatic (-14262), 53967_Mstatic (-13234)
Smurf1	54400_Mstatic (+15060)
Smyd2	4191_Mstatic (-154347)
Smyd3	3778_Mstatic (+733200)
Snapin	43315_Mstatic (+5450)
Snrpe	2579_Mstatic (+101889)
Sntb1	23405_Mstatic (-371837)
Sntg2	14232_Mstatic (+31270)
Snx10	55905_Mstatic (+482688)
Snx13	14364_Mstatic (+370965)
Snx18	19587_Mstatic (+69502), 19585_Mstatic (+91560)
Snx29	25879_Mstatic (-1450), 25880_Mstatic (-340), 25881_Mstatic (+929), 25882_Mstatic (+1894)
Snx31	23023_Mstatic (-31252)
Snx7	44140_Mstatic (-149536)
Soat2	25505_Mstatic (+32813)
Socs1	25824_Mstatic (+27386), 25810_Mstatic (+141102)
Socs7	11870_Mstatic (+17676)
Soga3	5053_Mstatic (-99076), 5054_Mstatic (-84981)
Sorbs1	35449_Mstatic (+124569)
Sorcs3	36007_Mstatic (+811935)
Sort1	43987_Mstatic (+14393)
Sox11	14165_Mstatic (-552076)
Sox13	2579_Mstatic (-115132)
Sox17	15_Mstatic (-165513)
Sox2	42189_Mstatic (+103773)
Sox5	58857_Mstatic (-719761), 58800_Mstatic (+724302)
Sox6	62337_Mstatic (+596547), 62330_Mstatic (+784252)
Sox9	12869_Mstatic (-785019), 12889_Mstatic (+28416), 12901_Mstatic (+294362)
Sp3	38482_Mstatic (+166869), 38481_Mstatic (+182938)
Sp4	16655_Mstatic (-480876)
Sp8	16655_Mstatic (-64013)
Spaca7	63868_Mstatic (-86178)
Spata16	42016_Mstatic (-32549)
Spata2	41227_Mstatic (+57028)
Specc1l	6022_Mstatic (+64663)
Speer3	49972_Mstatic (+34509)
Spen	49115_Mstatic (-32977), 49109_Mstatic (+11101)
Sphkap	1535_Mstatic (-551758)
Spidr	25991_Mstatic (+236530)
Spin1	18022_Mstatic (-39457)
Spock1	18315_Mstatic (+540383)
Spock3	65082_Mstatic (+802139)
Spon1	62278_Mstatic (+9012), 62279_Mstatic (+12752), 62280_Mstatic (+143676), 62283_Mstatic (+194953)
Spp1	52183_Mstatic (-31301)
Spred1	39391_Mstatic (-102725)
Sptssa	14583_Mstatic (+294604)
Sqstm1	9558_Mstatic (+21786)
Srd5a1	18652_Mstatic (+28830)
Srd5a2	30728_Mstatic (+51805)
Srebf1	10036_Mstatic (+88346)
Srek1	19326_Mstatic (+184579), 19325_Mstatic (+194962), 19324_Mstatic (+215337)
Sspn	58932_Mstatic (+392739)
Sstr2	12919_Mstatic (-2086)
Sstr3	24308_Mstatic (-3570)
St13	24488_Mstatic (+33600)
St14	68233_Mstatic (-76101)
St18	37_Mstatic (+266100)
St3gal1	23824_Mstatic (-227764), 23789_Mstatic (+51153)
St3gal3	47722_Mstatic (-12762), 47715_Mstatic (+2327), 47696_Mstatic (+186049)
St3gal4	68345_Mstatic (+53509)
St6galnac3	44966_Mstatic (+267158)
St6galnac5	44966_Mstatic (-475658)
St8sia3	33056_Mstatic (-247546), 33057_Mstatic (-244258)
Stab2	7074_Mstatic (-24928)
Stac	71321_Mstatic (-447663), 71320_Mstatic (-414678)
Stag1	70701_Mstatic (-23294)
Stag2	72130_Mstatic (+73157)
Stag3	53991_Mstatic (+116823)
Star	64252_Mstatic (-14498)
Stard13	54747_Mstatic (-122498)
Stard4	32065_Mstatic (+23447), 32064_Mstatic (+23931)
Stat5b	12161_Mstatic (+11028)
Stim2	50962_Mstatic (-36393)
Stk19	29596_Mstatic (+12911)
Stk24	22251_Mstatic (+174253), 22241_Mstatic (+285449)
Stk25	1964_Mstatic (-6481)
Stk32a	32498_Mstatic (+139584)
Stk38l	58952_Mstatic (-59841)
Stk39	38298_Mstatic (+121439)
Stk4	40973_Mstatic (+57584)
Strbp	37792_Mstatic (-42064)
Stx17	45904_Mstatic (+120890)
Stx18	50667_Mstatic (-189272)
Sugct	16875_Mstatic (+991911)
Sult2a8	59260_Mstatic (-130)
Supt20	42475_Mstatic (-185278), 42476_Mstatic (-175728), 42477_Mstatic (-171179), 42478_Mstatic (-170311)
Susd4	3987_Mstatic (-6398), 3988_Mstatic (-1009)
Susd6	15316_Mstatic (-2685)
Swap70	62105_Mstatic (+87551)
Sycp2l	17657_Mstatic (+18374)
Sycp3	7157_Mstatic (+25293)
Syndig1	40347_Mstatic (-228272), 40348_Mstatic (-217206)
Syne2	15076_Mstatic (+191767)
Syne3	16187_Mstatic (-21427)
Synj2	28328_Mstatic (+23910)
Syt1	7678_Mstatic (+501219), 7674_Mstatic (+562378), 7672_Mstatic (+565670), 7662_Mstatic (+675628)
Tango6	66484_Mstatic (-71677), 66486_Mstatic (-62363)
Tank	38185_Mstatic (-103425), 38186_Mstatic (-46005)
Tas2r134	37984_Mstatic (+195720)
Tbc1d1	51077_Mstatic (+551011)
Tbc1d16	13398_Mstatic (+3349)
Tbc1d19	50962_Mstatic (+152397)
Tbc1d5	30223_Mstatic (-188345)
Tbc1d8b	72643_Mstatic (+95644)
Tbca	19016_Mstatic (-389891)
Tbk1	7998_Mstatic (+76505), 7993_Mstatic (+88164), 7991_Mstatic (+96632)
Tbl1x	72359_Mstatic (+154104), 72360_Mstatic (+156160)
Tbl1xr1	41974_Mstatic (-203603)
Tbx20	68150_Mstatic (-92493)
Tbx3	52921_Mstatic (-514156)
Tcaim	71743_Mstatic (-409574), 71746_Mstatic (-173465), 71748_Mstatic (-91576), 71754_Mstatic (+42173), 71755_Mstatic (+43239)
Tcf7	9703_Mstatic (-70644)
Tcf7l1	56425_Mstatic (-13085)
Tcf7l2	36157_Mstatic (-191611)
Tdrd6	29820_Mstatic (+40368)
Ten1	13112_Mstatic (-23541)
Tenm1	72131_Mstatic (+37883)
Tenm3	64942_Mstatic (-66163)
Terf1	151_Mstatic (+27899), 152_Mstatic (+71640)
Tes	54941_Mstatic (-5461), 54948_Mstatic (+122275), 54950_Mstatic (+186994)
Tet2	44527_Mstatic (+118946)
Tex2	12579_Mstatic (-55186)
Tfap2a	17618_Mstatic (+415897)
Tfcp2l1	2117_Mstatic (+184567)
Tfec	54941_Mstatic (-161247), 54933_Mstatic (+391713), 54932_Mstatic (+968587)
Tff3	29320_Mstatic (-4341)
Tgfa	56655_Mstatic (-8983)
Tgfb2	4109_Mstatic (+21729), 4107_Mstatic (+31084)
Tgfbr2	71432_Mstatic (-18772), 71431_Mstatic (-12311), 71430_Mstatic (-2851), 71425_Mstatic (+38197), 71423_Mstatic (+63448), 71420_Mstatic (+78040), 71417_Mstatic (+90850)
Thada	31055_Mstatic (+197512)
Thap1	64278_Mstatic (+349502)
Thap7	26068_Mstatic (-1698)
Themis	5032_Mstatic (-575915)
Thnsl2	56268_Mstatic (-49865)
Thoc3	18151_Mstatic (+38566)
Thrb	19872_Mstatic (-294203)
Thumpd2	30930_Mstatic (-320603), 30929_Mstatic (-313493), 30928_Mstatic (-311059)
Tiam2	28207_Mstatic (-86722)
Tigd4	43005_Mstatic (+26346), 43007_Mstatic (+32421)
Timd2	9440_Mstatic (-22004)
Timp3	7021_Mstatic (-136283)
Tinag	70187_Mstatic (+317868)
Tiprl	3362_Mstatic (+37108)
Tle1	46483_Mstatic (+395156)
Tle3	69362_Mstatic (-106260), 69366_Mstatic (-67829), 69396_Mstatic (+48441), 69399_Mstatic (+324811), 69401_Mstatic (+354961)
Tlk2	12473_Mstatic (-15475)
Tll1	65082_Mstatic (+452622)
Tlr4	46465_Mstatic (+55896), 46466_Mstatic (+302741)
Tlr5	4000_Mstatic (+12780), 4004_Mstatic (+893730)
Tlx1	35796_Mstatic (+56313)
Tm9sf3	35510_Mstatic (-25601)
Tmc7	62427_Mstatic (+12458), 62426_Mstatic (+13165), 62425_Mstatic (+27410), 62424_Mstatic (+40409)
Tmco5	39391_Mstatic (+139941)
Tmem11	10097_Mstatic (+17071)
Tmem115	70983_Mstatic (-60789)
Tmem117	25068_Mstatic (+312972), 25070_Mstatic (+410467)
Tmem132b	53494_Mstatic (+213099), 53495_Mstatic (+227441)
Tmem147	59976_Mstatic (+11951)
Tmem154	43005_Mstatic (-46272), 43007_Mstatic (-40197)
Tmem163	2248_Mstatic (+399799)
Tmem164	72704_Mstatic (+221358)
Tmem174	19150_Mstatic (+41882)
Tmem19	7800_Mstatic (+3345), 7799_Mstatic (+7200)
Tmem2	34656_Mstatic (+271214)
Tmem200b	48358_Mstatic (+136110)
Tmem209	55232_Mstatic (+99963)
Tmem212	42067_Mstatic (-2909)
Tmem229a	55083_Mstatic (+5341)
Tmem241	31615_Mstatic (+45233)
Tmem260	20854_Mstatic (-315126)
Tmem33	51217_Mstatic (+40673)
Tmem38b	46064_Mstatic (+907581)
Tmem39a	27151_Mstatic (+36600)
Tmem45a	27472_Mstatic (+37805), 27471_Mstatic (+52629)
Tmem5	8023_Mstatic (-211566)
Tmem50a	48581_Mstatic (+11113), 48580_Mstatic (+15013), 48579_Mstatic (+17737)
Tmem54	48192_Mstatic (+4983), 48193_Mstatic (+5869)
Tmem72	57783_Mstatic (-343205)
Tmem74	23216_Mstatic (+254959)
Tmprss11b	51467_Mstatic (-49022)
Tmprss11e	51467_Mstatic (+20431)
Tmprss15	27675_Mstatic (-51905)
Tmx3	33743_Mstatic (+77009)
Tnc	46442_Mstatic (-114530)
Tnfaip3	4755_Mstatic (-73015), 4753_Mstatic (-68411)
Tnfrsf14	49709_Mstatic (+12645)
Tnks	64472_Mstatic (-123151)
Tnrc6c	13240_Mstatic (-3064)
Tns1	1328_Mstatic (+62535)
Tns3	8594_Mstatic (+848591)
Tox2	40898_Mstatic (+74420), 40900_Mstatic (+83219), 40901_Mstatic (+85189)
Tox3	65944_Mstatic (+941467)
Tpbg	70387_Mstatic (+575820)
Tpd52l1	5080_Mstatic (-105919)
Tpo	14232_Mstatic (-209481)
Tppp	18739_Mstatic (+9795), 18740_Mstatic (+14224)
Tprkb	56641_Mstatic (+2842), 56642_Mstatic (+3857)
Traf3ip2	5158_Mstatic (-178417)
Traf4	10931_Mstatic (+60881)
Trat1	27336_Mstatic (+4235)
Trem1	30122_Mstatic (-31028)
Trib2	13942_Mstatic (-768342)
Trim24	55492_Mstatic (-88593)
Trim72	62855_Mstatic (+5894), 62856_Mstatic (+12354)
Trmt112	34104_Mstatic (-4788)
Trp53inp2	40591_Mstatic (-8403)
Trp63	26484_Mstatic (+192125), 26485_Mstatic (+193783), 26488_Mstatic (+227799), 26489_Mstatic (+261812)
Trpc4ap	40625_Mstatic (-3177), 40624_Mstatic (-977)
Trpc7	18315_Mstatic (-471467)
Trpm1	60680_Mstatic (+6060)
Trpm3	34656_Mstatic (-89563), 34662_Mstatic (+863138), 34671_Mstatic (+899369), 34672_Mstatic (+918062), 34674_Mstatic (+922265), 34675_Mstatic (+923015), 34676_Mstatic (+923921), 34679_Mstatic (+929735), 34682_Mstatic (+986778)
Trpv2	10193_Mstatic (+31371)
Trrap	54400_Mstatic (+181993)
Trub1	36314_Mstatic (+93547)
Tshz3	60149_Mstatic (+453257)
Tspan17	18188_Mstatic (+35251), 18190_Mstatic (+39097)
Tspyl5	22939_Mstatic (-14444)
Ttbk1	29980_Mstatic (+19253), 29974_Mstatic (+39384)
Ttc19	10173_Mstatic (+128370)
Ttc39c	31646_Mstatic (-118576), 31647_Mstatic (-92725), 31650_Mstatic (-79385), 31652_Mstatic (-7881), 31653_Mstatic (-6169), 31654_Mstatic (-5143), 31655_Mstatic (-4017), 31656_Mstatic (-1145), 31660_Mstatic (+7303), 31661_Mstatic (+8082), 31662_Mstatic (+9407), 31663_Mstatic (+10750), 31664_Mstatic (+11498), 31665_Mstatic (+13949), 31666_Mstatic (+16151), 31667_Mstatic (+17229), 31668_Mstatic (+18375)…
Ttc7b	15891_Mstatic (+128138)
Ttll11	37746_Mstatic (+45786)
Ttll8	24934_Mstatic (+7446), 24928_Mstatic (+57871)
Ttyh2	12965_Mstatic (+7402), 12970_Mstatic (+12378)
Tub	62043_Mstatic (+12992)
Tubd1	11395_Mstatic (+29375)
Tuft1	43367_Mstatic (-27802), 43366_Mstatic (-22229), 43365_Mstatic (-21345), 43364_Mstatic (-20323)
Tulp1	29127_Mstatic (-55555)
Tusc3	64602_Mstatic (-282408), 64603_Mstatic (-66530), 64604_Mstatic (-65918), 64606_Mstatic (+25653)
Twist1	14344_Mstatic (+280793)
Txndc2	30522_Mstatic (-24340)
Txnrd2	26125_Mstatic (-22663), 26128_Mstatic (-17994)
Uaca	69362_Mstatic (+472577), 69366_Mstatic (+511008)
Ubap1	45567_Mstatic (+19372)
Ube2cbp	70387_Mstatic (+46750)
Ube2ql1	18665_Mstatic (+95141), 18664_Mstatic (+97446)
Ube2v2	25984_Mstatic (+43809)
Ubtd2	9169_Mstatic (-64469)
Ucma	36502_Mstatic (-38122), 36505_Mstatic (+17177)
Uggt1	381_Mstatic (+142783)
Ugt1a2	1711_Mstatic (-28253)
Ugt1a5	1711_Mstatic (+6336)
Ugt2b1	51478_Mstatic (-11879)
Ugt2b35	51478_Mstatic (-62451), 51487_Mstatic (+18801), 51490_Mstatic (+29864), 51491_Mstatic (+80037)
Ugt2b36	51491_Mstatic (+11658), 51490_Mstatic (+61831), 51487_Mstatic (+72894)
Ugt3a1	22572_Mstatic (-2889)
Ulk2	10159_Mstatic (+5274)
Umodl1	29308_Mstatic (+74917), 29309_Mstatic (+83927)
Umps	26943_Mstatic (-369966), 26937_Mstatic (-302811)
Unc5a	18188_Mstatic (-124783), 18190_Mstatic (-120937)
Unc5c	44682_Mstatic (+38852)
Unc5d	64328_Mstatic (-858643), 64323_Mstatic (+951869)
Ush2a	4158_Mstatic (+590253), 4159_Mstatic (+639727)
Usp12	54503_Mstatic (+197506)
Usp15	8057_Mstatic (+60667)
Usp24	47222_Mstatic (-907085), 47227_Mstatic (-686462)
Usp25	27608_Mstatic (-560199), 27609_Mstatic (-559004), 27622_Mstatic (+30496)
Usp3	69769_Mstatic (-7986), 69768_Mstatic (-6660)
Usp34	9030_Mstatic (+65218)
Usp4	71115_Mstatic (+26840), 71120_Mstatic (+53464)
Usp53	44329_Mstatic (+18194)
Ust	4558_Mstatic (-138975)
[truncated: 99 more rows]

## Sheet: 9D_Genes->1359 FemaleStatic DHS
Supplementary File 9D	GREAT analysis: Genes associated with 1359 static female-biased DHS
# GREAT version 4.0.4	Species assembly: mm9	Association rule: Basal+extension: 5000 bp upstream, 1000 bp downstream, 1000000 bp max extension, curated regulatory domains included
1110017D15Rik	45579_Fstatic (-10792)
1600015I10Rik	55760_Fstatic (-26624)
1700001C02Rik	50311_Fstatic (+57374)
1700018B08Rik	67255_Fstatic (+169167)
1700020N01Rik	4882_Fstatic (+12117)
1700034I23Rik	42302_Fstatic (-85103)
1700113H08Rik	7077_Fstatic (+275578), 7078_Fstatic (+277283), 7080_Fstatic (+311347), 7081_Fstatic (+314052)
2310007B03Rik	1946_Fstatic (-49538)
2410131K14Rik	52899_Fstatic (+305986)
2810004N23Rik	67535_Fstatic (+21899)
3110009E18Rik	2189_Fstatic (+21552)
4930404H24Rik	40487_Fstatic (+1438), 40488_Fstatic (+2127)
4930432M17Rik	44225_Fstatic (+16594)
4930523C07Rik	3179_Fstatic (+2604)
4930578C19Rik	71997_Fstatic (+35723)
4933412E24Rik	23609_Fstatic (-729494)
5730507C01Rik	14011_Fstatic (-812122)
5730508B09Rik	44383_Fstatic (-440912)
6430573F11Rik	64566_Fstatic (+238800)
9030624J02Rik	62442_Fstatic (+79691), 62443_Fstatic (+80302)
9130230L23Rik	51150_Fstatic (+4029), 51149_Fstatic (+4897)
9430015G10Rik	49825_Fstatic (+57344)
9430038I01Rik	63172_Fstatic (+18952)
A1bg	23615_Fstatic (+5230), 23612_Fstatic (+71311)
A830005F24Rik	17954_Fstatic (+48053)
A930017K11Rik	28939_Fstatic (-28066)
AY761185	64048_Fstatic (-46414)
Aatk	13458_Fstatic (+17289)
Abcc4	22164_Fstatic (-10393), 22160_Fstatic (-4834), 22158_Fstatic (-2088), 22157_Fstatic (-177), 22153_Fstatic (+31405), 22150_Fstatic (+70520)
Abcd2	25025_Fstatic (-25862), 25022_Fstatic (-77)
Abhd10	27279_Fstatic (-54105)
Abhd2	61166_Fstatic (+72806), 61167_Fstatic (+73532), 61171_Fstatic (+98505)
Ablim2	50601_Fstatic (+81710)
Ablim3	33008_Fstatic (+32263)
Acad9	42210_Fstatic (+14064), 42211_Fstatic (+17049), 42212_Fstatic (+72321)
Ace	12495_Fstatic (+7023)
Acer3	61663_Fstatic (-7174)
Acnat2	45934_Fstatic (-2212), 45931_Fstatic (+24484), 45924_Fstatic (+182886)
Acot11	47294_Fstatic (-100508), 47281_Fstatic (+32060), 47280_Fstatic (+35398)
Acot12	18918_Fstatic (+27650)
Acot2	15507_Fstatic (+241)
Acot3	15517_Fstatic (-11256), 15520_Fstatic (-7926), 15521_Fstatic (-1213)
Acot4	15515_Fstatic (-3928), 15516_Fstatic (+389), 15517_Fstatic (+2516), 15520_Fstatic (+5846)
Acot5	15524_Fstatic (-4541)
Acot7	49642_Fstatic (+41654)
Acoxl	39780_Fstatic (+136485), 39781_Fstatic (+179080)
Acsl5	36142_Fstatic (+13670)
Acsm1	62466_Fstatic (-25488)
Acsm2	62466_Fstatic (+30800)
Acss3	7632_Fstatic (+10), 7630_Fstatic (+6472), 7626_Fstatic (+166477), 7625_Fstatic (+182083), 7624_Fstatic (+186488), 7623_Fstatic (+654073)
Actn1	15285_Fstatic (+94360)
Actrt2	49699_Fstatic (-38049)
Actrt3	42125_Fstatic (+50360)
Acvr1	38070_Fstatic (-145347)
Adam30	43610_Fstatic (-107852)
Adamts12	22657_Fstatic (+51786)
Adamts17	60785_Fstatic (-38779), 60786_Fstatic (-37770)
Adamts2	9606_Fstatic (+48161), 9608_Fstatic (+70955)
Adamts6	19354_Fstatic (+327317), 19357_Fstatic (+348328), 19358_Fstatic (+351422), 19359_Fstatic (+353193)
Adcy2	18632_Fstatic (-7566), 18631_Fstatic (-3122)
Adcy5	27001_Fstatic (+94064), 27002_Fstatic (+95089)
Adcy9	25633_Fstatic (-93018), 25616_Fstatic (+116079)
Adgrv1	18831_Fstatic (+623459)
Adora3	43880_Fstatic (-28225), 43881_Fstatic (-15285)
Adra1b	9335_Fstatic (-3305)
Adra1d	39955_Fstatic (+20437), 39954_Fstatic (+23711)
Adra2a	36082_Fstatic (+3530), 36088_Fstatic (+213602)
Adra2b	39751_Fstatic (+6574)
Afap1	50601_Fstatic (-53558)
Afap1l1	33008_Fstatic (-92887)
Agap1	1786_Fstatic (+162812)
Agap3	50155_Fstatic (+50879)
Ago2	23882_Fstatic (+65841)
Agpat5	64033_Fstatic (+6592)
Agrn	49825_Fstatic (+18575)
Agt	67508_Fstatic (+13635)
Agtpbp1	18373_Fstatic (+50648), 18357_Fstatic (+596846)
Agxt2	22596_Fstatic (-129796)
Ahctf1	3809_Fstatic (-32869)
Ahsa1	15720_Fstatic (+24548)
Aifm2	5671_Fstatic (-2747)
Akr1d1	55474_Fstatic (+67232), 55475_Fstatic (+70961), 55477_Fstatic (+74352), 55480_Fstatic (+87485), 55481_Fstatic (+89054), 55483_Fstatic (+140721), 55484_Fstatic (+149930)
Akt1	16528_Fstatic (+3858), 16524_Fstatic (+23171)
Akt3	3735_Fstatic (+239742)
Aktip	65980_Fstatic (-93073)
Aldh1b1	45803_Fstatic (-217659), 45809_Fstatic (-9345), 45811_Fstatic (+2562)
Aldh3a1	10121_Fstatic (+25675)
Aldh3a2	10129_Fstatic (-1889), 10121_Fstatic (+32765)
Aldh3b3	33821_Fstatic (-15419), 33822_Fstatic (-10681), 33823_Fstatic (-8054), 33824_Fstatic (-6954)
Aldh9a1	3444_Fstatic (+8770), 3450_Fstatic (+29962)
Als2	862_Fstatic (+58789)
Alx4	38987_Fstatic (+23948), 38988_Fstatic (+24479)
Amer3	339_Fstatic (+22847)
Anapc15-ps	7449_Fstatic (+21092)
Anapc7	53170_Fstatic (+36567)
Angpt4	40376_Fstatic (+26872)
Angptl1	3119_Fstatic (+4024)
Angptl7	49332_Fstatic (+33730)
Ankfn1	11574_Fstatic (-94833)
Ankmy2	14391_Fstatic (+54722)
Ankrd22	35113_Fstatic (-118)
Ankrd26	57835_Fstatic (-377493)
Ankrd44	743_Fstatic (+72544)
Ankrd55	19527_Fstatic (-158030)
Ano7	1954_Fstatic (-3510)
Ano9	63341_Fstatic (-2989)
Antxr1	56713_Fstatic (+127976)
Aoah	16901_Fstatic (-677098), 16906_Fstatic (-588833)
Aoc1	55760_Fstatic (+8017)
Apc	32096_Fstatic (-170565)
Apitd1	49386_Fstatic (-12888)
Apol9b	24196_Fstatic (-169)
App	27707_Fstatic (+173204)
Appbp2	11333_Fstatic (-23975)
Aqp1	56083_Fstatic (+5334), 56085_Fstatic (+14318)
Aqp8	62618_Fstatic (-9038)
Arap3	32287_Fstatic (-19151), 32286_Fstatic (-11363)
Arfgef2	41168_Fstatic (+28715), 41172_Fstatic (+69494), 41174_Fstatic (+80584)
Arhgap17	62604_Fstatic (+124874)
Arhgap22	20518_Fstatic (-197464), 20520_Fstatic (-135083)
Arhgef1	59580_Fstatic (+16883)
Arhgef10l	49018_Fstatic (+116263)
Arhgef39	45671_Fstatic (-3524)
Arhgef4	339_Fstatic (-199164)
Arl5a	37992_Fstatic (+63619)
Arl5b	36761_Fstatic (+573183), 36762_Fstatic (+580674)
Armc2	5267_Fstatic (-241503)
Armcx4	72614_Fstatic (-24680)
Arrb1	61783_Fstatic (+129335)
Arrdc3	18831_Fstatic (+126023)
Arrdc4	60897_Fstatic (+24321), 60889_Fstatic (+62512), 60888_Fstatic (+63694)
Arsb	18991_Fstatic (+139498)
Art2b	61923_Fstatic (-73982)
Art3	51784_Fstatic (-1561)
As3mt	35889_Fstatic (+19942), 35890_Fstatic (+20658)
Asah2	35042_Fstatic (-312976)
Asb1	1880_Fstatic (+78421)
Asb2	16014_Fstatic (-6121)
Asb4	54810_Fstatic (+30088)
Ascl1	7084_Fstatic (-1203), 7081_Fstatic (+121562), 7080_Fstatic (+124267), 7078_Fstatic (+158331), 7077_Fstatic (+160036)
Asl	53581_Fstatic (-2982)
Ass1	37446_Fstatic (+33297)
Atad1	35079_Fstatic (+59113), 35071_Fstatic (+91052)
Atf3	4253_Fstatic (-72717)
Atf7ip	58526_Fstatic (-56668)
Atg4c	46924_Fstatic (-14911)
Atoh8	56343_Fstatic (-18436)
Atp11b	42200_Fstatic (+164188)
Atp13a2	49044_Fstatic (-11331)
Atp2a2	53170_Fstatic (+43914)
Atp2b2	57603_Fstatic (+12746)
Atp5j	27707_Fstatic (-164874)
Atp5o	27922_Fstatic (+13668)
Atp6v0a1	12182_Fstatic (+25579), 12184_Fstatic (+47603)
Atp6v1a	27237_Fstatic (+84205)
Atrn	39907_Fstatic (+104180)
Atxn10	24770_Fstatic (+201926)
Atxn7l1	14312_Fstatic (-196652)
Aurkb	10380_Fstatic (+2531)
Auts2	53639_Fstatic (-107143), 53637_Fstatic (-5124), 53636_Fstatic (-4086)
Avp	39874_Fstatic (-14818)
Awat2	72450_Fstatic (+10744)
B020004J07Rik	47044_Fstatic (+92461)
B3galt1	38299_Fstatic (+361733)
B3galt2	2866_Fstatic (+22689)
B3gntl1	13599_Fstatic (+129368)
BC005561	52191_Fstatic (+5022)
Bag3	62871_Fstatic (-23629)
Baiap2	13458_Fstatic (+87093)
Baz1a	14608_Fstatic (-25041), 14607_Fstatic (-17887)
Bbc3	59313_Fstatic (+54947)
Bcar3	44290_Fstatic (-5694)
Bcat1	58856_Fstatic (+232991)
Bcl2l11	39780_Fstatic (-134926), 39781_Fstatic (-92331), 39785_Fstatic (+11087), 39791_Fstatic (+119710)
Bcl2l14	58442_Fstatic (-102864)
Bcl7c	62803_Fstatic (+61100)
Bcor	71894_Fstatic (+184918)
Bend3	5308_Fstatic (-54490)
Bglap	43131_Fstatic (-24734)
Bgn	72285_Fstatic (-15130)
Bhlhe40	57425_Fstatic (-407530)
Bhmt	18961_Fstatic (+98516)
Bicdl1	52769_Fstatic (-27369)
Bicra	59286_Fstatic (-15491)
Bid	57952_Fstatic (-746)
Bmp2k	51921_Fstatic (+64601)
Bmp4	20773_Fstatic (-9487)
Bmp7	41447_Fstatic (+359435)
Bmper	68118_Fstatic (+83859), 68119_Fstatic (+84994), 68120_Fstatic (+89125), 68121_Fstatic (+128902), 68125_Fstatic (+187599), 68127_Fstatic (+200961)
Bmpr1b	44683_Fstatic (-257117)
Borcs5	58473_Fstatic (+84667)
Borcs6	10380_Fstatic (-11592)
Bptf	12612_Fstatic (+77082)
Brms1l	14650_Fstatic (+218674)
Bsn	71099_Fstatic (-37671)
Btbd9	29279_Fstatic (+365919)
Btg1	7490_Fstatic (-318240)
Btg3	27665_Fstatic (-104970)
C130074G19Rik	4078_Fstatic (-25521)
C1qb	48745_Fstatic (+43180)
C87414	51872_Fstatic (+388893)
CN725425	25025_Fstatic (-13909), 25027_Fstatic (+37110), 25028_Fstatic (+44630), 25030_Fstatic (+50183), 25031_Fstatic (+51469)
Cabin1	6070_Fstatic (+23316), 6067_Fstatic (+86130)
Cables1	31603_Fstatic (+12684), 31604_Fstatic (+16937), 31607_Fstatic (+76464), 31608_Fstatic (+76951), 31618_Fstatic (+270054)
Cacng1	12669_Fstatic (+142759)
Cacng5	12689_Fstatic (-394471), 12688_Fstatic (-374759), 12686_Fstatic (-348577)
Calm1	15888_Fstatic (+108044)
Camkk2	53197_Fstatic (+18355), 53196_Fstatic (+19251), 53195_Fstatic (+22480)
Camkmt	31119_Fstatic (+238557)
Camta1	49594_Fstatic (+443060), 49592_Fstatic (+446651), 49589_Fstatic (+525115)
Capn15	28939_Fstatic (+5165)
Caprin2	58999_Fstatic (-21727)
Car2	41883_Fstatic (+85399)
Car9	45671_Fstatic (-3747)
Cass4	41437_Fstatic (+39991)
Cavin2	646_Fstatic (+832), 647_Fstatic (+3443)
Cbx4	13389_Fstatic (-102385), 13388_Fstatic (-101767)
Ccbe1	33196_Fstatic (+178568)
Ccdc12	71254_Fstatic (+46604)
Ccdc125	19214_Fstatic (+34152)
Ccdc13	71670_Fstatic (+20111)
Ccdc170	4482_Fstatic (+117305)
Ccdc188	26104_Fstatic (-82752), 26105_Fstatic (-81970), 26106_Fstatic (-48787)
Ccdc65	25242_Fstatic (-22538)
Ccdc68	33295_Fstatic (-283886)
Ccnd1	63594_Fstatic (-291933), 63588_Fstatic (-109222)
Ccnd2	58257_Fstatic (-191941), 58256_Fstatic (-190671), 58255_Fstatic (-189985), 58254_Fstatic (-183384)
Ccng2	51872_Fstatic (+15401)
Ccnj	35494_Fstatic (+51187)
Cct5	22913_Fstatic (+9451)
Cd27	58172_Fstatic (-38505)
Cd274	34894_Fstatic (+2778)
Cd59a	39185_Fstatic (-11597)
Cd59b	39185_Fstatic (+14313)
Cd83	17770_Fstatic (+1418), 17771_Fstatic (+76038), 17792_Fstatic (+450989)
Cdc42bpa	3809_Fstatic (-124036)
Cdc73	2866_Fstatic (+39540)
Cdcp1	71771_Fstatic (+8863)
Cdh22	41053_Fstatic (-50355)
Cdh26	41572_Fstatic (+200826), 41573_Fstatic (+206553)
Cdh4	41572_Fstatic (-810998), 41573_Fstatic (-805271)
Cdhr3	14312_Fstatic (-12988)
Cdk5rap2	46477_Fstatic (-120659)
Cdk7	19214_Fstatic (+27309)
Cdk8	54499_Fstatic (+68346)
Cdkal1	17231_Fstatic (+202206)
Cdkn1a	29202_Fstatic (+32927)
Cdkn3	20773_Fstatic (-360385)
Cdo1	32579_Fstatic (+71663)
Cdon	68379_Fstatic (+123308)
Cdx4	72495_Fstatic (-32383)
Cdyl	17428_Fstatic (+123295)
Cdyl2	66940_Fstatic (+123127)
Ceacam1	59626_Fstatic (+15479), 59624_Fstatic (+25367)
Cecr2	57932_Fstatic (-51730)
Celsr3	71153_Fstatic (+21280)
Cenpm	24555_Fstatic (+3486)
Cep120	32669_Fstatic (+20287)
Cep19	26760_Fstatic (+11717)
Cep55	35316_Fstatic (+23007)
Cep70	70670_Fstatic (-76304), 70671_Fstatic (-72082)
Cep76	33229_Fstatic (+62004)
Cerk	24855_Fstatic (+13544), 24845_Fstatic (+111309)
Cers1	65239_Fstatic (+22685)
Cers3	60785_Fstatic (+57452), 60786_Fstatic (+58461)
Chd9	65968_Fstatic (+63855)
Chga	15979_Fstatic (+69035)
Chil1	2621_Fstatic (-18721)
Chit1	2621_Fstatic (+52441)
Chn1	38516_Fstatic (+174396)
Chrac1	23882_Fstatic (+28607)
Chrna1	38516_Fstatic (-20612)
Chrna9	51149_Fstatic (+32264), 51150_Fstatic (+33132)
Chtf8	66495_Fstatic (+8607)
Cib4	50311_Fstatic (+22403)
Cidea	33224_Fstatic (+26371)
Cipc	15711_Fstatic (+5224)
Cit	52769_Fstatic (-86654), 52778_Fstatic (+75499)
Cited2	4702_Fstatic (-48341), 4703_Fstatic (-41571)
Cited4	47860_Fstatic (-14434)
Clasp2	71341_Fstatic (+92251)
Cldn10	22164_Fstatic (-138120)
Clec10a	10484_Fstatic (+8054)
Clec2h	58325_Fstatic (-11989)
Clec3b	71771_Fstatic (+56229)
Clint1	9379_Fstatic (-788961)
Clpb	61923_Fstatic (-8490)
Cmas	58771_Fstatic (+13531)
Cmbl	22913_Fstatic (+23491)
Cmip	67001_Fstatic (+205926)
Cnnm1	35616_Fstatic (+35371), 35619_Fstatic (+56401)
Cnnm2	35889_Fstatic (-34224), 35890_Fstatic (-33508)
Cnot1	66223_Fstatic (-42990)
Cnpy3	30006_Fstatic (+4244)
Cnst	3793_Fstatic (+10642), 3797_Fstatic (+17764), 3804_Fstatic (+97979)
Cobl	8701_Fstatic (+232358), 8698_Fstatic (+265866), 8696_Fstatic (+274437)
Coch	14513_Fstatic (-111927)
Cog2	67508_Fstatic (+35304)
Col11a1	44051_Fstatic (+264781)
Col18a1	6183_Fstatic (+7434), 6155_Fstatic (+81497)
Col25a1	44454_Fstatic (+431218)
Col4a2	63788_Fstatic (-250228), 63792_Fstatic (-227322), 63796_Fstatic (-167329), 63797_Fstatic (-163498), 63798_Fstatic (-143194)
Col4a3	1524_Fstatic (-97), 1525_Fstatic (+3491)
Col4a4	1525_Fstatic (-3618), 1524_Fstatic (-30)
Commd2	42527_Fstatic (-2191)
Commd7	40499_Fstatic (+31595), 40498_Fstatic (+32286)
Commd8	51247_Fstatic (-334772), 51245_Fstatic (-243952), 51242_Fstatic (-233435), 51241_Fstatic (-227355)
Commd9	39056_Fstatic (+79778), 39057_Fstatic (+81464), 39060_Fstatic (+106506), 39061_Fstatic (+123763)
Comp	65248_Fstatic (+22259)
Corin	51247_Fstatic (+1253), 51245_Fstatic (+92073), 51242_Fstatic (+102590), 51241_Fstatic (+108670)
Cox10	10281_Fstatic (-331325), 10270_Fstatic (+91115)
Cp	41961_Fstatic (+57657)
Cpm	7860_Fstatic (+20371)
Cpn2	26598_Fstatic (+116294)
Cracr2a	58262_Fstatic (-113335)
Cradd	7404_Fstatic (+184215)
Crb2	37799_Fstatic (+312354)
Crcp	53581_Fstatic (-1927)
Crebbp	25616_Fstatic (-90325)
Crhr2	56053_Fstatic (-5559)
Crmp1	50661_Fstatic (+89171)
Crocc2	1946_Fstatic (-5413), 1947_Fstatic (-4191), 1949_Fstatic (+13426)
Crp	3671_Fstatic (-12651)
Crtac1	35587_Fstatic (-55671)
Crtc1	65248_Fstatic (+43762)
Cry2	38922_Fstatic (+22088)
Cryaa	29387_Fstatic (+112944)
Cryba4	52479_Fstatic (+119546)
Cse1l	41168_Fstatic (-71756), 41172_Fstatic (-30977), 41174_Fstatic (-19887)
Csf2	9803_Fstatic (+127104), 9801_Fstatic (+137508)
Csl	7589_Fstatic (+232920)
Csnk1a1	32970_Fstatic (+54741)
Ctdspl	71479_Fstatic (-186599)
Ctif	33452_Fstatic (+214082)
Ctsb	21313_Fstatic (+34488)
Cttn	63557_Fstatic (-11275)
Cux2	53137_Fstatic (-397), 53136_Fstatic (+23320), 53135_Fstatic (+29411), 53133_Fstatic (+31339), 53132_Fstatic (+32623), 53130_Fstatic (+41380), 53129_Fstatic (+46110), 53128_Fstatic (+49110), 53126_Fstatic (+50781), 53122_Fstatic (+105215)
Cwc27	19359_Fstatic (+175887), 19358_Fstatic (+177658), 19357_Fstatic (+180752), 19354_Fstatic (+201763)
Cxcl12	57781_Fstatic (-222971), 57807_Fstatic (+478275)
Cxcl17	59626_Fstatic (-49260), 59624_Fstatic (-39372)
Cxcl9	51766_Fstatic (+5985)
Cxxc4	44542_Fstatic (-445291)
Cyhr1	24127_Fstatic (-2862)
Cyld	65912_Fstatic (+183021), 65913_Fstatic (+222485), 65914_Fstatic (+226048), 65916_Fstatic (+237853)
Cyp26b1	56570_Fstatic (+271442), 56564_Fstatic (+432648), 56561_Fstatic (+453054)
Cyp2a12	59703_Fstatic (-75588)
Cyp2a22	59703_Fstatic (-14116), 59701_Fstatic (-2346), 59700_Fstatic (-33), 59694_Fstatic (+95695)
Cyp2a4	59676_Fstatic (-3422), 59677_Fstatic (-2353), 59678_Fstatic (+17), 59679_Fstatic (+1920), 59680_Fstatic (+6800), 59681_Fstatic (+8550), 59682_Fstatic (+43230), 59683_Fstatic (+45723), 59684_Fstatic (+49725)
Cyp2a5	59691_Fstatic (-3386), 59692_Fstatic (-2396), 59693_Fstatic (-11), 59694_Fstatic (+8386)
Cyp2b10	59653_Fstatic (-70258), 59654_Fstatic (-65808), 59658_Fstatic (-5426), 59659_Fstatic (-4324), 59662_Fstatic (+83635), 59664_Fstatic (+122385)
Cyp2b13	59662_Fstatic (-80184), 59664_Fstatic (-41434), 59667_Fstatic (-679), 59668_Fstatic (-63)
Cyp2b19	59687_Fstatic (+24805), 59688_Fstatic (+26255)
Cyp2b9	59672_Fstatic (-127), 59673_Fstatic (+49783), 59674_Fstatic (+50683), 59675_Fstatic (+53311)
Cyp2c37	35399_Fstatic (-56838), 35401_Fstatic (-14)
Cyp2c38	35376_Fstatic (-39218), 35374_Fstatic (-77)
Cyp2c39	35376_Fstatic (-8569), 35377_Fstatic (-4433), 35379_Fstatic (-932), 35380_Fstatic (-96), 35381_Fstatic (+1965)
Cyp2c40	35395_Fstatic (-72853), 35394_Fstatic (-46127), 35391_Fstatic (+1191)
Cyp2c67	35381_Fstatic (+136224)
Cyp2c68	35391_Fstatic (-70569)
Cyp2c69	35399_Fstatic (-48817), 35396_Fstatic (+17), 35395_Fstatic (+1102), 35394_Fstatic (+27828)
Cyp2g1	59687_Fstatic (-26959), 59688_Fstatic (-25509)
Cyp2s1	59658_Fstatic (-75597), 59654_Fstatic (-15215), 59653_Fstatic (-10765)
Cyp3a11	54474_Fstatic (-38759), 54469_Fstatic (-20735), 54465_Fstatic (+96), 54463_Fstatic (+45200)
Cyp3a16	54445_Fstatic (-110152), 54444_Fstatic (-109471), 54443_Fstatic (-102488), 54442_Fstatic (-17), 54441_Fstatic (+4802), 54440_Fstatic (+5524), 54439_Fstatic (+14997), 54438_Fstatic (+35859), 54437_Fstatic (+38484), 54436_Fstatic (+41705), 54435_Fstatic (+47237), 54434_Fstatic (+54089)
Cyp3a25	54474_Fstatic (+90894), 54469_Fstatic (+108918)
Cyp3a41a	54460_Fstatic (-73385), 54459_Fstatic (-22909), 54458_Fstatic (-17607), 54457_Fstatic (+2970), 54456_Fstatic (+5588), 54455_Fstatic (+122976), 54454_Fstatic (+127701), 54453_Fstatic (+128430), 54452_Fstatic (+133307), 54451_Fstatic (+133612), 54450_Fstatic (+135363), 54449_Fstatic (+138288), 54448_Fstatic (+172774), 54447_Fstatic (+173595)
Cyp3a41b	54457_Fstatic (-183143), 54456_Fstatic (-180525), 54455_Fstatic (-63137), 54454_Fstatic (-58412), 54453_Fstatic (-57683), 54452_Fstatic (-52806), 54451_Fstatic (-52501), 54450_Fstatic (-50750), 54449_Fstatic (-47825), 54448_Fstatic (-13339), 54447_Fstatic (-12518), 54446_Fstatic (+57), 54445_Fstatic (+4855), 54444_Fstatic (+5536), 54443_Fstatic (+12519)
Cyp3a44	54463_Fstatic (-28890), 54462_Fstatic (-2), 54460_Fstatic (+12353), 54459_Fstatic (+62829), 54458_Fstatic (+68131)
Cyp3a57	54434_Fstatic (+70347), 54435_Fstatic (+77199), 54436_Fstatic (+82731), 54437_Fstatic (+85952), 54438_Fstatic (+88577), 54439_Fstatic (+109439), 54440_Fstatic (+118912), 54441_Fstatic (+119634)
Cyp46a1	16267_Fstatic (+6029), 16268_Fstatic (+7695)
Cyp4a10	47542_Fstatic (-70)
Cyp4f39	29452_Fstatic (-23196)
Cyp7a1	45064_Fstatic (+9815)
Cyr61	44765_Fstatic (-5231), 44759_Fstatic (+57625)
D16Ertd472e	27665_Fstatic (+94877)
D1Ertd622e	1992_Fstatic (+47330)
D3Ertd254e	42210_Fstatic (-79479), 42211_Fstatic (-76494), 42212_Fstatic (-21222)
D430041D05Rik	39195_Fstatic (-168926)
D6Ertd527e	56713_Fstatic (+102973)
Dab2ip	37731_Fstatic (+24815)
Dag1	71099_Fstatic (+35863)
Dbx1	60556_Fstatic (+159369)
Dcaf4	15456_Fstatic (-108197)
Dcaf6	3368_Fstatic (+132867)
Dcdc2a	17188_Fstatic (-16583)
Dcdc2c	14166_Fstatic (+608106)
Dcp1b	57835_Fstatic (-235503)
Dcp2	32513_Fstatic (+89299), 32529_Fstatic (+263528)
Dcun1d1	42200_Fstatic (+14644)
Ddah1	44765_Fstatic (-103459)
Ddc	8663_Fstatic (+53713)
Ddx25	68379_Fstatic (+13565)
Defa21	64048_Fstatic (-34383)
Defa24	64051_Fstatic (+35543)
Defb1	64051_Fstatic (-6562)
Defb7	64040_Fstatic (+358325)
Dennd1a	37799_Fstatic (+198772)
Dennd3	23905_Fstatic (+48737)
Depdc1b	19420_Fstatic (+540651), 19421_Fstatic (+543236), 19423_Fstatic (+726229)
Depdc5	50437_Fstatic (+135238), 50438_Fstatic (+143820)
Dgat2	61753_Fstatic (-19701)
Dgkd	1683_Fstatic (+76633)
Dhrs3	49255_Fstatic (+144088)
Dhx40	11426_Fstatic (-113888), 11418_Fstatic (-59958)
Diaph3	21967_Fstatic (+696644)
Dio3	16321_Fstatic (-219564), 16337_Fstatic (+5)
Disc1	67556_Fstatic (+190839), 67568_Fstatic (+377324), 67569_Fstatic (+390534), 67571_Fstatic (+411578)
Dlc1	64566_Fstatic (+242285)
Dleu7	21263_Fstatic (+597981)
Dll1	28624_Fstatic (+178667), 28622_Fstatic (+201272), 28614_Fstatic (+297639), 28613_Fstatic (+298230), 28608_Fstatic (+317670)
Dlx1	38403_Fstatic (+15148)
Dlx2	38414_Fstatic (-172996), 38413_Fstatic (-144330), 38409_Fstatic (-88609), 38403_Fstatic (+3493)
Dlx4	11749_Fstatic (-106022), 11747_Fstatic (-64835), 11746_Fstatic (-54923), 11745_Fstatic (-35009), 11744_Fstatic (-33243)
Dmap1	47673_Fstatic (+73809)
Dmbx1	47566_Fstatic (+32879)
Dmrtb1	47346_Fstatic (-53900), 47345_Fstatic (+66416)
Dnah6	56437_Fstatic (-13097)
Dnajb12	5527_Fstatic (-132063)
Dnajb8	56796_Fstatic (+70308)
Dnajc2	50051_Fstatic (+45926)
Dnajc24	39251_Fstatic (+92668)
Dnal4	24416_Fstatic (+8881)
Dnase1l3	19706_Fstatic (+19745), 19691_Fstatic (+76126)
Dntt	35500_Fstatic (+4849), 35501_Fstatic (+16105), 35503_Fstatic (+23170)
Dnttip2	44290_Fstatic (+139672)
Dock11	72036_Fstatic (-42396)
Dock7	46924_Fstatic (-58163)
Dock8	34752_Fstatic (+221269)
Dock9	22292_Fstatic (-12638)
Dpf3	15456_Fstatic (-301337)
Dpyd	44144_Fstatic (-118188)
Dpys	23164_Fstatic (-11906)
Dpysl3	32495_Fstatic (+144536)
Dpysl5	50335_Fstatic (+39374)
Dsg2	31848_Fstatic (+36293)
Dusp1	28962_Fstatic (+84097)
Dusp10	4029_Fstatic (+573585), 4030_Fstatic (+574177)
Dusp16	58473_Fstatic (+67018)
Dusp23	3671_Fstatic (-52431)
Dusp26	64330_Fstatic (-237747)
Dusp6	7589_Fstatic (+263507)
Duxbl3	20202_Fstatic (+173736)
Dync1h1	16352_Fstatic (-90038)
Dynlrb2	66916_Fstatic (-536660), 66940_Fstatic (+104849)
Dyrk1a	28069_Fstatic (+80099)
Dysf	56561_Fstatic (+116195), 56564_Fstatic (+136601), 56570_Fstatic (+297807)
Dyx1c1	70071_Fstatic (-22311)
E130114P18Rik	46884_Fstatic (-107763)
E130116L18Rik	50206_Fstatic (-24080)
E2f8	60517_Fstatic (-144053)
E330021D16Rik	58526_Fstatic (-58852)
Ebag9	23231_Fstatic (+57123), 23232_Fstatic (+59170), 23233_Fstatic (+64218), 23234_Fstatic (+70351), 23235_Fstatic (+97635), 23236_Fstatic (+118183), 23238_Fstatic (+120966), 23239_Fstatic (+128751)
Ebf1	9379_Fstatic (+445773)
Ebf3	63172_Fstatic (-77365), 63169_Fstatic (+36225), 63163_Fstatic (+244444)
Eci3	17407_Fstatic (-52)
Ect2l	4721_Fstatic (+106188)
Eda	72450_Fstatic (+426237)
Edn2	47844_Fstatic (-33030)
Eea1	7490_Fstatic (+358098)
Eed	61545_Fstatic (-118569)
Eef2kmt	25715_Fstatic (-278597)
Eefsec	56796_Fstatic (+153963)
Efl1	61389_Fstatic (+74713), 61390_Fstatic (+76572)
Efnb2	63727_Fstatic (+8162)
Egf	44426_Fstatic (-11847)
Egr3	21618_Fstatic (-11287)
Ehd4	39526_Fstatic (+25779)
Eif1a	32579_Fstatic (+58975)
Eif3j2	32505_Fstatic (-16155)
Eif4e3	57307_Fstatic (+296675)
Eif4g3	48848_Fstatic (+193111)
Elavl2	46757_Fstatic (+264488)
Elf3	2673_Fstatic (+62355)
Elfn1	54119_Fstatic (+116529), 54120_Fstatic (+117590)
Ell2	18781_Fstatic (-163860)
Elmo1	16901_Fstatic (+26402), 16906_Fstatic (+114667)
Elovl5	70231_Fstatic (+86091)
Elp4	39249_Fstatic (+7663)
Eml1	16267_Fstatic (-82410), 16268_Fstatic (-80744)
Emp2	25785_Fstatic (-17248)
En1	2195_Fstatic (+280754)
Enc1	19111_Fstatic (-37036)
Endod1	67848_Fstatic (+17526), 67847_Fstatic (+31638)
Epb41l4a	32096_Fstatic (-43213)
Epha8	48748_Fstatic (-24834)
Ephb1	70727_Fstatic (-69503)
Ephb2	48745_Fstatic (-7019)
Epop	11904_Fstatic (+23432)
Erbin	19334_Fstatic (-108789)
Ercc4	25901_Fstatic (-900060)
Ercc6l2	18534_Fstatic (-146263)
Eri3	47673_Fstatic (+58099)
Ermard	28608_Fstatic (+16665), 28613_Fstatic (+36105), 28614_Fstatic (+36696), 28622_Fstatic (+133063), 28624_Fstatic (+155668)
Ero1lb	16825_Fstatic (+31531)
Esco1	31549_Fstatic (+95022), 31548_Fstatic (+148530), 31546_Fstatic (+188942), 31543_Fstatic (+266492)
Esr1	4482_Fstatic (-12214)
Esrrb	15666_Fstatic (+112843), 15667_Fstatic (+117744)
Esrrg	4131_Fstatic (-366183), 4134_Fstatic (-335463), 4136_Fstatic (-242027), 4139_Fstatic (-238013), 4143_Fstatic (-78713), 4145_Fstatic (-48)
Etfa	69131_Fstatic (+6436)
Etnk1	58812_Fstatic (+467888)
Etnppl	44454_Fstatic (-5339)
Etv6	58442_Fstatic (+275864)
Eva1a	56460_Fstatic (-65459)
Evc	50661_Fstatic (+5643)
Ext2	38988_Fstatic (+155705), 38987_Fstatic (+156236)
F3	44225_Fstatic (-35626)
Faap20	49755_Fstatic (-3708)
Fads1	34345_Fstatic (+12557)
Fam109a	53122_Fstatic (+95608), 53126_Fstatic (+150042), 53128_Fstatic (+151713), 53129_Fstatic (+154713), 53130_Fstatic (+159443), 53132_Fstatic (+168200), 53133_Fstatic (+169484), 53135_Fstatic (+171412), 53136_Fstatic (+177503)
Fam110a	40376_Fstatic (+42140)
Fam110b	45052_Fstatic (+54984)
Fam120a	17984_Fstatic (-121038)
Fam126a	50112_Fstatic (-12838)
Fam151a	47280_Fstatic (+30559), 47281_Fstatic (+33897)
Fam180a	55431_Fstatic (-9571)
Fam19a2	8061_Fstatic (+272201)
Fam219a	45579_Fstatic (+41412)
Fam43a	26656_Fstatic (+64450)
Fam53a	50478_Fstatic (-8170)
Fam53b	63034_Fstatic (+38028), 63027_Fstatic (+85437)
Fam60a	58999_Fstatic (+28503)
Fam83a	23443_Fstatic (+68135)
Fam84b	23615_Fstatic (-90960), 23612_Fstatic (-24879), 23609_Fstatic (+78968)
Fam92b	67157_Fstatic (-114888)
Fars2	17458_Fstatic (+530972), 17463_Fstatic (+578886)
Fastkd5	39874_Fstatic (+32655)
Faxc	45337_Fstatic (+306613)
Fbrsl1	52414_Fstatic (+53090)
Fbxl4	45337_Fstatic (-119599)
Fbxo40	27059_Fstatic (+45312)
Fbxo8	64985_Fstatic (+24647)
Fdft1	21313_Fstatic (+20840)
Fen1	34345_Fstatic (+5633)
Ffar4	35316_Fstatic (-19047)
Fgf1	32368_Fstatic (+143165), 32366_Fstatic (+147457), 32365_Fstatic (+150779), 32359_Fstatic (+250998)
Fgf7	39676_Fstatic (-65646)
Fgfbp1	50782_Fstatic (-68603), 50781_Fstatic (-49280)
Fggy	46801_Fstatic (-73727), 46811_Fstatic (+77547)
Fignl1	8663_Fstatic (-35372)
Fip1l1	51337_Fstatic (+143971)
Fkbp5	29130_Fstatic (+49820)
Flnb	19691_Fstatic (+100490), 19706_Fstatic (+156871)
Fmn1	39328_Fstatic (+165965), 39332_Fstatic (+218828)
Fmo1	3275_Fstatic (-8777), 3260_Fstatic (+27286)
Fmo2	3285_Fstatic (-84251), 3284_Fstatic (-71148), 3275_Fstatic (+23387)
Fmo3	3290_Fstatic (-24680), 3286_Fstatic (-42), 3285_Fstatic (+1564), 3284_Fstatic (+14667)
Fmo4	3260_Fstatic (-26713)
Fnip2	42847_Fstatic (-15213)
Fos	15612_Fstatic (-73051), 15625_Fstatic (+96073)
Fosl2	50408_Fstatic (+19095)
Foxa2	40281_Fstatic (+264302)
Foxc1	17307_Fstatic (+410879)
Foxc2	67255_Fstatic (+256616)
Foxe1	45827_Fstatic (-39369), 45829_Fstatic (-36151)
Foxk1	54213_Fstatic (-827035), 54216_Fstatic (-520617), 54220_Fstatic (-38394)
Foxn1	10967_Fstatic (+13632)
Foxn3	15826_Fstatic (+161034)
Foxo3	5267_Fstatic (+16859)
Foxp1	57307_Fstatic (-207078), 57286_Fstatic (+61308), 57281_Fstatic (+97224)
Foxp4	30093_Fstatic (+82699)
Fra10ac1	35335_Fstatic (+62014)
Frmd6	14829_Fstatic (-283844)
Frmpd4	72839_Fstatic (+102393)
Fst	19634_Fstatic (-302484), 19633_Fstatic (-299151)
Fubp3	37446_Fstatic (-69221)
Fut8	15137_Fstatic (-41815), 15138_Fstatic (-41080), 15144_Fstatic (+51241), 15147_Fstatic (+261677)
Fzd4	61512_Fstatic (+30055)
Gabpb2	43410_Fstatic (+17614)
Gadd45b	6702_Fstatic (+27975)
Galk2	39676_Fstatic (+102905)
Galnt15	20489_Fstatic (+45139)
Galnt2	67494_Fstatic (+85245), 67495_Fstatic (+92055)
Galnt9	52423_Fstatic (+58819), 52424_Fstatic (+63672)
Galp	59153_Fstatic (-13152)
Gas1	18393_Fstatic (+220732)
Gata6	31564_Fstatic (-169558), 31565_Fstatic (-166212), 31566_Fstatic (-153721), 31567_Fstatic (-147150), 31568_Fstatic (-138860), 31589_Fstatic (+302940)
Gbp2	44708_Fstatic (+27423)
Gbx1	50155_Fstatic (+24220)
Gbx2	1786_Fstatic (+315667)
Gc	51589_Fstatic (+390447)
Gcm1	70231_Fstatic (-48503)
Gfm2	19106_Fstatic (+38026), 19109_Fstatic (+55637)
Gfra4	39907_Fstatic (+32007)
Ghrhr	56083_Fstatic (-34529), 56085_Fstatic (-25545)
Gimap1	55741_Fstatic (-1207)
Gipc2	44926_Fstatic (+266837), 44919_Fstatic (+321248)
Gle1	37287_Fstatic (-19792)
Gli2	2128_Fstatic (-119988), 2127_Fstatic (-110080), 2115_Fstatic (+312215), 2114_Fstatic (+329833)
Glis1	47340_Fstatic (-55543), 47344_Fstatic (-41328), 47345_Fstatic (+183095)
Glis3	34842_Fstatic (+109962), 34839_Fstatic (+332444)
Gls2	8271_Fstatic (+15895)
Glt1d1	53513_Fstatic (-9503)
Gm10309	31162_Fstatic (+107122), 31157_Fstatic (+149007)
Gm10322	5512_Fstatic (-149224), 5518_Fstatic (-95172)
Gm10837	22317_Fstatic (+21185)
Gm11146	27637_Fstatic (+157800)
Gm11232	46488_Fstatic (-252537), 46485_Fstatic (-86088)
Gm11733	13193_Fstatic (-251116), 13194_Fstatic (-248985)
Gm13090	49589_Fstatic (+247061), 49592_Fstatic (+325525), 49594_Fstatic (+329116)
Gm13547	37273_Fstatic (-29675)
Gm14322	41561_Fstatic (+77474)
Gm14819	72036_Fstatic (+442253)
Gm15319	64040_Fstatic (+105366)
Gm17332	9118_Fstatic (-38602)
Gm17669	33229_Fstatic (+16945)
Gm20441	6078_Fstatic (-169), 6077_Fstatic (+969)
Gm5407	27343_Fstatic (-236345)
Gm6133	33557_Fstatic (+402047), 33563_Fstatic (+681746), 33564_Fstatic (+682691), 33565_Fstatic (+685733), 33566_Fstatic (+736333)
Gm765	57286_Fstatic (-758956), 57281_Fstatic (-723040)
Gm815	34814_Fstatic (+290777)
Gm826	40811_Fstatic (+90560), 40809_Fstatic (+96496)
Gm8439	47860_Fstatic (+63384)
Gm9376	22150_Fstatic (+368541), 22153_Fstatic (+407656)
Gm9733	41883_Fstatic (+360477)
Gm9747	1493_Fstatic (-488034)
Gmds	17319_Fstatic (-424722), 17315_Fstatic (-169421), 17307_Fstatic (+121089)
Gna14	34488_Fstatic (-268376)
Gnaq	34488_Fstatic (+34460)
Gng7	6702_Fstatic (+56859)
Gnmt	30006_Fstatic (-18802)
Gnpda1	32333_Fstatic (-2792), 32328_Fstatic (+29352)
Golim4	42794_Fstatic (+16914)
Got1	35634_Fstatic (-60343), 35619_Fstatic (+27768), 35616_Fstatic (+48798)
Got1l1	64309_Fstatic (+951)
Gp2	62450_Fstatic (+125507)
Gpam	36088_Fstatic (+840667)
Gpat2	39751_Fstatic (-55339)
Gpatch2	4131_Fstatic (+416122), 4134_Fstatic (+446842), 4136_Fstatic (+540278), 4139_Fstatic (+544292), 4143_Fstatic (+703592)
Gpc6	22120_Fstatic (-410985)
Gphn	15144_Fstatic (-936349), 15147_Fstatic (-725913)
Gpld1	17170_Fstatic (+41762)
Gpr139	62450_Fstatic (-149389)
Gpr153	49642_Fstatic (-54574)
Gpr161	3368_Fstatic (+24973)
Gpr171	42578_Fstatic (+4247)
Gpr18	22301_Fstatic (-2705)
Gpr22	14269_Fstatic (-203705)
Gpr37l1	2673_Fstatic (-28436)
Gpr88	44086_Fstatic (+49300)
Gprc5b	62448_Fstatic (+11121)
Gpx3	9821_Fstatic (+11314)
Gramd1b	68420_Fstatic (+132294)
Gramd1c	27237_Fstatic (-38664)
Gramd4	24845_Fstatic (+17137), 24855_Fstatic (+114902)
Grb10	8701_Fstatic (-195198), 8698_Fstatic (-161690), 8696_Fstatic (-153119)
Greb1	13957_Fstatic (+74227)
Greb1l	31543_Fstatic (+18681), 31546_Fstatic (+96231), 31548_Fstatic (+136643), 31549_Fstatic (+190151)
Grem1	39332_Fstatic (+212036), 39328_Fstatic (+264899)
Grik4	68513_Fstatic (+187267), 68510_Fstatic (+216607), 68509_Fstatic (+271046)
Grin2c	13018_Fstatic (+45480), 13017_Fstatic (+45988)
Grip2	57054_Fstatic (+78117)
Gse1	67157_Fstatic (-196512)
Gsn	37707_Fstatic (-60601), 37708_Fstatic (-48296)
Gstt3	6078_Fstatic (+291)
Gtf2a1	15766_Fstatic (-162940)
Gtf3a	54527_Fstatic (-36196)
H2al1j	71894_Fstatic (+567813)
Haao	31025_Fstatic (-237241)
Habp2	36185_Fstatic (-483110), 36218_Fstatic (+55077)
Hamp2	59983_Fstatic (-1451), 59982_Fstatic (-567), 59981_Fstatic (-87), 59980_Fstatic (+3472)
Hand2	64985_Fstatic (-745246)
Hao2	43690_Fstatic (-40929), 43689_Fstatic (-39457), 43688_Fstatic (-38759), 43685_Fstatic (+13)
Has3	66495_Fstatic (+14744)
Haus7	72285_Fstatic (-9470)
Hbp1	14269_Fstatic (+32904)
Hbs1l	4848_Fstatic (-3131)
Hcls1	27056_Fstatic (-709), 27059_Fstatic (+10172)
Hdhd5	57932_Fstatic (-83372)
Heg1	26878_Fstatic (+65424)
Helz	12669_Fstatic (+25803)
Hes1	26598_Fstatic (+85898)
Hexb	19111_Fstatic (-5712), 19109_Fstatic (+4742), 19106_Fstatic (+22353)
Heyl	47933_Fstatic (+4495)
Hgfac	50547_Fstatic (-64674), 50558_Fstatic (-4039)
Hhatl	71670_Fstatic (-26843)
Hic2	26048_Fstatic (+24083)
Hipk3	39195_Fstatic (+68120)
Hivep3	47844_Fstatic (+313681)
Hlcs	28040_Fstatic (+15286)
Hlf	11622_Fstatic (+18096)
Hlx	4030_Fstatic (+124061), 4029_Fstatic (+124653)
Hmga2	7941_Fstatic (-159769)
Hmgb1	54663_Fstatic (-118369), 54660_Fstatic (-87435), 54638_Fstatic (+80684)
Hnrnpa3	38542_Fstatic (-47981)
Hnrnph2	72614_Fstatic (+60581)
Hook1	46811_Fstatic (-332186)
Hp1bp3	48848_Fstatic (-30163)
Hpcal1	14003_Fstatic (-114547), 14011_Fstatic (+11802)
Hpd	53257_Fstatic (+12817)
Hps3	41961_Fstatic (+20604)
Hrk	52886_Fstatic (+67322)
Hs1bp3	13767_Fstatic (+40910)
Hs3st3a1	10281_Fstatic (-24541)
Hs3st3b1	10270_Fstatic (-66061)
Hsd17b12	39022_Fstatic (-176415)
Hsd17b6	8249_Fstatic (+38043)
Hsd3b5	43662_Fstatic (-4999)
Hspa4	9733_Fstatic (-14412)
Htr5a	50239_Fstatic (+224453)
Htra3	50587_Fstatic (-10922)
Hyi	47758_Fstatic (-54833)
Ice2	69857_Fstatic (-342428)
Idh2	61227_Fstatic (+935)
Ier5	3055_Fstatic (-23092)
Iffo2	48951_Fstatic (-120492)
Ifit1	35149_Fstatic (+15904), 35159_Fstatic (+64503), 35167_Fstatic (+104321)
Ifnar2	27860_Fstatic (-95225)
Ifnlr1	48638_Fstatic (+19957)
Ifrd2	71015_Fstatic (+10751)
Ift57	27343_Fstatic (-165494)
Igbp1	72452_Fstatic (-18296)
Igf2	63448_Fstatic (+26661)
Igfbp2	1263_Fstatic (-72960)
Igfbpl1	45811_Fstatic (+25339)
Igsf21	49018_Fstatic (-285703)
Ikbke	2399_Fstatic (-232704), 2398_Fstatic (-224861)
Il10ra	68731_Fstatic (-2788)
Il12rb2	56221_Fstatic (+75507)
Il15	65597_Fstatic (+44657)
Il17b	32970_Fstatic (-77920)
Il1rn	36893_Fstatic (+6030)
Il22ra1	48638_Fstatic (-21928)
Il7	41743_Fstatic (+98121)
Immp1l	39251_Fstatic (+6243)
Immt	56299_Fstatic (+37461)
Impa1	41831_Fstatic (-4996)
Inhbb	2128_Fstatic (+248641), 2127_Fstatic (+258549)
Inmt	56053_Fstatic (+36470)
Inpp4b	65597_Fstatic (+643365)
Inpp5e	37025_Fstatic (-32244)
Insig1	50239_Fstatic (-5012)
Insig2	2195_Fstatic (+444852)
Insrr	43086_Fstatic (+4913)
Ipo5	22227_Fstatic (-148897), 22233_Fstatic (-63901)
Ipo9	2685_Fstatic (-44713)
Iqck	62448_Fstatic (+128315)
Iqgap3	43108_Fstatic (+49220)
Irf2bp2	67671_Fstatic (-369635)
Irs2	63798_Fstatic (-161153), 63797_Fstatic (-140849), 63796_Fstatic (-137018), 63792_Fstatic (-77025), 63788_Fstatic (-54119)
Ism2	15720_Fstatic (+8411)
Itga6	38409_Fstatic (-151615), 38413_Fstatic (-95894), 38414_Fstatic (-67228)
Itga9	71479_Fstatic (+133164)
Itgb5	26896_Fstatic (+61627)
Itm2b	21775_Fstatic (-60864)
Itpk1	15979_Fstatic (+80865)
Itpkb	3857_Fstatic (+473)
Itpr1	57425_Fstatic (+39981)
Itpr3	29020_Fstatic (-84)
Itsn1	27922_Fstatic (+188666)
Iyd	4515_Fstatic (+175451)
Jade1	42315_Fstatic (-463197)
Jakmip2	32505_Fstatic (+193822)
Jarid2	17770_Fstatic (-944298), 17771_Fstatic (-869678), 17792_Fstatic (-494727)
Jazf1	55953_Fstatic (+33875)
Jdp2	15625_Fstatic (-29453)
Jmy	18961_Fstatic (-39756)
Jun	46801_Fstatic (-431558)
Kalrn	26924_Fstatic (+453310)
Kank1	34752_Fstatic (-16177)
Kat2b	30234_Fstatic (+2924)
Katnal1	54638_Fstatic (-43709), 54611_Fstatic (+295286)
Kcnc3	60305_Fstatic (+52957)
Kcnh6	12495_Fstatic (-33205)
Kcnj6	28069_Fstatic (+347587)
Kcnk1	67593_Fstatic (-50349)
Kcnmb3	42159_Fstatic (+11593)
Kcnrg	21263_Fstatic (+87500)
Kcnv2	34818_Fstatic (-103600), 34819_Fstatic (-89016), 34820_Fstatic (-86527), 34821_Fstatic (-9785), 34825_Fstatic (+42175), 34827_Fstatic (+73577)
Kdm6a	71997_Fstatic (+263073)
Khdc3	70077_Fstatic (-33943), 70080_Fstatic (-19826)
Khdrbs3	23842_Fstatic (-560282)
Kif16b	40138_Fstatic (+917374)
Kif2a	19394_Fstatic (-835191), 19390_Fstatic (-741965)
Kif6	30182_Fstatic (+473045)
Kifc2	24127_Fstatic (+2357)
Klhl7	50112_Fstatic (-57062)
Klrb1a	58325_Fstatic (-27463)
Kmt2c	50206_Fstatic (+251512)
Kncn	47566_Fstatic (+22647)
Knop1	62443_Fstatic (+35074), 62442_Fstatic (+35685)
Kpna2	12612_Fstatic (-55504)
Krba1	55695_Fstatic (-216929)
Krr1	7757_Fstatic (-355312)
Krt24	12080_Fstatic (-34121)
Krt25	12080_Fstatic (+3568)
Krt71	25453_Fstatic (-6874)
Krt74	25453_Fstatic (+13521)
Krtap16-1	12090_Fstatic (+537)
Ktn1	20849_Fstatic (+386444)
Ky	70727_Fstatic (-81552)
Kyat3	44708_Fstatic (-53055)
Laptm4b	22945_Fstatic (-44884)
Larp1b	42302_Fstatic (-36727)
Lax1	2584_Fstatic (+8077)
Lcmt1	62618_Fstatic (+75274)
Lcn12	36971_Fstatic (+14131)
Lctl	69594_Fstatic (-48545)
Ldlr	68008_Fstatic (-75762), 68009_Fstatic (-54443)
Ldlrad3	39067_Fstatic (-11143), 39066_Fstatic (-6950), 39061_Fstatic (+176369), 39060_Fstatic (+193626), 39057_Fstatic (+218668), 39056_Fstatic (+220354)
Lect2	18295_Fstatic (-40259), 18288_Fstatic (-8364), 18285_Fstatic (-1073)
Lepr	47041_Fstatic (-6119), 47044_Fstatic (+28340)
Leprot	47041_Fstatic (+63567)
Lgalsl	8915_Fstatic (-99141)
Lgi2	50895_Fstatic (-46753), 50893_Fstatic (-45145)
Lhfpl2	18991_Fstatic (-146619)
Lhpp	63027_Fstatic (+117452), 63034_Fstatic (+164861)
Lhx5	52946_Fstatic (-306275)
Lig1	59235_Fstatic (+15257)
Llgl2	13076_Fstatic (+14966), 13078_Fstatic (+20064)
Lman1	33196_Fstatic (-110633)
Lmcd1	57513_Fstatic (+45877)
Lmntd1	58887_Fstatic (-111191)
Lmo4	44725_Fstatic (+328945)
Lmx1b	37638_Fstatic (-130266)
Lnx1	51337_Fstatic (+23458)
Lpgat1	4302_Fstatic (+22912)
Lpin1	13922_Fstatic (+739114)
Lpp	26470_Fstatic (+568264), 26477_Fstatic (+827414)
Lrcol1	52414_Fstatic (+41317)
Lrig2	43819_Fstatic (+94883)
Lrmda	20094_Fstatic (+570152)
Lrp10	20984_Fstatic (-20727)
Lrp12	23164_Fstatic (+74415)
Lrp8	47346_Fstatic (-64283)
Lrrc18	20518_Fstatic (+27977), 20520_Fstatic (+90358)
Lrrc59	11714_Fstatic (+4879)
Lrrc72	14391_Fstatic (+6356)
Lrrc8d	52258_Fstatic (+118620)
Lrrn1	57407_Fstatic (+196665)
Lrtm1	20307_Fstatic (-19461), 20310_Fstatic (-170)
Ltbp1	30752_Fstatic (+46102)
Ly6c1	23979_Fstatic (+667)
Ly6c2	23981_Fstatic (+384)
Ly6f	24002_Fstatic (+157121)
Ly6l	24002_Fstatic (-23915)
Lyve1	62137_Fstatic (-18950)
Lyzl1	31356_Fstatic (+169955)
Mad1l1	54120_Fstatic (+296019), 54119_Fstatic (+297080)
Maf	66916_Fstatic (-261259)
Mag	59980_Fstatic (-5877)
Magi3	43819_Fstatic (-196870)
Malrd1	36761_Fstatic (-413661), 36762_Fstatic (-406170)
Man1c1	48558_Fstatic (+116475)
Map2k5	69520_Fstatic (+15613), 69517_Fstatic (+162605)
Map3k1	19527_Fstatic (-321428)
Map3k21	67593_Fstatic (+34303)
Map3k8	31356_Fstatic (+17166)
Map4k3	30919_Fstatic (-193766)
Mapk1	26030_Fstatic (+61185)
Mapk1ip1	63187_Fstatic (+386440)
Mapk8ip1	38922_Fstatic (-10692)
Mapre3	50335_Fstatic (-63373)
2023-03-10	12480_Fstatic (+80719), 12477_Fstatic (+94532), 12476_Fstatic (+103411)
Mark1	4078_Fstatic (+90810)
Mat1a	20680_Fstatic (+19962)
Max	15138_Fstatic (-235737), 15137_Fstatic (-235002)
Mbip	14650_Fstatic (+290854)
Mcc	32529_Fstatic (+168154), 32513_Fstatic (+342383)
Mcm5	65473_Fstatic (-3163)
Mctp2	61022_Fstatic (-194557)
Mdfi	30093_Fstatic (-7045)
Mdh1	8952_Fstatic (+10702)
Mdm2	7860_Fstatic (+60887)
Mecom	42125_Fstatic (-536074)
Med12l	42578_Fstatic (+90596)
Med13l	52899_Fstatic (-9506), 52909_Fstatic (+89188)
Med4	21775_Fstatic (-63914)
Mef2d	43108_Fstatic (-11301)
Megf9	46477_Fstatic (+3826)
Meis1	8853_Fstatic (-696538)
Mertk	39815_Fstatic (+32716)
Mettl23	13175_Fstatic (-3470)
Mettl8	38381_Fstatic (+92494), 38380_Fstatic (+93242)
Mex3b	61389_Fstatic (-143979), 61390_Fstatic (-142120)
Mfsd2a	47906_Fstatic (+32)
Mgmt	63163_Fstatic (+175390), 63169_Fstatic (+383609)
Mgst3	3450_Fstatic (+13888), 3444_Fstatic (+35080)
Mib1	31564_Fstatic (+157404), 31565_Fstatic (+160750), 31566_Fstatic (+173241), 31567_Fstatic (+179812), 31568_Fstatic (+188102)
Micu1	5527_Fstatic (+44913)
Minpp1	35068_Fstatic (+118450)
Mipep	21219_Fstatic (+21525)
Mki67	63145_Fstatic (-42105), 63144_Fstatic (-32823), 63143_Fstatic (-30993), 63137_Fstatic (+11892)
Mllt3	46711_Fstatic (+128451), 46710_Fstatic (+151433)
Mmd	11600_Fstatic (-8487), 11622_Fstatic (+123323)
Mmp14	20984_Fstatic (+11833)
Mn1	52479_Fstatic (+715530)
Mocs2	19633_Fstatic (-60389), 19634_Fstatic (-57056)
Mogat2	61753_Fstatic (+36205)
Mpp4	862_Fstatic (-15053)
Mpped1	24704_Fstatic (-6827)
Mr1	3055_Fstatic (+24052)
Mrc2	12476_Fstatic (+60678), 12477_Fstatic (+69557), 12480_Fstatic (+83370)
Mroh9	3290_Fstatic (+76463)
Mrpl14	29917_Fstatic (+161683)
Mrpl19	56460_Fstatic (-10206)
Mrpl23	63448_Fstatic (+97823)
Mrpl27	11714_Fstatic (-19121)
Mrpl39	27686_Fstatic (+73568)
Mrpl4	67958_Fstatic (-7516)
Mrs2	17188_Fstatic (-19291), 17170_Fstatic (+35465)
Mrvi1	62137_Fstatic (+100558)
Msantd1	50545_Fstatic (+5702)
Msrb3	7941_Fstatic (+262863)
Mstn	707_Fstatic (-2437)
Mtdh	22945_Fstatic (+110423)
Mterf3	18597_Fstatic (-62981)
Mtg2	41603_Fstatic (-18699)
Mtor	49332_Fstatic (+18119)
Mtpn	55431_Fstatic (+204176)
Mtr	16804_Fstatic (+97735)
Mtx2	38542_Fstatic (+785477)
Muc13	26878_Fstatic (-44147)
Mup14	46275_Fstatic (-142350), 46274_Fstatic (-137899)
Mup16	46275_Fstatic (+73162), 46274_Fstatic (+77613)
Mup19	46283_Fstatic (-26722), 46282_Fstatic (-25867), 46278_Fstatic (-2212)
Mup20	46285_Fstatic (+209083)
Mup5	46285_Fstatic (-9842), 46283_Fstatic (+26223), 46282_Fstatic (+27078)
Mvb12b	37638_Fstatic (+117169)
Mybphl	43990_Fstatic (-53017)
Myc	23636_Fstatic (-45851)
Myh14	60305_Fstatic (+21880)
Mylk4	17319_Fstatic (+18443), 17315_Fstatic (+273744)
Myo10	22751_Fstatic (+66265)
Myo15b	13076_Fstatic (-22597), 13078_Fstatic (-17499)
Myo1d	11145_Fstatic (-1722)
Myom3	48644_Fstatic (+7448), 48648_Fstatic (+60602)
Myt1l	14203_Fstatic (-626054)
N6amt1	27761_Fstatic (-68992)
Naa20	40231_Fstatic (-74446), 40235_Fstatic (-52238)
Nabp1	647_Fstatic (+185830)
Naglu	12182_Fstatic (-34981), 12184_Fstatic (-12957)
Nalcn	22341_Fstatic (+636386)
Nans	45844_Fstatic (+36428)
Nap1l2	72495_Fstatic (-102375)
Nat3	65116_Fstatic (+8441)
Nav1	2685_Fstatic (+110143)
Nav2	60517_Fstatic (-221095), 60556_Fstatic (+231291)
Ndc1	47340_Fstatic (+11392), 47344_Fstatic (+25607)
Ndufaf2	19407_Fstatic (+88179), 19406_Fstatic (+93078)
Ndufaf7	30811_Fstatic (+62875)
Ndufaf8	13467_Fstatic (+36314)
Neb	37992_Fstatic (-22484)
Necab1	45259_Fstatic (-97992)
Necab2	67090_Fstatic (+5590)
Nectin1	68582_Fstatic (-35697)
Nedd1	7252_Fstatic (+640163)
Nek2	4302_Fstatic (-80698)
Nenf	4253_Fstatic (+62137)
Neurl1a	35941_Fstatic (+190375)
Neurl1b	28962_Fstatic (+9457)
Neurl2	41023_Fstatic (-23101)
Neurog3	5683_Fstatic (+59579)
Nfe2l3	55852_Fstatic (-130236), 55854_Fstatic (-75368)
Nfrkb	68253_Fstatic (+46584)
Ngfr	11771_Fstatic (+1354)
Nhp2	9636_Fstatic (+12868)
Nkx1-2	63001_Fstatic (+13791)
Nkx2-3	35634_Fstatic (-27377)
Nln	19334_Fstatic (+80311)
Nlrp3	9990_Fstatic (-28624)
Nlrp9c	59684_Fstatic (+37328), 59683_Fstatic (+41330), 59682_Fstatic (+43823), 59681_Fstatic (+78503), 59680_Fstatic (+80253), 59679_Fstatic (+85133)
Noc4l	52424_Fstatic (+45400), 52423_Fstatic (+50253)
Nol10	13996_Fstatic (+129938), 13997_Fstatic (+130586), 13998_Fstatic (+136242)
Nol11	12633_Fstatic (-128544)
Nol4l	40499_Fstatic (-71165), 40498_Fstatic (-70474), 40488_Fstatic (+35054), 40487_Fstatic (+35743)
Notch1	37035_Fstatic (+25815)
Notch2	43610_Fstatic (+39422)
Npas2	486_Fstatic (-37286)
Npcd	24418_Fstatic (+10173)
Npsr1	68118_Fstatic (-791083), 68119_Fstatic (-789948), 68120_Fstatic (-785817), 68121_Fstatic (-746040), 68125_Fstatic (-687343), 68127_Fstatic (-673981)
Nptxr	24418_Fstatic (-19298)
Npvf	55854_Fstatic (-702863), 55852_Fstatic (-647995)
Nr5a2	2765_Fstatic (+178544)
Nrap	36218_Fstatic (+47823)
Nrip1	27585_Fstatic (+170854)
Nrn1	17463_Fstatic (+38180), 17458_Fstatic (+86094)
Nrros	26760_Fstatic (+53959)
Nsmaf	45091_Fstatic (-534662), 45090_Fstatic (-492050)
Nt5e	70409_Fstatic (-56596), 70410_Fstatic (-53277), 70411_Fstatic (-52705), 70414_Fstatic (-32), 70416_Fstatic (+2849), 70417_Fstatic (+16920), 70419_Fstatic (+39635)
Ntrk2	18357_Fstatic (+152543), 18373_Fstatic (+698741)
Ntsr2	13957_Fstatic (+72987)
Nudt4	7449_Fstatic (-88192)
Nuf2	3478_Fstatic (+994951)
Numb	15493_Fstatic (-12104)
Nupr1	62697_Fstatic (-11278)
Nwd1	65439_Fstatic (-315)
Nxph3	11771_Fstatic (-71811)
Nyap2	1493_Fstatic (+667761)
Oat	63001_Fstatic (-9448)
Ocstamp	41065_Fstatic (-39425)
Odc1	13996_Fstatic (-66456), 13997_Fstatic (-65808), 13998_Fstatic (-60152), 14003_Fstatic (+31394)
Odf2	37287_Fstatic (+25839)
Oit3	5518_Fstatic (-79113), 5512_Fstatic (-25061), 5506_Fstatic (+2256)
Olfm3	44051_Fstatic (-785644)
Olfr1324	72188_Fstatic (-196607), 72187_Fstatic (-194617), 72186_Fstatic (-193681), 72185_Fstatic (-190857), 72184_Fstatic (-188240), 72183_Fstatic (-185442), 72182_Fstatic (-181481), 72181_Fstatic (-178998), 72180_Fstatic (-178115), 72179_Fstatic (-176247), 72178_Fstatic (-175495), 72177_Fstatic (-173687), 72176_Fstatic (-171273), 72175_Fstatic (-170771), 72174_Fstatic (-168611), 72173_Fstatic (-164732),…
Olig1	27860_Fstatic (+7789)
Opalin	35506_Fstatic (-24467), 35505_Fstatic (-6661), 35503_Fstatic (+24668), 35501_Fstatic (+31733), 35500_Fstatic (+42989)
Opn4	20591_Fstatic (-18906)
Otub2	16014_Fstatic (-26576)
Otud4	65561_Fstatic (-23515)
Otud6a	72452_Fstatic (+46982)
Otx2	20872_Fstatic (+159915)
Oxnad1	20489_Fstatic (-11285)
P2rx4	53195_Fstatic (+49318), 53196_Fstatic (+52547), 53197_Fstatic (+53443)
P4ha2	9801_Fstatic (+11196), 9803_Fstatic (+21600)
Pabpc4	47933_Fstatic (-44860)
Pacrg	28456_Fstatic (+437862), 28451_Fstatic (+501780), 28449_Fstatic (+506793)
Pag1	41777_Fstatic (+94817)
Palm	6349_Fstatic (-4340)
Pank2	39939_Fstatic (+82115)
Pank3	9229_Fstatic (-485495)
Papd7	18632_Fstatic (+526732)
Papss2	35068_Fstatic (-15786), 35070_Fstatic (-53), 35071_Fstatic (+1265), 35079_Fstatic (+33204)
Paqr3	51921_Fstatic (+49306)
Pard6g	33571_Fstatic (-41777)
Park2	28468_Fstatic (+22435), 28469_Fstatic (+25907)
Parm1	51738_Fstatic (+348725)
Parp11	58254_Fstatic (-119291), 58255_Fstatic (-112690), 58256_Fstatic (-112004), 58257_Fstatic (-110734), 58262_Fstatic (+10917)
Parp12	55563_Fstatic (+104791), 55561_Fstatic (+158648)
Pawr	7663_Fstatic (+18413)
Pax1	40281_Fstatic (+417673)
Pax6	39249_Fstatic (+228005)
Pax9	14661_Fstatic (+260423)
Pbx1	3478_Fstatic (-104616)
Pcca	22317_Fstatic (-22568)
Pcdh1	32287_Fstatic (+193037), 32286_Fstatic (+200825)
Pcif1	41034_Fstatic (+24350)
Pcnx	15407_Fstatic (+90131), 15409_Fstatic (+160921), 15410_Fstatic (+217648)
Pcsk1	18781_Fstatic (+453798)
Pcsk5	34540_Fstatic (+6058), 34538_Fstatic (+30835), 34525_Fstatic (+282229), 34515_Fstatic (+436858)
Pcsk6	60750_Fstatic (+139232)
Pctp	11574_Fstatic (+268430)
Pdcd1lg2	34894_Fstatic (-40686)
Pdcl3	486_Fstatic (+169112)
Pde4b	47075_Fstatic (+350425)
Pde4d	19420_Fstatic (-724422), 19421_Fstatic (-721837), 19423_Fstatic (-538844)
Pde6a	32938_Fstatic (+18665), 32939_Fstatic (+21576)
Pde6c	35335_Fstatic (+29343)
Pde8a	61346_Fstatic (+97753)
Pdia4	55680_Fstatic (-15652)
Pdk1	38423_Fstatic (+19789), 38424_Fstatic (+101145)
Pdk4	54810_Fstatic (+82835)
Pdlim1	35428_Fstatic (-6976)
Pdlim5	44683_Fstatic (+156285)
Pdss2	5308_Fstatic (+203164)
Pdzrn3	57391_Fstatic (+126599), 57390_Fstatic (+158672), 57389_Fstatic (+159943)
Pear1	43086_Fstatic (+22395)
Pebp4	21618_Fstatic (+225738)
Peli1	8915_Fstatic (-161094)
Peli2	20849_Fstatic (-70669)
Pes1	8382_Fstatic (-26371)
Pex7	4768_Fstatic (+7283)
Pgap1	743_Fstatic (-377877)
Pgbd5	67495_Fstatic (+110892), 67494_Fstatic (+117702)
Pgd	49386_Fstatic (+16190)
Pglyrp2	29452_Fstatic (-24288)
Pgm5	34729_Fstatic (+172108)
Pgpep1l	60897_Fstatic (-460687), 60889_Fstatic (-422496), 60888_Fstatic (-421314)
Pgrmc2	42315_Fstatic (-9491)
Phlda1	7757_Fstatic (+111066)
Phldb2	27279_Fstatic (+47174)
Pias1	69504_Fstatic (-119177), 69503_Fstatic (-118208)
Picalm	61545_Fstatic (-30680)
Pik3ca	42159_Fstatic (+82705)
Pik3cb	70671_Fstatic (-31299), 70670_Fstatic (-27077)
Pik3r1	19233_Fstatic (+491280), 19232_Fstatic (+493545), 19230_Fstatic (+625337)
Pin4	72485_Fstatic (-33288)
Pitpna	10764_Fstatic (-22004)
Pitpnc1	12633_Fstatic (+152774)
Pitx2	44383_Fstatic (-876440)
Pkhd1	176_Fstatic (+136044)
Pkn2	44725_Fstatic (-991368)
Pla1a	27140_Fstatic (+59464)
Pla2g12b	5506_Fstatic (+35862)
Pla2g4c	59235_Fstatic (-35235)
Pla2g4d	39530_Fstatic (-23364)
Pla2g4f	39530_Fstatic (+1604)
Plb1	50408_Fstatic (-77147)
Plcg2	67001_Fstatic (-35346)
Plek	8815_Fstatic (-4401)
Plekha6	2545_Fstatic (+17199)
Plekhg1	4515_Fstatic (-24673)
Plekhg3	15101_Fstatic (-99108), 15103_Fstatic (-15369)
Plpp1	19573_Fstatic (+4851)
Plppr1	45924_Fstatic (+165983), 45931_Fstatic (+324385)
Pls3	72345_Fstatic (+115845), 72344_Fstatic (+117047), 72343_Fstatic (+125688), 72342_Fstatic (+130540), 72341_Fstatic (+134371), 72340_Fstatic (+136223), 72339_Fstatic (+140139), 72338_Fstatic (+141264), 72337_Fstatic (+144898), 72336_Fstatic (+146304)
Pltp	41023_Fstatic (+1154)
Plxna1	56854_Fstatic (+122860), 56848_Fstatic (+204959), 56844_Fstatic (+449386)
Plxna2	4404_Fstatic (-241464)
Plxnc1	7404_Fstatic (-195304)
Pmf1	43131_Fstatic (+1149)
Pmpcb	50051_Fstatic (+2184)
Pnpla3	24716_Fstatic (-36063), 24717_Fstatic (-34110), 24718_Fstatic (-27876), 24720_Fstatic (-5581), 24722_Fstatic (+1939)
Pnpla5	24720_Fstatic (-39060), 24718_Fstatic (-16765), 24717_Fstatic (-10531), 24716_Fstatic (-8578)
Pomt1	37500_Fstatic (+12436), 37501_Fstatic (+15415), 37502_Fstatic (+19836)
Popdc2	27140_Fstatic (+11466)
Pparg	57680_Fstatic (+47898)
Ppargc1a	50868_Fstatic (+8252), 50867_Fstatic (+14293), 50866_Fstatic (+16299), 50865_Fstatic (+25889)
Ppargc1b	32939_Fstatic (+158342), 32938_Fstatic (+161253)
Ppfia1	63557_Fstatic (+71445)
Ppfia2	7623_Fstatic (+4330), 7624_Fstatic (+471915), 7625_Fstatic (+476320), 7626_Fstatic (+491926), 7630_Fstatic (+651931)
Ppid	42847_Fstatic (-8356)
Ppif	20188_Fstatic (+56568)
Ppl	25700_Fstatic (-7382), 25697_Fstatic (+1519)
Ppm1d	11333_Fstatic (-52139)
Ppp1r36	15101_Fstatic (+16853), 15103_Fstatic (+100592)
Ppp2r5c	16352_Fstatic (+25675)
Ppp4r2	57389_Fstatic (+384316), 57390_Fstatic (+385587), 57391_Fstatic (+417660)
Prdm4	7014_Fstatic (-20308)
Prdm6	32669_Fstatic (+259720)
Prex1	41157_Fstatic (+37974), 41152_Fstatic (+98339)
Prkab1	52778_Fstatic (+103319)
Prkag2	50187_Fstatic (+72719)
Prkca	12689_Fstatic (+38095), 12688_Fstatic (+57807), 12686_Fstatic (+83989)
Prkce	31157_Fstatic (+188440), 31162_Fstatic (+230325)
Prkd3	30811_Fstatic (+20806)
Prkg2	51962_Fstatic (-210291)
Prl2c3	16825_Fstatic (+202664)
Prlr	22596_Fstatic (+51128)
Prom1	50785_Fstatic (-3644), 50782_Fstatic (+51371), 50781_Fstatic (+70694)
Prox1	4230_Fstatic (-710194)
Prps2	72839_Fstatic (-638188)
Prr5l	39037_Fstatic (+109328), 39036_Fstatic (+110926)
Prss23	61512_Fstatic (+83165)
Prss57	6349_Fstatic (-247)
Psat1	34480_Fstatic (+20060)
Psd3	65116_Fstatic (+442279)
Psd4	36893_Fstatic (-33992)
Psg18	59379_Fstatic (-47976)
Psg28	59379_Fstatic (+29072)
Ptbp2	44168_Fstatic (-150005)
Ptcd3	56299_Fstatic (+39970)
Ptch1	18534_Fstatic (-103537)
Ptgds	36971_Fstatic (-9938)
Ptgfr	44926_Fstatic (-61763), 44919_Fstatic (-7352)
Pth1r	71254_Fstatic (+40579)
Ptpdc1	17954_Fstatic (+64041)
Ptpre	63137_Fstatic (+166648)
Ptprf	47758_Fstatic (-13776)
Ptprn2	16615_Fstatic (+904162)
Ptprt	40868_Fstatic (-239331)
Pum3	34831_Fstatic (-8432), 34827_Fstatic (+33655), 34825_Fstatic (+65057)
Pygo1	70071_Fstatic (+10829)
Qk	28456_Fstatic (-83089), 28451_Fstatic (-19171), 28449_Fstatic (-14158)
R3hcc1l	35587_Fstatic (-31305)
Rab14	37708_Fstatic (-32964), 37707_Fstatic (-20659)
Rab27a	70077_Fstatic (+23590), 70080_Fstatic (+37707)
Rab39b	72345_Fstatic (-181106), 72344_Fstatic (-179904), 72343_Fstatic (-171263), 72342_Fstatic (-166411), 72341_Fstatic (-162580), 72340_Fstatic (-160728), 72339_Fstatic (-156812), 72338_Fstatic (-155687), 72337_Fstatic (-152053), 72336_Fstatic (-150647)
Rab44	29202_Fstatic (-11150)
Rabac1	59580_Fstatic (+52794)
Rad21	23261_Fstatic (+88153)
Rad51b	15249_Fstatic (+604523)
Rad54b	45210_Fstatic (-11556)
Ralgps2	3124_Fstatic (-61819), 3119_Fstatic (+96801)
Rap1gap	48790_Fstatic (-29637)
Rap2a	22227_Fstatic (+283853), 22233_Fstatic (+368849)
Rapgef1	37273_Fstatic (+112133)
Rapgef4	38423_Fstatic (-88274), 38424_Fstatic (-6918)
Rapgef5	16615_Fstatic (-126597)
Rapgefl1	12015_Fstatic (+2779)
Rars	9253_Fstatic (-97811)
Rasgef1b	51962_Fstatic (+481403)
Rasgrp3	30752_Fstatic (-413868)
Rasl11a	54527_Fstatic (+67390)
Rasl11b	51326_Fstatic (+208953)
Rbbp8	31589_Fstatic (-436337)
Rbl2	65968_Fstatic (-177367)
Rbm12b1	45234_Fstatic (-5342)
Rbm19	52946_Fstatic (+8985)
Rbm24	17875_Fstatic (-104977)
Rbm34	67671_Fstatic (+8008)
Rbsn	57073_Fstatic (-6881)
Rcan2	29828_Fstatic (+144)
Rchy1	51738_Fstatic (+96728)
Rdh16	8227_Fstatic (+14887)
Rdh16f2	8231_Fstatic (-1357)
Rdh19	8227_Fstatic (-33887)
Ren1	2545_Fstatic (-87214)
Reps1	4721_Fstatic (+13207)
Retreg1	22751_Fstatic (-154474)
Rev3l	5168_Fstatic (-72227)
Rfk	34515_Fstatic (+6731), 34525_Fstatic (+161360), 34538_Fstatic (+412754), 34540_Fstatic (+437531)
Rftn1	30182_Fstatic (+102457)
Rfx3	34842_Fstatic (-558975), 34839_Fstatic (-336493), 34831_Fstatic (+572888)
Rgag4	72485_Fstatic (-14963)
Rgma	61022_Fstatic (-874368), 61025_Fstatic (-3217)
Rgs12	50545_Fstatic (-27828), 50547_Fstatic (+27434)
Rgs6	15424_Fstatic (-576516)
Rheb	50187_Fstatic (-185299)
Rhob	13767_Fstatic (+145642)
Rhobtb1	5884_Fstatic (-103934)
Rin2	40231_Fstatic (+42815), 40235_Fstatic (+65023)
Riox1	15493_Fstatic (-96161)
Rlbp1	61171_Fstatic (+15321), 61167_Fstatic (+40294), 61166_Fstatic (+41020)
Rmnd5b	9636_Fstatic (+3293)
Rnd1	25242_Fstatic (-8195)
Rnf14	32328_Fstatic (+13016)
Rnf220	47665_Fstatic (+164256)
Rnf24	39944_Fstatic (-95326), 39939_Fstatic (+8266)
Rnft2	52886_Fstatic (+7775)
Rora	69857_Fstatic (+401692)
Rorb	34566_Fstatic (+220402), 34565_Fstatic (+227872)
Rpa1	10725_Fstatic (+107551)
Rpf2	5193_Fstatic (+57977)
Rpgrip1l	65980_Fstatic (+85724)
Rpl31	502_Fstatic (+84570)
Rpl37a	1263_Fstatic (+40283)
Rpp40	17428_Fstatic (+123202)
Rps17	61346_Fstatic (+33905)
Rps24	20118_Fstatic (+411475), 20120_Fstatic (+469801)
Rps6kc1	4230_Fstatic (+30896)
Rrh	44426_Fstatic (+55336)
Rrm1	61971_Fstatic (-77535)
Rsph4a	5096_Fstatic (+199)
Rtcb	7014_Fstatic (+20570)
Rtfdc1	41437_Fstatic (-6665)
Rtl1	16321_Fstatic (-459174)
Rtn4r	26104_Fstatic (+7776), 26105_Fstatic (+8558), 26106_Fstatic (+41741)
Rtn4rl1	10725_Fstatic (+46976)
Runx1	27976_Fstatic (-762357), 27974_Fstatic (-752458), 27972_Fstatic (-545934), 27969_Fstatic (-542238)
Rybp	57371_Fstatic (-294650), 57370_Fstatic (-293857)
Ryr2	16804_Fstatic (-53320)
S1pr2	67958_Fstatic (-18428)
S1pr3	18034_Fstatic (+9336)
Sae1	59313_Fstatic (+23234)
Sall1	65948_Fstatic (-472615), 65947_Fstatic (-472043), 65943_Fstatic (-328612), 65941_Fstatic (-301582), 65933_Fstatic (-131657), 65930_Fstatic (-2320), 65916_Fstatic (+109281), 65914_Fstatic (+121086), 65913_Fstatic (+124649), 65912_Fstatic (+164113)
Samm50	24722_Fstatic (-22478)
Samsn1	27585_Fstatic (-292885)
Sap130	31977_Fstatic (-11257)
Sbds	53610_Fstatic (+16075)
Sc5d	68471_Fstatic (+67990)
Sccpdh	3793_Fstatic (-111198), 3797_Fstatic (-104076), 3804_Fstatic (-23861)
Scfd1	14513_Fstatic (+103867)
Scfd2	51326_Fstatic (+127493)
Scn3b	68420_Fstatic (+53943)
Scube1	24704_Fstatic (-48175)
Scyl2	7218_Fstatic (+15744)
Sdad1	51766_Fstatic (-12067)
Sdccag8	3735_Fstatic (+194403)
Sdhb	49044_Fstatic (+14339)
Sdk1	54213_Fstatic (+332972), 54216_Fstatic (+639390)
Sdr9c7	8249_Fstatic (+64117)
Sec13	57603_Fstatic (-138050)
Sec14l5	25700_Fstatic (-7246)
Sec16a	37035_Fstatic (-32793), 37025_Fstatic (+3770)
Sec22a	27002_Fstatic (+113952), 27001_Fstatic (+114977)
Secisbp2l	39667_Fstatic (+18579)
Selenon	48558_Fstatic (-35649)
Selenow	59274_Fstatic (-4352)
Sem1	54859_Fstatic (+297545)
Sema3b	71015_Fstatic (+10760)
Sema3d	49970_Fstatic (+238)
Sema6c	43410_Fstatic (+35996)
Sepsecs	50895_Fstatic (+56673), 50893_Fstatic (+58281)
2023-09-09	13193_Fstatic (+33591), 13194_Fstatic (+35722)
Serbp1	56221_Fstatic (+33702)
Serpina1b	16048_Fstatic (+32099)
Serpina1f	16048_Fstatic (-10530)
Serpinb8	2080_Fstatic (+48220), 2081_Fstatic (+50423), 2082_Fstatic (+55284)
Serpini1	42794_Fstatic (+382468)
Sesn3	67847_Fstatic (+73303), 67848_Fstatic (+87415)
Setbp1	33571_Fstatic (-895727), 33566_Fstatic (+23304), 33565_Fstatic (+73904), 33564_Fstatic (+76946), 33563_Fstatic (+77891), 33557_Fstatic (+357590)
Setd1b	53257_Fstatic (+27715)
Setd4	27976_Fstatic (+15380), 27974_Fstatic (+25279), 27972_Fstatic (+231803), 27969_Fstatic (+235499)
Setmar	57407_Fstatic (-338595)
Sftpa1	20680_Fstatic (-6439)
Sgf29	62697_Fstatic (-12355), 62701_Fstatic (+21029)
Sgip1	47075_Fstatic (-154935)
Sgk1	4882_Fstatic (-276909)
Sgms1	35042_Fstatic (+14067)
Sgo1	30234_Fstatic (+119438)
Sgpl1	5621_Fstatic (-15018), 5620_Fstatic (-13262)
Sh3pxd2a	35941_Fstatic (+95216)
Sh3tc1	50587_Fstatic (+38572)
Shb	45809_Fstatic (-259347), 45803_Fstatic (-51033)
Shc3	18034_Fstatic (+149130)
Shc4	39667_Fstatic (-40904)
Shisa9	25901_Fstatic (+225043)
Shq1	57371_Fstatic (+89048), 57370_Fstatic (+89841)
Sik1	29387_Fstatic (+64915)
Sim2	28040_Fstatic (+433823)
Sipa1l1	15407_Fstatic (-361188), 15409_Fstatic (-290398), 15410_Fstatic (-233671), 15424_Fstatic (+97446)
Sipa1l2	67571_Fstatic (+26937), 67569_Fstatic (+47981), 67568_Fstatic (+61191), 67556_Fstatic (+247676)
Siva1	16524_Fstatic (+6277), 16528_Fstatic (+25590)
Six3	31119_Fstatic (-291680)
Skap2	55899_Fstatic (+279842), 55894_Fstatic (+302659), 55891_Fstatic (+310118), 55890_Fstatic (+310977), 55888_Fstatic (+313979), 55887_Fstatic (+314919), 55886_Fstatic (+316831), 55885_Fstatic (+318355), 55884_Fstatic (+328814), 55881_Fstatic (+354756), 55877_Fstatic (+399991)
Skiv2l2	19573_Fstatic (+121635)
Skor1	69520_Fstatic (-215259), 69517_Fstatic (-68267), 69504_Fstatic (+46924), 69503_Fstatic (+47893)
Slbp	50478_Fstatic (+14769)
Slc10a5	41831_Fstatic (-779)
Slc13a3	41065_Fstatic (+33400)
Slc15a4	53513_Fstatic (-5343)
Slc16a10	5193_Fstatic (-46748)
Slc16a11	10484_Fstatic (-38075)
Slc16a12	35167_Fstatic (+2097), 35159_Fstatic (+41915), 35149_Fstatic (+90514)
Slc16a2	72517_Fstatic (+168855)
Slc17a8	7218_Fstatic (-49288)
Slc19a1	6155_Fstatic (+52367), 6183_Fstatic (+126430)
Slc22a19	34180_Fstatic (-79515)
Slc22a26	34184_Fstatic (-74149), 34183_Fstatic (-27427), 34181_Fstatic (+457), 34180_Fstatic (+11842)
Slc22a27	34187_Fstatic (-2860), 34186_Fstatic (-110), 34184_Fstatic (+89211), 34183_Fstatic (+135933)
Slc22a29	34189_Fstatic (-43832), 34188_Fstatic (-33667)
Slc22a30	34189_Fstatic (+142380), 34188_Fstatic (+152545)
Slc24a2	46711_Fstatic (-674436), 46710_Fstatic (-651454)
Slc25a13	54859_Fstatic (-88502)
Slc25a21	14661_Fstatic (+245282)
Slc25a33	49438_Fstatic (-90294)
Slc25a46	31977_Fstatic (-13212)
Slc26a6	71153_Fstatic (-6437)
Slc2a13	25031_Fstatic (+290214), 25030_Fstatic (+291500), 25028_Fstatic (+297053), 25027_Fstatic (+304573)
Slc2a9	50704_Fstatic (-56695)
Slc30a5	19233_Fstatic (-443510), 19232_Fstatic (-441245), 19230_Fstatic (-309453)
Slc35b4	55349_Fstatic (-1947)
Slc35c2	41053_Fstatic (+2547)
Slc35d3	4768_Fstatic (-48947)
Slc37a2	68395_Fstatic (+5229)
Slc38a10	13467_Fstatic (+16104)
Slc38a6	14976_Fstatic (+113954)
Slc38a7	66223_Fstatic (+3083)
Slc38a8	67090_Fstatic (+49389)
Slc43a2	10764_Fstatic (+34395)
Slc45a4	23905_Fstatic (+63447)
Slc46a2	46254_Fstatic (+24843)
Slc4a4	51589_Fstatic (+180019)
Slc5a11	62604_Fstatic (+30228)
Slc5a6	50367_Fstatic (+11241)
Slc6a18	18712_Fstatic (-14526), 18711_Fstatic (-2546)
Slc6a19	18712_Fstatic (+8231)
Slc6a6	57024_Fstatic (-147457), 57026_Fstatic (-120785), 57054_Fstatic (+45272)
Slc8a3	15377_Fstatic (+159124)
Slco2b1	61783_Fstatic (+42360)
Slco6c1	1992_Fstatic (-486491)
Slit3	9229_Fstatic (+162765)
Slmap	20202_Fstatic (+98901)
Smad1	65561_Fstatic (-216585)
Smad3	69571_Fstatic (-240288), 69560_Fstatic (-200498)
Smad5	18296_Fstatic (-89210), 18298_Fstatic (-76365), 18299_Fstatic (-72564), 18301_Fstatic (-64899)
Smad6	69594_Fstatic (-46543), 69571_Fstatic (+23777), 69560_Fstatic (+63567)
Smad7	33452_Fstatic (+116085)
Smarca4	68008_Fstatic (+31663), 68009_Fstatic (+52982)
Smarcc2	8292_Fstatic (-3789)
Smc2	45976_Fstatic (-9535)
Smim14	51129_Fstatic (+8767)
Smim15	19401_Fstatic (-120870), 19406_Fstatic (+19123), 19407_Fstatic (+24022)
Smim19	64100_Fstatic (-34209)
Smoc1	15377_Fstatic (+147248)
Smox	39944_Fstatic (-43736), 39954_Fstatic (+46629), 39955_Fstatic (+49903)
Snai1	41241_Fstatic (+47953)
Sncaip	32648_Fstatic (+367609)
Sned1	1949_Fstatic (-6516)
Snrpa1	60750_Fstatic (-59077)
Snrpe	2584_Fstatic (-71648)
Snx10	55877_Fstatic (+88657), 55881_Fstatic (+133892), 55884_Fstatic (+159834), 55885_Fstatic (+170293), 55886_Fstatic (+171817), 55887_Fstatic (+173729), 55888_Fstatic (+174669), 55890_Fstatic (+177671), 55891_Fstatic (+178530), 55894_Fstatic (+185989), 55899_Fstatic (+208806)
Snx14	70419_Fstatic (+71707), 70417_Fstatic (+94422), 70416_Fstatic (+108493)
Snx2	32648_Fstatic (-40762)
Snx30	46254_Fstatic (+84373)
Snx7	44144_Fstatic (-575005)
Sorbs1	35428_Fstatic (+235187)
Sorcs3	36003_Fstatic (+576583)
Sorl1	68471_Fstatic (-72013), 68468_Fstatic (+141074)
Sort1	43990_Fstatic (+27803)
Sox11	14166_Fstatic (-596502), 14162_Fstatic (-14779)
Sox4	17231_Fstatic (-699755)
Sox5	58856_Fstatic (-606341), 58812_Fstatic (+574362)
Sp1	25521_Fstatic (-30048)
Sp7	25521_Fstatic (-9955)
Spata18	51299_Fstatic (+172281)
Spdye4c	39785_Fstatic (-454083), 39791_Fstatic (-345460)
Spred2	8853_Fstatic (-209123)
Spry4	32368_Fstatic (-174338), 32366_Fstatic (-170046), 32365_Fstatic (-166724), 32359_Fstatic (-66505)
Spryd4	8271_Fstatic (+1442)
Spsb1	49438_Fstatic (+90472)
Sptbn5	39526_Fstatic (-71330)
Srcin1	11904_Fstatic (-31069)
Srebf2	24552_Fstatic (+52600)
Srgap2	2399_Fstatic (+15051), 2398_Fstatic (+22894)
Srl	25633_Fstatic (+10249)
Srp54b	14607_Fstatic (-76273), 14608_Fstatic (-69119)
Srsf10	48644_Fstatic (-88584), 48648_Fstatic (-35430)
Srsf6	40868_Fstatic (-31050)
Ss18l1	41603_Fstatic (+10585)
Ssbp3	47294_Fstatic (-11116)
Ssu2	57513_Fstatic (+68388)
St3gal1	23831_Fstatic (-784851), 23827_Fstatic (-291157)
St6galnac3	44963_Fstatic (+501794), 44961_Fstatic (+575965)
St6galnac4	37557_Fstatic (+6189)
St6galnac5	44963_Fstatic (-241022), 44961_Fstatic (-166851)
St6galnac6	37557_Fstatic (-15180)
Stap1	51463_Fstatic (+12547)
Stc2	9118_Fstatic (+149010)
Steap3	2189_Fstatic (+128335)
Stim1	61971_Fstatic (+96336)
Stk26	72164_Fstatic (-291080), 72165_Fstatic (-290496), 72166_Fstatic (-279952), 72167_Fstatic (-274428), 72168_Fstatic (-271697), 72169_Fstatic (-268453), 72170_Fstatic (-263789), 72171_Fstatic (-260433), 72172_Fstatic (-256929), 72173_Fstatic (-249733), 72174_Fstatic (-245854), 72175_Fstatic (-243694), 72176_Fstatic (-243192), 72177_Fstatic (-240778), 72178_Fstatic (-238970), 72179_Fstatic (-238218),…
Stk32a	32495_Fstatic (+41144)
Stk39	38299_Fstatic (+5864)
Stmnd1	17875_Fstatic (+39602)
Ston2	15766_Fstatic (+33487)
Suclg1	56437_Fstatic (-13654)
Sugt1	21952_Fstatic (-65835)
Sulf2	41157_Fstatic (-520195), 41152_Fstatic (-459830)
Sult1a1	62701_Fstatic (+5980)
Sult2a1	59245_Fstatic (+20127), 59244_Fstatic (+23264), 59243_Fstatic (+85541)
Sult2a2	59239_Fstatic (-68799), 59240_Fstatic (-55168), 59242_Fstatic (-88), 59243_Fstatic (+18363), 59244_Fstatic (+80640), 59245_Fstatic (+83777)
Sult2a3	59251_Fstatic (-92239), 59250_Fstatic (-80567), 59249_Fstatic (-79574), 59248_Fstatic (-8650)
Sult2a5	59239_Fstatic (+40680), 59240_Fstatic (+54311)
Sult2a6	59253_Fstatic (-53959), 59252_Fstatic (-52890), 59251_Fstatic (+39584), 59250_Fstatic (+51256), 59249_Fstatic (+52249), 59248_Fstatic (+123173)
Sult2a8	59253_Fstatic (+137760), 59252_Fstatic (+138829)
Sult3a1	5087_Fstatic (-76236), 5088_Fstatic (-74397), 5089_Fstatic (-49427), 5091_Fstatic (-16594), 5092_Fstatic (-13013), 5093_Fstatic (-10954), 5094_Fstatic (-3718)
Sult3a2	5093_Fstatic (-70866), 5092_Fstatic (-68807), 5091_Fstatic (-65226), 5089_Fstatic (-32393), 5088_Fstatic (-7423), 5087_Fstatic (-5584), 5086_Fstatic (-4613)
Sult6b2	58771_Fstatic (+34173)
Sun1	54032_Fstatic (-1622)
Sun2	24416_Fstatic (-23050)
Susd2	6070_Fstatic (-97033), 6067_Fstatic (-34219)
Sybu	23240_Fstatic (+303), 23239_Fstatic (+39671), 23238_Fstatic (+47456), 23236_Fstatic (+50239), 23235_Fstatic (+70787), 23234_Fstatic (+98071), 23233_Fstatic (+104204), 23232_Fstatic (+109252), 23231_Fstatic (+111299)
Syn3	7037_Fstatic (+79852), 7035_Fstatic (+100501)
Syt1	7663_Fstatic (+660380)
Tac4	11744_Fstatic (-82023), 11745_Fstatic (-80257), 11746_Fstatic (-60343), 11747_Fstatic (-50431), 11749_Fstatic (-9244)
Tanc1	38117_Fstatic (+17907)
Tars	22657_Fstatic (+283082)
Tarsl2	60711_Fstatic (-180209), 60712_Fstatic (-178537), 60719_Fstatic (-34406)
Tax1bp1	55953_Fstatic (+321027)
Tbata	5620_Fstatic (-11080), 5621_Fstatic (-9324)
Tbc1d16	13389_Fstatic (+39893), 13388_Fstatic (+40511)
Tbc1d8	502_Fstatic (+26326)
Tbcel	68513_Fstatic (-295765), 68510_Fstatic (-266425), 68509_Fstatic (-211986)
Tbl1xr1	41970_Fstatic (-285027)
Tbx18	70411_Fstatic (-543647), 70410_Fstatic (-543075), 70409_Fstatic (-539756)
Tbxas1	55561_Fstatic (+40721), 55563_Fstatic (+94578)
Tcerg1l	63187_Fstatic (-62092)
Tcf23	50367_Fstatic (+68084)
Tcf4	33295_Fstatic (+297434)
Tcf7l2	36185_Fstatic (+62143)
Tcn2	8382_Fstatic (-5560)
Tekt5	25785_Fstatic (+64274)
Tespa1	8355_Fstatic (+50149)
Tet2	44542_Fstatic (-302858)
Tex35	3124_Fstatic (+107439)
Tfap2c	41447_Fstatic (+31294)
Tfcp2l1	2114_Fstatic (+95841), 2115_Fstatic (+113459)
Tgfbi	18288_Fstatic (-52701), 18295_Fstatic (-20806), 18296_Fstatic (+4197), 18298_Fstatic (+17042), 18299_Fstatic (+20843), 18301_Fstatic (+28508)
Thbs2	28600_Fstatic (-130837)
Tial1	62871_Fstatic (-38282)
Timp3	7035_Fstatic (+97983), 7037_Fstatic (+118632)
Tjp1	60719_Fstatic (-239253), 60712_Fstatic (-95122), 60711_Fstatic (-93450)
Tle1	46488_Fstatic (+189650), 46485_Fstatic (+356099)
Tle3	69361_Fstatic (-183818)
Tlk1	38381_Fstatic (-137361), 38380_Fstatic (-136613)
Tll2	35506_Fstatic (+105194), 35505_Fstatic (+123000)
Tlr2	42956_Fstatic (-153694), 42951_Fstatic (-106279)
Tm2d1	46884_Fstatic (+497495)
Tm4sf4	42519_Fstatic (+3969)
Tmed10	15612_Fstatic (-26122)
Tmem100	11600_Fstatic (+210641)
Tmem104	13017_Fstatic (+31954), 13018_Fstatic (+32462)
Tmem131l	42956_Fstatic (+44700), 42951_Fstatic (+92115)
Tmem178	30919_Fstatic (-22773)
Tmem191c	26048_Fstatic (-18645)
Tmem218	68395_Fstatic (+41852)
Tmem232	30515_Fstatic (-8045)
Tmem241	31618_Fstatic (+12206), 31608_Fstatic (+205309), 31607_Fstatic (+205796), 31604_Fstatic (+265323), 31603_Fstatic (+269576)
Tmem248	53610_Fstatic (+19711)
Tmem252	34729_Fstatic (+15739)
Tmem26	5884_Fstatic (+380872)
Tmem260	20872_Fstatic (+61216)
Tmem266	69131_Fstatic (+178858)
Tmem30b	14976_Fstatic (+145662)
Tmem38b	46059_Fstatic (+4753)
Tmem43	57020_Fstatic (+35841)
Tmem45b	68253_Fstatic (+31462)
Tmem53	47665_Fstatic (+80845)
Tmem64	45259_Fstatic (-18708)
Tmem67	45234_Fstatic (-44955)
Tmem72	57781_Fstatic (-228693)
Tmem87b	39815_Fstatic (-86446)
Tmigd3	43880_Fstatic (+5291), 43881_Fstatic (+18231)
Tmpo	7252_Fstatic (-910675)
Tmprss9	6678_Fstatic (-2498)
Tmtc4	22341_Fstatic (-7475)
Tmx1	14829_Fstatic (+88575)
Tnfrsf13c	24555_Fstatic (-16922), 24552_Fstatic (+24473)
Tnfrsf19	21219_Fstatic (+240764)
Tnip1	9821_Fstatic (+48826)
Tnn	3179_Fstatic (+106592)
Tnp1	1288_Fstatic (-656575)
Tns1	1288_Fstatic (+451973)
Tox	45091_Fstatic (+1866), 45090_Fstatic (+44478)
Tox3	65948_Fstatic (+831566), 65947_Fstatic (+832138), 65943_Fstatic (+975569)
Tpcn2	63594_Fstatic (+52125), 63588_Fstatic (+234836)
Tpra1	56844_Fstatic (+10976), 56848_Fstatic (+255403), 56854_Fstatic (+337502)
Tprg	26470_Fstatic (-325203), 26477_Fstatic (-66053)
Tprgl	49676_Fstatic (+10312)
Traf3ip2	5168_Fstatic (+46957)
Traf6	39036_Fstatic (+49614), 39037_Fstatic (+51212)
Trh	57073_Fstatic (+22844)
Trib2	13922_Fstatic (-33871)
Trim14	45844_Fstatic (+10465)
Trim15	29744_Fstatic (+18164)
Trim24	55474_Fstatic (-273406), 55475_Fstatic (-269677), 55477_Fstatic (-266286), 55480_Fstatic (-253153), 55481_Fstatic (-251584), 55483_Fstatic (-199917), 55484_Fstatic (-190708)
Trim26	29744_Fstatic (+11837)
Trim29	68582_Fstatic (+398116)
Trim44	39067_Fstatic (+203372), 39066_Fstatic (+207565)
Trim67	67535_Fstatic (+48038)
Trp53i11	38955_Fstatic (+6)
Trpm6	34565_Fstatic (+23262), 34566_Fstatic (+30732)
Tsen2	57680_Fstatic (-74700)
Tsku	61663_Fstatic (+44616)
Tspan15	5683_Fstatic (+38557)
Tssc1	14203_Fstatic (+150502)
Tsx	72501_Fstatic (+67430), 72502_Fstatic (+68778), 72503_Fstatic (+69790)
Ttc17	39022_Fstatic (+72310)
Ttc34	49699_Fstatic (-150284)
Ttc36	68697_Fstatic (-2074)
Ttc39b	46642_Fstatic (-4673)
Ttc5	20889_Fstatic (+54)
Ttc7b	15888_Fstatic (+212634)
Ttc8	15826_Fstatic (+312151)
Ttll11	37731_Fstatic (+332772)
Ttr	31848_Fstatic (-70883)
Tuba3a	58172_Fstatic (+10527)
Tuba3b	58887_Fstatic (-69641)
Tubb6	33224_Fstatic (-20782)
Tulp1	29130_Fstatic (-71181)
Twist2	1880_Fstatic (-182475)
Uaca	69361_Fstatic (+395019)
Uba6	51463_Fstatic (+88510)
Ubac2	22292_Fstatic (-167551)
Ubash3b	68468_Fstatic (-825161)
Ube2v1	41241_Fstatic (+45947)
Ubl3	54611_Fstatic (-80573)
Ubn1	25697_Fstatic (+80894)
Ubp1	71341_Fstatic (-97210)
Ubr4	48951_Fstatic (+73569)
Ubxn2b	45052_Fstatic (-491993), 45064_Fstatic (+74718)
Uck1	37502_Fstatic (+3733), 37501_Fstatic (+8154), 37500_Fstatic (+11133)
Ugdh	51129_Fstatic (-48338)
Ugp2	8952_Fstatic (-191014)
Umps	26924_Fstatic (-93738), 26896_Fstatic (+75734)
Unc119	10967_Fstatic (+29444)
Unc93b1	33821_Fstatic (+15297), 33822_Fstatic (+20035), 33823_Fstatic (+22662), 33824_Fstatic (+23762)
Upf1	65239_Fstatic (+14801)
Upp2	38070_Fstatic (-42769)
Usp25	27637_Fstatic (+430225)
Usp39	56343_Fstatic (+91171)
Usp40	1683_Fstatic (+78614)
Usp46	51299_Fstatic (+249555)
Usp48	48790_Fstatic (+56909)
Usp50	39722_Fstatic (+6681), 39721_Fstatic (+7293), 39720_Fstatic (+28483)
Usp8	39720_Fstatic (+47618), 39721_Fstatic (+68808), 39722_Fstatic (+69420)
Uspl1	54660_Fstatic (-44085), 54663_Fstatic (-13151)
Utp23	23261_Fstatic (+26178)
Vac14	66666_Fstatic (-2515)
Vapa	30515_Fstatic (+64728)
Vash1	15666_Fstatic (-144213), 15667_Fstatic (-139312)
Vcam1	44086_Fstatic (-74496)
Vdac3	64100_Fstatic (+82670)
Vegfa	29917_Fstatic (+184364)
Virma	45210_Fstatic (+61458)
Vldlr	34814_Fstatic (-40655), 34815_Fstatic (-399), 34818_Fstatic (+1631), 34819_Fstatic (+16215), 34820_Fstatic (+18704), 34821_Fstatic (+95446)
Vmn1r184	59673_Fstatic (-43637), 59674_Fstatic (-42737), 59675_Fstatic (-40109)
Vmn2r84	8355_Fstatic (+21240)
Vnn1	4925_Fstatic (-1544)
Vps13d	49255_Fstatic (+153501)
Wapl	20591_Fstatic (-54880)
Wars2	43688_Fstatic (-209070), 43689_Fstatic (-208372), 43690_Fstatic (-206900)
Wasf3	54499_Fstatic (-85351)
Wbp4	21952_Fstatic (-40588)
Wdr1	50704_Fstatic (+24665)
Wdr27	28600_Fstatic (+109552)
Wdsub1	38117_Fstatic (+252633)
Wipf2	12015_Fstatic (-24074)
Wnk2	17984_Fstatic (+58959)
Wnt5a	20307_Fstatic (+493997)
Wnt7b	24770_Fstatic (+43514)
Wrap73	49676_Fstatic (+7982)
Wwc1	9253_Fstatic (+48210)
Wwtr1	42519_Fstatic (+146545)
Xkr5	64033_Fstatic (+98106)
Xpa	45829_Fstatic (-111147), 45827_Fstatic (-107929)
Xpc	57026_Fstatic (-47398), 57024_Fstatic (-20726), 57020_Fstatic (+6340)
Xxylt1	26656_Fstatic (+417259)
Ypel1	26030_Fstatic (-25129)
Ypel2	11426_Fstatic (+72123), 11418_Fstatic (+126053)
Ywhah	50437_Fstatic (-19844), 50438_Fstatic (-11262)
Zbtb40	48748_Fstatic (+67045)
Zc2hc1a	41743_Fstatic (+12175)
Zcchc10	9733_Fstatic (-9810)
Zcchc13	72501_Fstatic (-148689), 72502_Fstatic (-147341), 72503_Fstatic (-146329), 72517_Fstatic (+22524)
Zcchc24	20188_Fstatic (+18118)
Zcchc6	18393_Fstatic (-133486)
Zcchc9	18918_Fstatic (+38534)
Zdhhc22	15711_Fstatic (+36038)
Zdhhc6	36142_Fstatic (+48962)
Zfand3	29279_Fstatic (+205132)
Zfat	23842_Fstatic (-108168), 23831_Fstatic (+359627), 23827_Fstatic (+853321)
Zfp113	53978_Fstatic (+1756)
Zfp281	2765_Fstatic (+156982)
Zfp326	52258_Fstatic (-57979)
Zfp335	41034_Fstatic (+8042)
Zfp352	46757_Fstatic (+916676)
Zfp354c	9608_Fstatic (+154651), 9606_Fstatic (+177445)
Zfp36l1	15285_Fstatic (-52998), 15249_Fstatic (+207926)
Zfp36l2	31025_Fstatic (+103916)
Zfp444	59153_Fstatic (+11436)
Zfp516	33647_Fstatic (+10464)
Zfp518a	35494_Fstatic (-29027)
Zfp541	59286_Fstatic (-56956)
Zfp629	62803_Fstatic (-33400)
Zfp637	57807_Fstatic (-194402)
Zfp704	41777_Fstatic (-128777)
Zfp712	18597_Fstatic (+65101)
Zfp746	55695_Fstatic (-92092)
Zfp750	13599_Fstatic (-24452)
Zfp786	55680_Fstatic (+1703)
Zfp951	52191_Fstatic (+303978)
Zfp972	41561_Fstatic (+85241)
Zhx1	23443_Fstatic (+22935)
Zkscan1	53976_Fstatic (+9587)
Zkscan17	9990_Fstatic (-6300)
Zmiz1	20118_Fstatic (-557332), 20120_Fstatic (-499006)
Znhit6	44759_Fstatic (+16152)
Zscan21	53976_Fstatic (-22245), 53978_Fstatic (+37072)
Zswim6	19401_Fstatic (-35490), 19394_Fstatic (+32873), 19390_Fstatic (+126099)

## Sheet: 9E_Genes->1532 SexIndp DynamDHS
Supplementary File 9E	GREAT analysis: Genes associated with 1532 dynamic sex-independent DHS
# GREAT version 4.0.4	Species assembly: mm9	Association rule: Basal+extension: 5000 bp upstream, 1000 bp downstream, 1000000 bp max extension, curated regulatory domains included
0610040J01Rik	51006_SexIndepDynamic (+26814), 51025_SexIndepDynamic (+152216)
1110034G24Rik	39995_SexIndepDynamic (-90984)
1110059E24Rik	34633_SexIndepDynamic (+19765)
1190002N15Rik	70514_SexIndepDynamic (+69980), 70507_SexIndepDynamic (+161490)
1300017J02Rik	70814_SexIndepDynamic (+48622)
1700001C02Rik	50312_SexIndepDynamic (+68722)
1700009N14Rik	45496_SexIndepDynamic (+106444)
1700012B07Rik	12786_SexIndepDynamic (-166264)
1700016C15Rik	3745_SexIndepDynamic (-18563)
1700017B05Rik	69208_SexIndepDynamic (-33275)
1700029H14Rik	63948_SexIndepDynamic (+44712)
1700030J22Rik	66956_SexIndepDynamic (-13441)
1700040L02Rik	5875_SexIndepDynamic (-16837)
1700080O16Rik	72199_SexIndepDynamic (-172434)
1700123O20Rik	21002_SexIndepDynamic (-7158)
1810011O10Rik	64184_SexIndepDynamic (-17979)
1810013L24Rik	25769_SexIndepDynamic (-6242)
2010109A12Rik	51870_SexIndepDynamic (+44773)
2010109I03Rik	23958_SexIndepDynamic (+5123)
2310009B15Rik	2819_SexIndepDynamic (-56557), 2818_SexIndepDynamic (-55616)
2610528J11Rik	47780_SexIndepDynamic (-26826), 47781_SexIndepDynamic (-26304)
2700060E02Rik	19935_SexIndepDynamic (+15971)
2810474O19Rik	59031_SexIndepDynamic (+94)
3100002H09Rik	47984_SexIndepDynamic (-19655), 47978_SexIndepDynamic (+594133)
4921524J17Rik	65793_SexIndepDynamic (-1286)
4930426L09Rik	36818_SexIndepDynamic (+64549), 36819_SexIndepDynamic (+66748)
4930432M17Rik	44224_SexIndepDynamic (+13539)
4930438A08Rik	9935_SexIndepDynamic (-58689)
4930447A16Rik	23064_SexIndepDynamic (+32266)
4930452B06Rik	19777_SexIndepDynamic (-954809), 19771_SexIndepDynamic (+235217), 19769_SexIndepDynamic (+267580)
4930455H04Rik	44131_SexIndepDynamic (-601)
4930513O06Rik	72636_SexIndepDynamic (-1000)
4930578C19Rik	71998_SexIndepDynamic (-412870)
4930579F01Rik	44620_SexIndepDynamic (-25982)
4930583I09Rik	30505_SexIndepDynamic (+90371)
4932414N04Rik	38304_SexIndepDynamic (+136451), 38307_SexIndepDynamic (+185319)
4933412E24Rik	23595_SexIndepDynamic (+271884), 23592_SexIndepDynamic (+288271)
4933417A18Rik	17406_SexIndepDynamic (+37027)
5430427O19Rik	72382_SexIndepDynamic (-42424)
5730508B09Rik	44376_SexIndepDynamic (+48054)
9030624J02Rik	62438_SexIndepDynamic (-25137), 62439_SexIndepDynamic (-24838)
9130230L23Rik	51169_SexIndepDynamic (-73379)
9230102O04Rik	36614_SexIndepDynamic (-89056)
A1bg	23624_SexIndepDynamic (-177913), 23623_SexIndepDynamic (-177354), 23619_SexIndepDynamic (-72954)
A2ml1	58314_SexIndepDynamic (+47044)
A4galt	24664_SexIndepDynamic (+49013)
AF529169	70436_SexIndepDynamic (+358564)
Aacs	53475_SexIndepDynamic (-10247), 53481_SexIndepDynamic (+9574)
Aadacl4	49210_SexIndepDynamic (+995)
Aadat	65011_SexIndepDynamic (+28682)
Aaed1	18577_SexIndepDynamic (-36867)
Aass	55043_SexIndepDynamic (-11269), 55042_SexIndepDynamic (-161)
Aatf	11290_SexIndepDynamic (+315435)
Abca1	46028_SexIndepDynamic (-86596), 46010_SexIndepDynamic (+13034), 46000_SexIndepDynamic (+41105)
Abca8a	12794_SexIndepDynamic (+23655)
Abca8b	12794_SexIndepDynamic (-76478), 12786_SexIndepDynamic (+1535)
Abcc12	65845_SexIndepDynamic (-18912), 65844_SexIndepDynamic (-18353)
Abhd12b	14818_SexIndepDynamic (+71566)
Abhd17c	61455_SexIndepDynamic (-185143), 61446_SexIndepDynamic (-13351), 61438_SexIndepDynamic (+8525), 61433_SexIndepDynamic (+33919)
Abhd2	61158_SexIndepDynamic (+22314)
Abhd5	71735_SexIndepDynamic (-34840)
Ablim3	33011_SexIndepDynamic (+4664), 33004_SexIndepDynamic (+70855)
Abr	10809_SexIndepDynamic (+94221)
Abra	23200_SexIndepDynamic (-79403), 23199_SexIndepDynamic (-78250)
Abracl	4715_SexIndepDynamic (+18876)
Abtb2	39139_SexIndepDynamic (+17198)
Acaa2	33371_SexIndepDynamic (-132381)
Acaca	11290_SexIndepDynamic (+6016)
Acacb	52624_SexIndepDynamic (+1258), 52628_SexIndepDynamic (+10639), 52629_SexIndepDynamic (+15095)
Ackr4	70861_SexIndepDynamic (-34685)
Acnat1	45938_SexIndepDynamic (-729)
Acnat2	45932_SexIndepDynamic (+21180)
Aco1	45496_SexIndepDynamic (-586342)
Acot11	47289_SexIndepDynamic (-48708)
Acot12	18912_SexIndepDynamic (+6752)
Acox2	19759_SexIndepDynamic (-44940)
Acpp	70870_SexIndepDynamic (-54316), 70869_SexIndepDynamic (-18245)
Acsl1	64811_SexIndepDynamic (-107912), 64820_SexIndepDynamic (-61737), 64830_SexIndepDynamic (+7018)
Acsl4	72699_SexIndepDynamic (-99735)
Acsm1	62469_SexIndepDynamic (+2568)
Acsm2	62462_SexIndepDynamic (-10671)
Acsm4	62469_SexIndepDynamic (-69677)
Acsm5	62462_SexIndepDynamic (+24518)
Actb	54299_SexIndepDynamic (-8624)
Actl7b	46100_SexIndepDynamic (+991202)
Actr2	8871_SexIndepDynamic (+121276), 8870_SexIndepDynamic (+125265)
Actr8	20317_SexIndepDynamic (-1355)
Actrt3	42117_SexIndepDynamic (+345974)
Acvr1	38064_SexIndepDynamic (+4167)
Acvr1c	38064_SexIndepDynamic (-204764)
Acvr2a	37911_SexIndepDynamic (-409623)
Acyp2	9107_SexIndepDynamic (-99521)
Adam10	69962_SexIndepDynamic (+163478), 69967_SexIndepDynamic (+210205)
Adam11	12368_SexIndepDynamic (-11551)
Adamts12	22660_SexIndepDynamic (+214962), 22663_SexIndepDynamic (+318036), 22666_SexIndepDynamic (+329709)
Adamts15	68218_SexIndepDynamic (+26516)
Adamts2	9607_SexIndepDynamic (+67663)
Adamts3	51627_SexIndepDynamic (-146631)
Adamtsl4	43448_SexIndepDynamic (+18832)
Adarb1	6201_SexIndepDynamic (+11571)
Adcy1	8569_SexIndepDynamic (+72367)
Adgrf1	29793_SexIndepDynamic (-92888)
Adgrf3	50292_SexIndepDynamic (+17401)
Adgrg6	4665_SexIndepDynamic (+514254)
Adgrl2	44903_SexIndepDynamic (-891746), 44896_SexIndepDynamic (-483001), 44887_SexIndepDynamic (-261336), 44881_SexIndepDynamic (-215762), 44880_SexIndepDynamic (-215012), 44863_SexIndepDynamic (-11383), 44854_SexIndepDynamic (+269416), 44852_SexIndepDynamic (+273536)
Adgrl3	51451_SexIndepDynamic (+200855)
Adh7	44620_SexIndepDynamic (-5128)
Adipoq	26324_SexIndepDynamic (+41464), 26326_SexIndepDynamic (+49251), 26327_SexIndepDynamic (+50127)
Adipor2	57858_SexIndepDynamic (+11908), 57854_SexIndepDynamic (+17943)
Ado	5804_SexIndepDynamic (-236885)
Adra2a	36079_SexIndepDynamic (-34126)
Aebp2	58679_SexIndepDynamic (-75377)
Afap1l1	33011_SexIndepDynamic (-120486), 33004_SexIndepDynamic (-54295)
Afdn	28574_SexIndepDynamic (-43978)
Aff1	52143_SexIndepDynamic (+34761)
Aff4	9736_SexIndepDynamic (+63292)
Agap1	1791_SexIndepDynamic (+215433)
Agbl3	55381_SexIndepDynamic (-63187)
Agfg1	1527_SexIndepDynamic (-51859)
Agl	44118_SexIndepDynamic (-38252), 44114_SexIndepDynamic (+8799)
Agpat5	64030_SexIndepDynamic (-55915)
Agtr1a	17241_SexIndepDynamic (-102940), 17242_SexIndepDynamic (-101144), 17251_SexIndepDynamic (+11941)
Agxt2	22588_SexIndepDynamic (-155787), 22593_SexIndepDynamic (-134700)
Ahcy	40575_SexIndepDynamic (-10234), 40563_SexIndepDynamic (+21519)
Ahcyl2	55208_SexIndepDynamic (+46219)
Ahr	14359_SexIndepDynamic (+242974)
Aicda	58043_SexIndepDynamic (+17679)
Aig1	4658_SexIndepDynamic (+229)
Aimp1	44515_SexIndepDynamic (+39590), 44514_SexIndepDynamic (+40147)
Ak3	34863_SexIndepDynamic (+1620)
Akain1	30589_SexIndepDynamic (+515860)
Akap12	4500_SexIndepDynamic (-224422)
Akap13	61098_SexIndepDynamic (+200926)
Akap5	15094_SexIndepDynamic (-21247)
Akap9	49871_SexIndepDynamic (+148222)
Akr1c20	16728_SexIndepDynamic (+55211)
Akr1c6	16728_SexIndepDynamic (+33812)
Alas1	70923_SexIndepDynamic (-23142), 70920_SexIndepDynamic (-19459)
Aldh1a1	34597_SexIndepDynamic (+121135), 34598_SexIndepDynamic (+123852)
Aldh1a3	60780_SexIndepDynamic (-228121)
Aldh1a7	34598_SexIndepDynamic (+1749), 34597_SexIndepDynamic (+4466)
Alg10b	24994_SexIndepDynamic (+122276)
Alg9	68972_SexIndepDynamic (+23585)
Alkbh3	39013_SexIndepDynamic (-33576)
Alpk1	44366_SexIndepDynamic (+180)
Alpk2	33173_SexIndepDynamic (-4052), 33158_SexIndepDynamic (+163429), 33135_SexIndepDynamic (+340505), 33126_SexIndepDynamic (+394319)
Als2	863_SexIndepDynamic (+35745)
Als2cr12	832_SexIndepDynamic (+85394)
Ambp	46383_SexIndepDynamic (-4524)
Amd1	5202_SexIndepDynamic (-26173)
Anapc4	50909_SexIndepDynamic (+154954), 50914_SexIndepDynamic (+160091), 50924_SexIndepDynamic (+208766)
Anapc5	53202_SexIndepDynamic (+23226)
Ang	20903_SexIndepDynamic (-7730)
Angpt1	23200_SexIndepDynamic (+727854), 23199_SexIndepDynamic (+729007)
Angpt2	64030_SexIndepDynamic (-48800)
Ankmy1	1916_SexIndepDynamic (+1114)
Ankrd33	25419_SexIndepDynamic (-28699)
Ankrd33b	22870_SexIndepDynamic (+109324), 22862_SexIndepDynamic (+131640)
Ankrd44	748_SexIndepDynamic (-57267), 728_SexIndepDynamic (+311300)
Ankrd50	42252_SexIndepDynamic (+594443)
Ankrd55	19536_SexIndepDynamic (+28864), 19542_SexIndepDynamic (+65893), 19546_SexIndepDynamic (+103068)
Anks1b	7228_SexIndepDynamic (-125124), 7232_SexIndepDynamic (+784128), 7233_SexIndepDynamic (+787417)
Ano10	71735_SexIndepDynamic (-22394)
Ano2	58217_SexIndepDynamic (-115187), 58223_SexIndepDynamic (+343445), 58226_SexIndepDynamic (+418765)
Ano6	25082_SexIndepDynamic (+96677)
Antxr2	51932_SexIndepDynamic (+195996)
Anxa2	69896_SexIndepDynamic (-10957)
Aoc3	12221_SexIndepDynamic (+23210)
Ap1ar	44376_SexIndepDynamic (-10777), 44374_SexIndepDynamic (-2057)
Apaf1	7233_SexIndepDynamic (+421681), 7232_SexIndepDynamic (+424970)
Apcs	3682_SexIndepDynamic (-37338), 3681_SexIndepDynamic (-36495), 3679_SexIndepDynamic (-8491), 3678_SexIndepDynamic (-224)
Apip	39092_SexIndepDynamic (+134929)
Aplp2	68228_SexIndepDynamic (+66298)
Apoa1	68802_SexIndepDynamic (-31586)
Apob	13724_SexIndepDynamic (-1529)
Apobec1	58043_SexIndepDynamic (+28647)
Apol7a	24176_SexIndepDynamic (+66550)
Aqp11	61633_SexIndepDynamic (-2863)
Aqp4	31787_SexIndepDynamic (-9394)
Aqp8	62613_SexIndepDynamic (-56437)
Aqp9	69996_SexIndepDynamic (-4121), 69979_SexIndepDynamic (+220456)
Areg	51725_SexIndepDynamic (+135002)
Arfgef1	90_SexIndepDynamic (-371641)
Arhgap12	31443_SexIndepDynamic (+350863)
Arhgap18	5027_SexIndepDynamic (+223443)
Arhgap20	69002_SexIndepDynamic (+196219)
Arhgap21	36857_SexIndepDynamic (-154900)
Arhgap26	32425_SexIndepDynamic (+373353)
Arhgap35	59341_SexIndepDynamic (-24266), 59333_SexIndepDynamic (+38085)
Arhgap42	67821_SexIndepDynamic (-325873), 67820_SexIndepDynamic (-325019)
Arhgap5	14555_SexIndepDynamic (-44254)
Arhgef26	42635_SexIndepDynamic (+10707)
Arhgef5	55641_SexIndepDynamic (+26893)
Arid1a	48503_SexIndepDynamic (+38791)
Arid2	25082_SexIndepDynamic (-400053)
Arid5b	5841_SexIndepDynamic (+29150), 5840_SexIndepDynamic (+29876), 5832_SexIndepDynamic (+66590), 5827_SexIndepDynamic (+141645), 5821_SexIndepDynamic (+151124), 5820_SexIndepDynamic (+151998), 5811_SexIndepDynamic (+186185)
Arl5a	38008_SexIndepDynamic (-151434), 37994_SexIndepDynamic (+52266)
Armc1	41924_SexIndepDynamic (+285955), 41922_SexIndepDynamic (+539011)
Armc3	36818_SexIndepDynamic (-136410), 36819_SexIndepDynamic (-134211)
Arnt	43437_SexIndepDynamic (+5404)
Arnt2	61455_SexIndepDynamic (+72923), 61446_SexIndepDynamic (+244715)
Arntl	62244_SexIndepDynamic (-443736), 62258_SexIndepDynamic (-147926)
Arrdc4	60895_SexIndepDynamic (+36319), 60869_SexIndepDynamic (+465358)
Arsb	18979_SexIndepDynamic (-81746)
Art3	51777_SexIndepDynamic (-21430)
Arvcf	26127_SexIndepDynamic (+58937)
Asah2	35025_SexIndepDynamic (-153858), 35023_SexIndepDynamic (-140803), 35021_SexIndepDynamic (-127792)
Asap1	23714_SexIndepDynamic (+218872), 23712_SexIndepDynamic (+229996)
Asb13	16684_SexIndepDynamic (+134860)
Asb7	60780_SexIndepDynamic (+33958)
Atf7ip	58523_SexIndepDynamic (-64363)
Atg10	18903_SexIndepDynamic (-198)
Atg16l1	1667_SexIndepDynamic (+7956)
Atg7	57624_SexIndepDynamic (+169451), 57638_SexIndepDynamic (+236172)
Atox1	9868_SexIndepDynamic (+5746)
Atp11b	42190_SexIndepDynamic (-612491)
Atp1b1	3345_SexIndepDynamic (-68531)
Atp23	8108_SexIndepDynamic (+900279)
Atp2b1	7533_SexIndepDynamic (+47080)
Atp5o	27912_SexIndepDynamic (+102371), 27905_SexIndepDynamic (+147157), 27896_SexIndepDynamic (+195383)
Atp6ap1l	18889_SexIndepDynamic (+441781)
Atp6ap2	71928_SexIndepDynamic (-264391)
Atp6v0a4	55508_SexIndepDynamic (-45), 55506_SexIndepDynamic (+3571)
Atp6v1g3	2811_SexIndepDynamic (+333183)
Atrn	39901_SexIndepDynamic (+22664)
Atxn1	17868_SexIndepDynamic (-200361), 17858_SexIndepDynamic (-54612), 17850_SexIndepDynamic (+6484), 17848_SexIndepDynamic (+13924)
Atxn7l1	14322_SexIndepDynamic (+9291)
Atxn7l3b	7779_SexIndepDynamic (-25275)
Auh	18109_SexIndepDynamic (+37516)
Avl9	56100_SexIndepDynamic (+4358)
Avpr1a	8025_SexIndepDynamic (-121344), 8039_SexIndepDynamic (+71052)
Azin1	23111_SexIndepDynamic (+48368)
B020004J07Rik	47043_SexIndepDynamic (+96179)
B3galnt1	42754_SexIndepDynamic (+240518)
B3galt1	38279_SexIndepDynamic (-222723), 38283_SexIndepDynamic (-146972), 38293_SexIndepDynamic (-111043)
B4galnt3	57907_SexIndepDynamic (+103147)
B4galt5	41208_SexIndepDynamic (+55655)
BC051665	18425_SexIndepDynamic (+103144)
BC052040	39352_SexIndepDynamic (-793243)
BC067074	19580_SexIndepDynamic (+101287)
Baat	45947_SexIndepDynamic (-743)
Babam2	50395_SexIndepDynamic (+338068)
Bach1	27793_SexIndepDynamic (+13286), 27794_SexIndepDynamic (+14350)
Bach2	45387_SexIndepDynamic (+280516)
Banf2	40186_SexIndepDynamic (+150525), 40194_SexIndepDynamic (+223951)
Banp	67302_SexIndepDynamic (+17514)
Bbs4	69305_SexIndepDynamic (+816)
Bbs9	68101_SexIndepDynamic (+17128)
Bbx	27373_SexIndepDynamic (-96573)
Bcas1	41405_SexIndepDynamic (+218536), 41400_SexIndepDynamic (+274856)
Bcat1	58846_SexIndepDynamic (+340641)
Bche	42775_SexIndepDynamic (+7609)
Bcl2l1	40449_SexIndepDynamic (+25411)
Bcl2l11	39790_SexIndepDynamic (+61423)
Bcl2l14	58454_SexIndepDynamic (+150285)
Bcl3	59512_SexIndepDynamic (-9248)
Bcl6	26428_SexIndepDynamic (-375531)
Bcor	71928_SexIndepDynamic (-242857)
Bdh1	26732_SexIndepDynamic (+135362), 26733_SexIndepDynamic (+137325)
Becn1	12214_SexIndepDynamic (+14762)
Best3	7827_SexIndepDynamic (+10136)
Bid	57954_SexIndepDynamic (-11151)
Bloc1s4	50634_SexIndepDynamic (+57052)
Bmp2	40031_SexIndepDynamic (-56359), 40046_SexIndepDynamic (+968721)
Bmp2k	51922_SexIndepDynamic (+78357)
Bmper	68101_SexIndepDynamic (-730233)
Bmpr1b	44692_SexIndepDynamic (-403663)
Bnip3	63201_SexIndepDynamic (+5455)
Bod1	9126_SexIndepDynamic (-46740)
Bpgm	55367_SexIndepDynamic (+66917)
Bri3bp	53475_SexIndepDynamic (+23999)
Bst1	50768_SexIndepDynamic (-30388)
Btc	51725_SexIndepDynamic (+128296)
Btg1	7504_SexIndepDynamic (+126325)
C1qtnf9	21204_SexIndepDynamic (-80648)
C3	30407_SexIndepDynamic (-13936), 30405_SexIndepDynamic (-2705), 30404_SexIndepDynamic (-1574), 30379_SexIndepDynamic (+26194)
C87414	51873_SexIndepDynamic (+374842)
C8b	47120_SexIndepDynamic (-380820), 47123_SexIndepDynamic (-235919)
Cables1	31596_SexIndepDynamic (-179057), 31602_SexIndepDynamic (+9324)
Cacna1e	3038_SexIndepDynamic (+474470)
Cacnb4	38008_SexIndepDynamic (+100495)
Cacng3	62586_SexIndepDynamic (+283883)
Cacng4	12675_SexIndepDynamic (-55690)
Cacng5	12675_SexIndepDynamic (+61115)
Cacybp	3184_SexIndepDynamic (-160770)
Cadps2	55055_SexIndepDynamic (+149245)
Calcrl	38684_SexIndepDynamic (+46527)
Cald1	55367_SexIndepDynamic (-166318), 55381_SexIndepDynamic (+7803)
Calml3	16684_SexIndepDynamic (+35426)
Camk1d	36531_SexIndepDynamic (+114104)
Camkk2	53202_SexIndepDynamic (-18731), 53198_SexIndepDynamic (+8465)
Cap1	47904_SexIndepDynamic (-72921)
Capn10	1930_SexIndepDynamic (+9474)
Caprin2	58998_SexIndepDynamic (-79)
Capza2	54971_SexIndepDynamic (-90068)
Casp8	853_SexIndepDynamic (+156101)
Cast	18769_SexIndepDynamic (-124)
Cbr4	65061_SexIndepDynamic (+85271)
Ccdc115	324_SexIndepDynamic (+201798), 321_SexIndepDynamic (+271924)
Ccdc117	8491_SexIndepDynamic (+14136), 8489_SexIndepDynamic (+15476)
Ccdc162	5238_SexIndepDynamic (-121826)
Ccdc170	4484_SexIndepDynamic (+107262)
Ccdc25	21479_SexIndepDynamic (+440)
Ccdc3	36531_SexIndepDynamic (+462635)
Ccdc34	39289_SexIndepDynamic (-58568), 39290_SexIndepDynamic (-58018)
Ccdc43	12368_SexIndepDynamic (-52106)
Ccdc54	27373_SexIndepDynamic (+62191)
Ccdc60	52789_SexIndepDynamic (-119122)
Ccdc65	25244_SexIndepDynamic (-15893)
Ccdc71l	14286_SexIndepDynamic (+300219)
Ccdc85a	9070_SexIndepDynamic (-110806)
Ccdc87	33936_SexIndepDynamic (-1531)
Ccdc90b	61560_SexIndepDynamic (-993495)
Cck	71647_SexIndepDynamic (+70468)
Ccng2	51870_SexIndepDynamic (-15966), 51873_SexIndepDynamic (+29452)
Ccnl1	42681_SexIndepDynamic (+22965), 42672_SexIndepDynamic (+99049), 42671_SexIndepDynamic (+99846)
Ccp110	62438_SexIndepDynamic (+2537), 62439_SexIndepDynamic (+2836)
Ccs	33936_SexIndepDynamic (+1487)
Cd109	70290_SexIndepDynamic (+994340)
Cd180	19285_SexIndepDynamic (-865330), 19316_SexIndepDynamic (+183792)
Cd28	941_SexIndepDynamic (+75339)
Cd2ap	29782_SexIndepDynamic (-62466)
Cd36	49990_SexIndepDynamic (-13490)
Cd47	27345_SexIndepDynamic (-85581), 27346_SexIndepDynamic (-85093), 27347_SexIndepDynamic (-79982)
Cd69	58374_SexIndepDynamic (+45040), 58369_SexIndepDynamic (+58883)
Cd83	17802_SexIndepDynamic (+624167), 17808_SexIndepDynamic (+666563)
Cda	48869_SexIndepDynamic (+19070)
Cdc26	46323_SexIndepDynamic (+34055)
Cdc37l1	34863_SexIndepDynamic (+55847)
Cdc7	52295_SexIndepDynamic (+157006), 52309_SexIndepDynamic (+319849)
Cdh2	31799_SexIndepDynamic (+145923), 31797_SexIndepDynamic (+150680)
Cdh24	21002_SexIndepDynamic (-37649)
Cdk19	5202_SexIndepDynamic (-20949)
Cdk6	49846_SexIndepDynamic (+148333)
Cdkn1c	63480_SexIndepDynamic (+152791)
Cdkn2aipnl	9672_SexIndepDynamic (-51285)
Cdo1	32574_SexIndepDynamic (+91674)
Cdr2l	13030_SexIndepDynamic (-7580)
Ceacam15	59341_SexIndepDynamic (+36446)
Ceacam16	59512_SexIndepDynamic (+29281)
Cebpa	60070_SexIndepDynamic (-42506), 60072_SexIndepDynamic (-32824), 60074_SexIndepDynamic (-28568)
Cebpb	41275_SexIndepDynamic (+78676), 41308_SexIndepDynamic (+236329)
Cebpg	60074_SexIndepDynamic (-34222), 60072_SexIndepDynamic (-29966), 60070_SexIndepDynamic (-20284)
Celf2	36601_SexIndepDynamic (-275321)
Cemip	61438_SexIndepDynamic (-56866), 61433_SexIndepDynamic (-31472)
Cenpu	64830_SexIndepDynamic (-74001)
Cenpv	10176_SexIndepDynamic (+59784)
Cep350	3086_SexIndepDynamic (+145835), 3085_SexIndepDynamic (+146705)
Cep57l1	5238_SexIndepDynamic (+36388)
Cep95	12588_SexIndepDynamic (+23378)
Cept1	43895_SexIndepDynamic (+27)
Cerkl	38631_SexIndepDynamic (+49423)
Cers6	38304_SexIndepDynamic (-65148), 38307_SexIndepDynamic (-16280), 38313_SexIndepDynamic (+71421), 38314_SexIndepDynamic (+74476), 38317_SexIndepDynamic (+157793)
Ces3a	66327_SexIndepDynamic (+19693)
Ces3b	66327_SexIndepDynamic (-15463), 66329_SexIndepDynamic (-2723)
Cetn3	18863_SexIndepDynamic (+443203)
Cfi	44432_SexIndepDynamic (+10277)
Cga	45441_SexIndepDynamic (+72760), 45453_SexIndepDynamic (+155377), 45454_SexIndepDynamic (+155961)
Cgnl1	70014_SexIndepDynamic (+107945)
Ch25h	35120_SexIndepDynamic (+162548)
Chaf1b	28024_SexIndepDynamic (+49015)
Chd1	28653_SexIndepDynamic (-3264)
Chd7	45118_SexIndepDynamic (-2821), 45149_SexIndepDynamic (+392979), 45159_SexIndepDynamic (+554883)
Chd9	65965_SexIndepDynamic (+43090)
Chil4	43887_SexIndepDynamic (-100730)
Chil6	43887_SexIndepDynamic (+85945)
Chmp6	13422_SexIndepDynamic (-282318)
Chn1	38517_SexIndepDynamic (+166066)
Chp1	39505_SexIndepDynamic (+1125)
Chrna1	38517_SexIndepDynamic (-28942)
Chrnb4	69103_SexIndepDynamic (-76684)
Chst11	6936_SexIndepDynamic (-146900), 6954_SexIndepDynamic (+341635)
Chst15	62998_SexIndepDynamic (-254403)
Chst2	70535_SexIndepDynamic (-72830)
Chst9	31787_SexIndepDynamic (+305660)
Cib4	50312_SexIndepDynamic (+11055)
Cish	70971_SexIndepDynamic (+673), 70972_SexIndepDynamic (+2218), 70975_SexIndepDynamic (+12153)
Ckap2l	39838_SexIndepDynamic (+54659)
Ckap5	38860_SexIndepDynamic (+87045)
Clasp1	2101_SexIndepDynamic (-19704), 2106_SexIndepDynamic (+92384)
Clcn7	28879_SexIndepDynamic (-109)
Cldn1	26505_SexIndepDynamic (-5668)
Cldn14	28024_SexIndepDynamic (+75921)
Cldn16	26505_SexIndepDynamic (-85626)
Cldn34b2	72767_SexIndepDynamic (-23637)
Cldn34d	72353_SexIndepDynamic (-870697)
Clec16a	25815_SexIndepDynamic (+130419), 25816_SexIndepDynamic (+131010)
Clec2d	58369_SexIndepDynamic (+35871), 58374_SexIndepDynamic (+49714)
Clec2l	55532_SexIndepDynamic (+106815), 55540_SexIndepDynamic (+161000)
Clic4	48600_SexIndepDynamic (+30833)
Clk3	69252_SexIndepDynamic (+54680)
Clmn	16179_SexIndepDynamic (-127950)
Clp1	38702_SexIndepDynamic (+1345)
Clps	29153_SexIndepDynamic (-4603)
Clu	21497_SexIndepDynamic (+14272)
Clvs1	45149_SexIndepDynamic (-185417), 45159_SexIndepDynamic (-23513)
Cmip	66962_SexIndepDynamic (-97790)
Cmtm6	71357_SexIndepDynamic (-40783), 71361_SexIndepDynamic (+24), 71362_SexIndepDynamic (+1098)
Cmtm7	71362_SexIndepDynamic (+49528)
Cndp2	33687_SexIndepDynamic (+304)
Cntn2	2503_SexIndepDynamic (-105241)
Cntnap5b	2006_SexIndepDynamic (+638033)
Coa3	12214_SexIndepDynamic (-8410)
Cobll1	38241_SexIndepDynamic (+117425)
Cog6	42449_SexIndepDynamic (+399592), 42442_SexIndepDynamic (+514874)
Col12a1	70290_SexIndepDynamic (+108632)
Col14a1	23356_SexIndepDynamic (-174537), 23362_SexIndepDynamic (-153860), 23366_SexIndepDynamic (-107512)
Col23a1	9625_SexIndepDynamic (+204506)
Col25a1	44450_SexIndepDynamic (+228846), 44451_SexIndepDynamic (+259942)
Col27a1	46396_SexIndepDynamic (+123368)
Col4a2	63787_SexIndepDynamic (-256986), 63795_SexIndepDynamic (-171977)
Col5a3	67927_SexIndepDynamic (+74429)
Col9a1	266_SexIndepDynamic (-69559)
Col9a2	47884_SexIndepDynamic (-15428)
Commd7	40497_SexIndepDynamic (+35146), 40495_SexIndepDynamic (+39835)
Copb1	62300_SexIndepDynamic (+51071)
Coro6	10868_SexIndepDynamic (-45594)
Cox18	51627_SexIndepDynamic (+194007)
Cox4i2	40449_SexIndepDynamic (+52144)
Cox7a2l	30972_SexIndepDynamic (+31135), 30970_SexIndepDynamic (+137264)
Cp	41952_SexIndepDynamic (+118), 41956_SexIndepDynamic (+16002)
Cpa6	90_SexIndepDynamic (+115634)
Cpb2	21816_SexIndepDynamic (-91213), 21821_SexIndepDynamic (-9003), 21826_SexIndepDynamic (+8057)
Cpeb2	50726_SexIndepDynamic (-783206), 50727_SexIndepDynamic (-779186)
Cpeb4	9126_SexIndepDynamic (-153601)
Cplx4	33188_SexIndepDynamic (-29332)
Cpn2	26606_SexIndepDynamic (+28472), 26595_SexIndepDynamic (+156865)
Cpne4	70869_SexIndepDynamic (-213698), 70870_SexIndepDynamic (-177627)
Cpne8	25002_SexIndepDynamic (-17), 24994_SexIndepDynamic (+332845)
Cps1	1102_SexIndepDynamic (-5025)
Cpt1a	33757_SexIndepDynamic (+10903), 33759_SexIndepDynamic (+30513)
Cradd	7426_SexIndepDynamic (-91609), 7423_SexIndepDynamic (-61805), 7422_SexIndepDynamic (-37265), 7410_SexIndepDynamic (+91246), 7407_SexIndepDynamic (+176900), 7406_SexIndepDynamic (+180942), 7405_SexIndepDynamic (+181746), 7402_SexIndepDynamic (+206429)
Creb3l2	55449_SexIndepDynamic (+44069)
Crem	31335_SexIndepDynamic (+30384)
Crip2	16575_SexIndepDynamic (-33558)
Crot	49947_SexIndepDynamic (-2024)
Crp	3670_SexIndepDynamic (-42537)
Cry2	38935_SexIndepDynamic (-12431)
Crygf	1066_SexIndepDynamic (-520717)
Csnk1g3	32686_SexIndepDynamic (+630204), 32693_SexIndepDynamic (+984793)
Csrnp1	71562_SexIndepDynamic (-25005)
Csrp3	60502_SexIndepDynamic (-30420), 60495_SexIndepDynamic (+1988), 60494_SexIndepDynamic (+18758)
Cth	44993_SexIndepDynamic (+326922)
Ctla4	941_SexIndepDynamic (-87328)
Ctnnb1	71621_SexIndepDynamic (+85634)
Ctsb	21305_SexIndepDynamic (-18275)
Ctsc	61477_SexIndepDynamic (-15927)
Ctsk	43437_SexIndepDynamic (-59494)
Ctsl	18577_SexIndepDynamic (+20734)
Cttn	63559_SexIndepDynamic (-79948)
Cux1	53851_SexIndepDynamic (+79034)
Cwc22	38618_SexIndepDynamic (-103112)
Cxcl1	51704_SexIndepDynamic (-10020)
Cxcl10	51777_SexIndepDynamic (-17831)
Cxcl15	51704_SexIndepDynamic (+86687)
Cxcl17	59619_SexIndepDynamic (+1789)
Cxxc4	44538_SexIndepDynamic (-476970)
Cyb5r3	24664_SexIndepDynamic (-30169)
Cyld	65904_SexIndepDynamic (+96085), 65926_SexIndepDynamic (+331533)
Cym	43906_SexIndepDynamic (-16913)
Cyp11b2	23958_SexIndepDynamic (-20263)
Cyp2c68	35388_SexIndepDynamic (-17)
Cyp2c70	35421_SexIndepDynamic (-44475), 35416_SexIndepDynamic (-35404), 35414_SexIndepDynamic (-33767), 35412_SexIndepDynamic (-31478), 35409_SexIndepDynamic (-101)
Cyp2e1	63268_SexIndepDynamic (-41111)
Cyp4f14	29475_SexIndepDynamic (+27180)
Cyp51	49871_SexIndepDynamic (+28250)
Cyp7a1	45062_SexIndepDynamic (+12817)
Cyp7b1	41924_SexIndepDynamic (-633772), 41922_SexIndepDynamic (-380716)
D5Ertd579e	50634_SexIndepDynamic (-18649)
Daam1	14875_SexIndepDynamic (-384534), 14895_SexIndepDynamic (+45094)
Dab1	47120_SexIndepDynamic (+17907), 47123_SexIndepDynamic (+162808)
Dact1	14875_SexIndepDynamic (+136660)
Dap	22862_SexIndepDynamic (+11701), 22870_SexIndepDynamic (+34017)
Dapk1	18408_SexIndepDynamic (-27714), 18425_SexIndepDynamic (+81270)
Dbx1	60535_SexIndepDynamic (+294960)
Dcaf5	15306_SexIndepDynamic (-939)
Dcbld2	27505_SexIndepDynamic (+46362)
Dcn	7504_SexIndepDynamic (-736285)
Ddc	8689_SexIndepDynamic (-64310), 8688_SexIndepDynamic (-63008), 8683_SexIndepDynamic (-34900), 8682_SexIndepDynamic (-32531)
Ddhd1	20769_SexIndepDynamic (-602182), 20760_SexIndepDynamic (-334321), 20743_SexIndepDynamic (+112996)
Ddr1	29677_SexIndepDynamic (-76851), 29676_SexIndepDynamic (-76413)
Ddx52	11257_SexIndepDynamic (-45008), 11258_SexIndepDynamic (-36149)
Defb42	21305_SexIndepDynamic (+57199)
Defb48	21294_SexIndepDynamic (+104252)
Degs1	3936_SexIndepDynamic (+92518)
Dennd1b	2818_SexIndepDynamic (-55251), 2819_SexIndepDynamic (-54310)
Depdc1b	19417_SexIndepDynamic (+132329)
Des	1437_SexIndepDynamic (-22486)
Dfna5	55805_SexIndepDynamic (+8991), 55799_SexIndepDynamic (+87952)
Dgki	55449_SexIndepDynamic (-98103)
Dhrs2	21028_SexIndepDynamic (-74732)
Dhrs3	49241_SexIndepDynamic (+88100)
Dhx15	50875_SexIndepDynamic (+322086)
Dhx36	42635_SexIndepDynamic (+157953)
Diaph3	21963_SexIndepDynamic (+840373)
Dio3	16329_SexIndepDynamic (-58115)
Dip2c	16780_SexIndepDynamic (-147969)
Diras2	18086_SexIndepDynamic (+350645), 18076_SexIndepDynamic (+470314), 18069_SexIndepDynamic (+508684), 18061_SexIndepDynamic (+619145)
Dkk2	44506_SexIndepDynamic (-439911), 44510_SexIndepDynamic (+394104)
Dlg1	26732_SexIndepDynamic (-106397), 26733_SexIndepDynamic (-104434)
Dlg2	61560_SexIndepDynamic (+476948)
Dlgap1	30589_SexIndepDynamic (-469608), 30601_SexIndepDynamic (+328723), 30602_SexIndepDynamic (+329075)
Dlx2	38416_SexIndepDynamic (-192833)
Dmbt1	62955_SexIndepDynamic (-46109), 62957_SexIndepDynamic (-19960)
Dmgdh	18979_SexIndepDynamic (+15500)
Dmrt2	34775_SexIndepDynamic (-50279)
Dmrt3	34775_SexIndepDynamic (+11601)
Dnah3	62502_SexIndepDynamic (+133806)
Dnajb12	5529_SexIndepDynamic (-105125), 5530_SexIndepDynamic (-102162)
Dnajc11	49611_SexIndepDynamic (+19714)
Dnajc13	70861_SexIndepDynamic (+85499)
Dnajc3	22178_SexIndepDynamic (+11121), 22179_SexIndepDynamic (+14226)
Dnase1l2	28788_SexIndepDynamic (+13835)
Dnase1l3	19682_SexIndepDynamic (+169689)
Dnase2b	44814_SexIndepDynamic (+28523)
Dnpep	1437_SexIndepDynamic (-20206)
Dock4	14447_SexIndepDynamic (+106302), 14449_SexIndepDynamic (+113112), 14451_SexIndepDynamic (+123224)
Dopey2	28009_SexIndepDynamic (+110221)
Dph6	39352_SexIndepDynamic (-133586)
Dpp9	30309_SexIndepDynamic (+7750)
Dpt	3345_SexIndepDynamic (-269846)
Dpyd	44158_SexIndepDynamic (+46743), 44162_SexIndepDynamic (+603845)
Dpysl3	32496_SexIndepDynamic (+142687)
Dram2	43894_SexIndepDynamic (-2674), 43895_SexIndepDynamic (-23)
Dscr3	28058_SexIndepDynamic (-17846)
Dsg2	31845_SexIndepDynamic (-4935)
Dst	321_SexIndepDynamic (+155923), 324_SexIndepDynamic (+226049)
Dupd1	20058_SexIndepDynamic (+164581)
Dusp23	3670_SexIndepDynamic (-22545)
Dusp4	64439_SexIndepDynamic (-368343), 64450_SexIndepDynamic (-184697)
Dusp6	7545_SexIndepDynamic (-91022), 7559_SexIndepDynamic (-36352)
Dydc2	20653_SexIndepDynamic (+39606)
Dync1li1	71357_SexIndepDynamic (+1630)
Dynlrb2	66906_SexIndepDynamic (-674701)
Dyrk1a	28058_SexIndepDynamic (-25334), 28067_SexIndepDynamic (+59111)
E2f6	13962_SexIndepDynamic (+30239), 13966_SexIndepDynamic (+53724)
E2f8	60502_SexIndepDynamic (+6970)
E330021D16Rik	58523_SexIndepDynamic (-51157)
Echdc3	36586_SexIndepDynamic (-121061), 36585_SexIndepDynamic (-118755), 36584_SexIndepDynamic (-109454)
Eci1	28788_SexIndepDynamic (+2587)
Eci2	17408_SexIndepDynamic (+3299)
Eci3	17408_SexIndepDynamic (-27018), 17406_SexIndepDynamic (+2374)
Ect2	42019_SexIndepDynamic (-2436), 42017_SexIndepDynamic (+7937)
Edc3	69252_SexIndepDynamic (+2640)
Eddm3b	20915_SexIndepDynamic (-8704)
Edn1	17718_SexIndepDynamic (-212756)
Eef1a1	70278_SexIndepDynamic (-39405)
Eepd1	68158_SexIndepDynamic (-191525)
Efcab10	14322_SexIndepDynamic (-83048)
Efemp1	9070_SexIndepDynamic (-158102)
Efna5	30459_SexIndepDynamic (-613755), 30428_SexIndepDynamic (+193759)
Egflam	22484_SexIndepDynamic (+262275)
Egfr	8729_SexIndepDynamic (-161482), 8737_SexIndepDynamic (-9653), 8745_SexIndepDynamic (+17510), 8747_SexIndepDynamic (+23048), 8752_SexIndepDynamic (+32062)
Egr1	32136_SexIndepDynamic (+6052)
Ehf	39092_SexIndepDynamic (+94674)
Eif1a	32574_SexIndepDynamic (+38964)
Eif2ak3	56241_SexIndepDynamic (+27888)
Eif4ebp3	32235_SexIndepDynamic (+1925)
Elac1	33337_SexIndepDynamic (-32967)
Elac2	10286_SexIndepDynamic (-391756)
Elf2	42391_SexIndepDynamic (-32482), 42382_SexIndepDynamic (+107958)
Elk3	7297_SexIndepDynamic (-111024)
Elk4	2447_SexIndepDynamic (-17209)
Ell	65271_SexIndepDynamic (+24412)
Elovl5	70230_SexIndepDynamic (+37739), 70234_SexIndepDynamic (+105010)
Elovl6	44396_SexIndepDynamic (-81471)
Eml4	30966_SexIndepDynamic (-9335), 30970_SexIndepDynamic (+26138), 30972_SexIndepDynamic (+132267)
Emp1	58517_SexIndepDynamic (+645297), 58518_SexIndepDynamic (+650951)
En1	2193_SexIndepDynamic (+52783)
Enkur	36857_SexIndepDynamic (+82745)
Eno4	36364_SexIndepDynamic (+128221)
Enpep	44396_SexIndepDynamic (-118195)
Enpp5	29832_SexIndepDynamic (-217528)
Epb41l2	5008_SexIndepDynamic (+259900)
Epb41l4a	32091_SexIndepDynamic (+226910), 32087_SexIndepDynamic (+512221)
Epb41l4b	46139_SexIndepDynamic (+5309), 46131_SexIndepDynamic (+29277), 46130_SexIndepDynamic (+29789)
Epgn	51719_SexIndepDynamic (+9487)
Epha2	49090_SexIndepDynamic (+23776)
Epha4	1456_SexIndepDynamic (+595570)
Eps15	47480_SexIndepDynamic (+37299)
Ereg	51719_SexIndepDynamic (-37666)
Ergic2	58992_SexIndepDynamic (+12662)
Eri1	64507_SexIndepDynamic (-86604), 64492_SexIndepDynamic (+77817)
Errfi1	49560_SexIndepDynamic (-54926)
Esco1	31547_SexIndepDynamic (+159346)
Esco2	21479_SexIndepDynamic (-3748)
Esr1	4484_SexIndepDynamic (-22257), 4474_SexIndepDynamic (+9307), 4468_SexIndepDynamic (+121437), 4467_SexIndepDynamic (+122175)
Esrrb	15665_SexIndepDynamic (+92335)
Etf1	32136_SexIndepDynamic (+66128)
Etnppl	44450_SexIndepDynamic (-207711), 44451_SexIndepDynamic (-176615)
Ets2	28103_SexIndepDynamic (+27029)
Etv6	58414_SexIndepDynamic (-75412)
Exd1	39505_SexIndepDynamic (-1195)
Exoc6	35286_SexIndepDynamic (-42489), 35287_SexIndepDynamic (-42158)
Exph5	69052_SexIndepDynamic (+69716)
Ext1	23288_SexIndepDynamic (+149698), 23276_SexIndepDynamic (+233080)
F2	38860_SexIndepDynamic (+3036)
F2rl2	19060_SexIndepDynamic (+185340)
F3	44224_SexIndepDynamic (-38681)
F5	3317_SexIndepDynamic (+84389)
F9	72237_SexIndepDynamic (+15204)
Fabp1	56267_SexIndepDynamic (-6298)
Fabp12	41819_SexIndepDynamic (-4267), 41818_SexIndepDynamic (-3360)
Fabp6	9324_SexIndepDynamic (-37027)
Fam105a	22839_SexIndepDynamic (-300903)
Fam107a	19768_SexIndepDynamic (-47344), 19759_SexIndepDynamic (+5486)
Fam110c	14252_SexIndepDynamic (-131351)
Fam131c	49090_SexIndepDynamic (-43204)
Fam133b	49846_SexIndepDynamic (-51618)
Fam135a	266_SexIndepDynamic (-7710)
Fam160a1	43036_SexIndepDynamic (-99096)
Fam184a	5442_SexIndepDynamic (-308207)
Fam19a1	57209_SexIndepDynamic (-178703), 57211_SexIndepDynamic (-173574)
Fam19a5	24887_SexIndepDynamic (-443124)
Fam212b	43872_SexIndepDynamic (+35460)
Fam213a	20653_SexIndepDynamic (-15680)
Fam214a	70150_SexIndepDynamic (-29169)
Fam228b	13682_SexIndepDynamic (+262)
Fam43a	26661_SexIndepDynamic (+193491)
Fam49b	23714_SexIndepDynamic (-103599), 23712_SexIndepDynamic (-92475)
Fam50b	17401_SexIndepDynamic (+54555)
Fam78b	3430_SexIndepDynamic (+245805)
Fam98b	39398_SexIndepDynamic (-126582)
Fancc	18517_SexIndepDynamic (+106378), 18506_SexIndepDynamic (+140653)
Far2	58992_SexIndepDynamic (+152296)
Farp1	22255_SexIndepDynamic (+215576), 22256_SexIndepDynamic (+216333)
Fas	35118_SexIndepDynamic (+150), 35120_SexIndepDynamic (+21928)
Fblim1	49116_SexIndepDynamic (+26090)
Fbp1	18517_SexIndepDynamic (-437012), 18506_SexIndepDynamic (-402737)
Fbxl17	30459_SexIndepDynamic (+4945)
Fbxl5	50768_SexIndepDynamic (-6356)
Fbxo18	36696_SexIndepDynamic (+58995)
Fbxo4	22405_SexIndepDynamic (+358988), 22402_SexIndepDynamic (+377657)
Fbxo48	8745_SexIndepDynamic (-181689), 8747_SexIndepDynamic (-176151), 8752_SexIndepDynamic (-167137)
Fdx1	69017_SexIndepDynamic (-65303), 69002_SexIndepDynamic (+1975)
Fermt1	40031_SexIndepDynamic (-549894)
Fermt2	20743_SexIndepDynamic (-14984)
Fetub	26289_SexIndepDynamic (+479), 26290_SexIndepDynamic (+1992)
Fezf1	55043_SexIndepDynamic (+104009)
Fga	42925_SexIndepDynamic (-3185), 42926_SexIndepDynamic (-189), 42927_SexIndepDynamic (+5358), 42929_SexIndepDynamic (+8764), 42931_SexIndepDynamic (+16449), 42932_SexIndepDynamic (+17138)
Fgb	42932_SexIndepDynamic (+6512), 42931_SexIndepDynamic (+7201), 42929_SexIndepDynamic (+14886), 42927_SexIndepDynamic (+18292)
Fgd2	29233_SexIndepDynamic (+38274)
Fgd6	7344_SexIndepDynamic (+38110)
Fgf20	64612_SexIndepDynamic (+14360)
Fgfr1	64218_SexIndepDynamic (-262492)
Fgg	42916_SexIndepDynamic (-2775)
Fggy	46825_SexIndepDynamic (+395978)
Fgl1	64719_SexIndepDynamic (-1814), 64718_SexIndepDynamic (-1061), 64717_SexIndepDynamic (-4), 64715_SexIndepDynamic (+12647), 64705_SexIndepDynamic (+94831)
Fh1	3718_SexIndepDynamic (+1826)
Fhdc1	42998_SexIndepDynamic (+49972)
Fkbp5	29138_SexIndepDynamic (+26178), 29136_SexIndepDynamic (+34470), 29129_SexIndepDynamic (+56479), 29128_SexIndepDynamic (+57220)
Flnb	19682_SexIndepDynamic (+6927)
Fmnl2	38023_SexIndepDynamic (+37297)
Fmo1	3278_SexIndepDynamic (-25654), 3267_SexIndepDynamic (+2734), 3266_SexIndepDynamic (+4490)
Fmo2	3283_SexIndepDynamic (-67825), 3278_SexIndepDynamic (+6510)
Fmo3	3289_SexIndepDynamic (-3298), 3288_SexIndepDynamic (-2011), 3283_SexIndepDynamic (+17990)
Fmo4	3267_SexIndepDynamic (-51265), 3266_SexIndepDynamic (-49509)
Fn1	1222_SexIndepDynamic (-379262), 1209_SexIndepDynamic (-221101), 1206_SexIndepDynamic (-155032), 1205_SexIndepDynamic (-154606), 1202_SexIndepDynamic (-70858)
Fndc3b	42054_SexIndepDynamic (+93660)
Fnip2	42842_SexIndepDynamic (+25018)
Fosl2	50395_SexIndepDynamic (-100354)
Foxa1	14669_SexIndepDynamic (+143543), 14668_SexIndepDynamic (+146459)
Foxa2	40307_SexIndepDynamic (+33334), 40299_SexIndepDynamic (+58193), 40290_SexIndepDynamic (+102320), 40286_SexIndepDynamic (+119857)
Foxd2	47521_SexIndepDynamic (+38620)
Foxk2	13581_SexIndepDynamic (+72952)
Foxn4	52629_SexIndepDynamic (+112177), 52628_SexIndepDynamic (+116633), 52624_SexIndepDynamic (+126014)
Foxo1	42442_SexIndepDynamic (+234012), 42449_SexIndepDynamic (+349294)
Foxq1	17271_SexIndepDynamic (-379111), 17272_SexIndepDynamic (-335026), 17274_SexIndepDynamic (-229175), 17276_SexIndepDynamic (-211779), 17277_SexIndepDynamic (-210958), 17292_SexIndepDynamic (-10832), 17293_SexIndepDynamic (-7775)
Foxred1	68374_SexIndepDynamic (-390)
Fras1	51889_SexIndepDynamic (-68725)
Frg1	64726_SexIndepDynamic (-399370)
Frrs1	44118_SexIndepDynamic (-31809)
Frrs1l	46139_SexIndepDynamic (-147737), 46131_SexIndepDynamic (-123769), 46130_SexIndepDynamic (-123257)
Fscn1	54299_SexIndepDynamic (-44965)
Fsip1	39413_SexIndepDynamic (-49464)
Fst	19637_SexIndepDynamic (-351336)
Fthl17a	72367_SexIndepDynamic (-937150), 72374_SexIndepDynamic (+43284)
Fto	65987_SexIndepDynamic (+65687), 66001_SexIndepDynamic (+181872), 66005_SexIndepDynamic (+216418)
Fubp1	44939_SexIndepDynamic (+18871)
Fut10	64351_SexIndepDynamic (+338057)
Fut8	15145_SexIndepDynamic (+110631), 15146_SexIndepDynamic (+259282), 15148_SexIndepDynamic (+263166), 15158_SexIndepDynamic (+713540), 15163_SexIndepDynamic (+970858)
Fut9	45353_SexIndepDynamic (+367788)
Fyb2	47147_SexIndepDynamic (-4719), 47154_SexIndepDynamic (+59388), 47163_SexIndepDynamic (+180695), 47166_SexIndepDynamic (+191208)
Fzd10	53529_SexIndepDynamic (-21319)
Fzd8	31490_SexIndepDynamic (-890053), 31498_SexIndepDynamic (-348647), 31504_SexIndepDynamic (-272724)
G2e3	14509_SexIndepDynamic (-74224)
G6pc	12221_SexIndepDynamic (-13746)
Gabpb1	39712_SexIndepDynamic (+27652)
Gadd45a	56218_SexIndepDynamic (-207266), 56217_SexIndepDynamic (-206797), 56200_SexIndepDynamic (+7924), 56195_SexIndepDynamic (+40924)
Gadd45g	18061_SexIndepDynamic (+65013), 18069_SexIndepDynamic (+175474), 18076_SexIndepDynamic (+213844), 18086_SexIndepDynamic (+333513)
Galm	30859_SexIndepDynamic (-31035)
Gan	66962_SexIndepDynamic (+1094)
Gap43	27184_SexIndepDynamic (-828978), 27181_SexIndepDynamic (-732312), 27180_SexIndepDynamic (-729283), 27167_SexIndepDynamic (+330340)
Garem1	31908_SexIndepDynamic (-75294), 31904_SexIndepDynamic (+72542)
Gas1	18408_SexIndepDynamic (-396868)
Gas6	63948_SexIndepDynamic (-23157)
Gata6	31581_SexIndepDynamic (+92338)
Gatsl3	8415_SexIndepDynamic (+10434)
Gbp11	52211_SexIndepDynamic (-10149), 52209_SexIndepDynamic (-1435)
Gbp7	44703_SexIndepDynamic (+33)
Gbx2	1791_SexIndepDynamic (+263046)
Gc	51598_SexIndepDynamic (+101876)
Gcm1	70230_SexIndepDynamic (-96855), 70234_SexIndepDynamic (-29584)
Gcnt2	17638_SexIndepDynamic (+30599), 17641_SexIndepDynamic (+53536), 17643_SexIndepDynamic (+56828)
Gcsh	66956_SexIndepDynamic (+1153)
Gda	34624_SexIndepDynamic (-4305)
Gdnf	22537_SexIndepDynamic (+277897)
Gemin8	72826_SexIndepDynamic (+132510)
Gfi1b	37224_SexIndepDynamic (+3304)
Gfod2	66411_SexIndepDynamic (-10472)
Gfra4	39901_SexIndepDynamic (+113523)
Ggh	45322_SexIndepDynamic (-23599)
Ghr	22405_SexIndepDynamic (-37355), 22402_SexIndepDynamic (-18686)
Ghsr	42054_SexIndepDynamic (+245428)
Gimd1	44510_SexIndepDynamic (-155329), 44514_SexIndepDynamic (+9007), 44515_SexIndepDynamic (+9564)
Gja10	45387_SexIndepDynamic (+83440)
Gk	72382_SexIndepDynamic (-51277)
Gk2	51932_SexIndepDynamic (-377958)
Gldc	34947_SexIndepDynamic (+63846)
Glis3	34843_SexIndepDynamic (+23020)
Glt28d2	43036_SexIndepDynamic (+42154)
Gm10036	31797_SexIndepDynamic (+825779), 31799_SexIndepDynamic (+830536)
Gm10076	22088_SexIndepDynamic (+121515)
Gm10192	46851_SexIndepDynamic (-563109)
Gm10234	57198_SexIndepDynamic (+380201), 57201_SexIndepDynamic (+388798)
Gm10277	10907_SexIndepDynamic (-192)
Gm10295	60983_SexIndepDynamic (-116083)
Gm10309	31178_SexIndepDynamic (+7945), 31161_SexIndepDynamic (+110675), 31147_SexIndepDynamic (+207340)
Gm10384	23050_SexIndepDynamic (-80951)
Gm10549	32087_SexIndepDynamic (+30822), 32091_SexIndepDynamic (+316133)
Gm10944	4615_SexIndepDynamic (+165616)
Gm11232	46499_SexIndepDynamic (-426703)
Gm12830	47521_SexIndepDynamic (+48556)
Gm13691	38684_SexIndepDynamic (+388331)
Gm14226	40563_SexIndepDynamic (+34712)
Gm15217	20760_SexIndepDynamic (-387048), 20769_SexIndepDynamic (-119187)
Gm16223	50726_SexIndepDynamic (+382297), 50727_SexIndepDynamic (+386317)
Gm16485	67797_SexIndepDynamic (-1261)
Gm340	35534_SexIndepDynamic (-86717)
Gm3443	34633_SexIndepDynamic (+77352)
Gm4070	62019_SexIndepDynamic (-277866)
Gm43302	52205_SexIndepDynamic (-222)
Gm4340	7612_SexIndepDynamic (+227486)
Gm4841	32842_SexIndepDynamic (+56267)
Gm4950	32639_SexIndepDynamic (+698026), 32634_SexIndepDynamic (+714982)
Gm4951	32842_SexIndepDynamic (+4925)
Gm5148	42252_SexIndepDynamic (-164238)
Gm5447	17271_SexIndepDynamic (+204855), 17272_SexIndepDynamic (+248940), 17274_SexIndepDynamic (+354791), 17276_SexIndepDynamic (+372187), 17277_SexIndepDynamic (+373008), 17292_SexIndepDynamic (+573134), 17293_SexIndepDynamic (+576191)
Gm6377	72566_SexIndepDynamic (+305992)
Gm7073	72242_SexIndepDynamic (+107264)
Gm815	34810_SexIndepDynamic (-62037)
Gm9747	1501_SexIndepDynamic (-73713), 1507_SexIndepDynamic (+1888)
Gm9833	41797_SexIndepDynamic (+35814), 41798_SexIndepDynamic (+39381), 41804_SexIndepDynamic (+85932)
Gm9920	23366_SexIndepDynamic (-86656), 23362_SexIndepDynamic (-40308), 23356_SexIndepDynamic (-19631)
Gmpr	17848_SexIndepDynamic (+443608), 17850_SexIndepDynamic (+451048)
Gnat3	49990_SexIndepDynamic (-99339)
Gng12	56195_SexIndepDynamic (+100085), 56200_SexIndepDynamic (+133085)
Golga5	15975_SexIndepDynamic (-16182)
Gpc1	1916_SexIndepDynamic (+70147)
Gpc4	72199_SexIndepDynamic (+20046)
Gpc5	22109_SexIndepDynamic (-126116)
Gpc6	22119_SexIndepDynamic (-477093)
Gpcpd1	39995_SexIndepDynamic (-17714)
Gpd1	25326_SexIndepDynamic (-1375)
Gphn	15145_SexIndepDynamic (-876959), 15146_SexIndepDynamic (-728308), 15148_SexIndepDynamic (-724424), 15158_SexIndepDynamic (-274050), 15163_SexIndepDynamic (-16732)
Gpm6b	72826_SexIndepDynamic (-41728)
Gpr108	30407_SexIndepDynamic (+5587)
Gpr135	14895_SexIndepDynamic (+194819)
Gpr151	32485_SexIndepDynamic (-211068), 32482_SexIndepDynamic (-139570)
Gpr176	39413_SexIndepDynamic (+66989)
Gpr182	8221_SexIndepDynamic (-3472)
Gpr31b	28565_SexIndepDynamic (+42161)
Gpr35	1930_SexIndepDynamic (-29269)
Gpx1	71109_SexIndepDynamic (-13229)
Gramd3	32756_SexIndepDynamic (+14130)
Grb10	8689_SexIndepDynamic (+75047), 8688_SexIndepDynamic (+76349), 8683_SexIndepDynamic (+104457), 8682_SexIndepDynamic (+106826)
Grb14	38241_SexIndepDynamic (-98419)
Greb1l	31547_SexIndepDynamic (+125827)
Grhl1	14062_SexIndepDynamic (+21050)
Gria3	72110_SexIndepDynamic (-81214)
Grik1	27794_SexIndepDynamic (+342881), 27793_SexIndepDynamic (+343945)
Grin2b	58518_SexIndepDynamic (+159629), 58517_SexIndepDynamic (+165283)
Grm1	4615_SexIndepDynamic (+235392)
Grm5	61477_SexIndepDynamic (+659614)
Grm8	55107_SexIndepDynamic (+5612), 55105_SexIndepDynamic (+66836), 55100_SexIndepDynamic (+166498)
Gsdmc	23693_SexIndepDynamic (+448167)
Gsta3	217_SexIndepDynamic (+12425)
Gstm1	43953_SexIndepDynamic (+2806)
Gstm2	43953_SexIndepDynamic (-28714)
Gtdc1	37885_SexIndepDynamic (-60439)
Gtf2e2	64391_SexIndepDynamic (+100077), 64397_SexIndepDynamic (+124106)
Gtf3c5	37224_SexIndepDynamic (-35362)
Gtpbp3	65361_SexIndepDynamic (+7250)
Gtpbp4	16773_SexIndepDynamic (-65606), 16770_SexIndepDynamic (-61489)
Gucd1	6048_SexIndepDynamic (+12764), 6041_SexIndepDynamic (+21626)
Gulo	21497_SexIndepDynamic (+26455)
Gypa	65566_SexIndepDynamic (-204574)
H1fx	56775_SexIndepDynamic (-46175)
H6pd	49462_SexIndepDynamic (+9398), 49461_SexIndepDynamic (+9889)
Hacd3	69638_SexIndepDynamic (+3917)
Hadhb	50292_SexIndepDynamic (+33073)
Hamp	59986_SexIndepDynamic (-158)
Hao1	40046_SexIndepDynamic (+33488)
Hc	37688_SexIndepDynamic (-2401)
Hcn1	19664_SexIndepDynamic (+76729)
Hdc	39712_SexIndepDynamic (-29238)
Heca	4715_SexIndepDynamic (-56309)
Helt	64820_SexIndepDynamic (-114633), 64811_SexIndepDynamic (-68458)
Hemk1	70975_SexIndepDynamic (+30171), 70972_SexIndepDynamic (+40106)
Herpud2	68154_SexIndepDynamic (-21544)
Hes1	26569_SexIndepDynamic (-161664), 26595_SexIndepDynamic (+45327), 26606_SexIndepDynamic (+173720)
Hfe	17044_SexIndepDynamic (+2024)
Hhex	35286_SexIndepDynamic (+75042), 35287_SexIndepDynamic (+75373)
Hhip	65566_SexIndepDynamic (-231465)
Hid1	13030_SexIndepDynamic (-6580)
Hif1a	15020_SexIndepDynamic (+22886)
Hipk2	55540_SexIndepDynamic (+52095), 55532_SexIndepDynamic (+106280)
Hist1h2be	17031_SexIndepDynamic (+27813)
Hist1h4c	17044_SexIndepDynamic (-10376)
Hist1h4d	17031_SexIndepDynamic (+11713)
Hivep1	17718_SexIndepDynamic (+36493)
Hivep2	4665_SexIndepDynamic (+64403)
Hmbox1	21421_SexIndepDynamic (+55133)
Hmgb1	54656_SexIndepDynamic (+1463)
Hmgcs2	43632_SexIndepDynamic (-30355)
Hmgn3	70334_SexIndepDynamic (+130891)
Hnf1b	11257_SexIndepDynamic (+46199), 11258_SexIndepDynamic (+55058)
Hnf4a	40948_SexIndepDynamic (+49231)
Hnrnpll	30859_SexIndepDynamic (-34102)
Hook1	46825_SexIndepDynamic (-13755)
Hps3	41956_SexIndepDynamic (+62259)
Hpx	61998_SexIndepDynamic (-524)
Hrg	26290_SexIndepDynamic (-30698)
Hs1bp3	13761_SexIndepDynamic (+20793)
Hs2st1	44738_SexIndepDynamic (+123744)
Hs3st3a1	10286_SexIndepDynamic (+151950)
Hs3st3b1	10250_SexIndepDynamic (+23281), 10248_SexIndepDynamic (+25243)
Hs6st1	378_SexIndepDynamic (+25439)
Hsd17b12	39013_SexIndepDynamic (+113581)
Hsd17b6	8252_SexIndepDynamic (-2967)
Hsd3b1	43682_SexIndepDynamic (-16)
Hsf2bp	29404_SexIndepDynamic (+160432), 29402_SexIndepDynamic (+163400)
Hsp90ab1	29860_SexIndepDynamic (+6256)
Hspb8	52795_SexIndepDynamic (-12493), 52794_SexIndepDynamic (-1004), 52789_SexIndepDynamic (+14757)
Htra1	62955_SexIndepDynamic (+49768), 62957_SexIndepDynamic (+75917)
Ice2	69865_SexIndepDynamic (-216491), 69867_SexIndepDynamic (-169857), 69886_SexIndepDynamic (-63407), 69896_SexIndepDynamic (+44757)
Id2	14146_SexIndepDynamic (-775905), 14108_SexIndepDynamic (-85388)
Id3	48692_SexIndepDynamic (-26247), 48697_SexIndepDynamic (-3257)
Ido2	64184_SexIndepDynamic (+119408)
Ier3	29676_SexIndepDynamic (-44661), 29677_SexIndepDynamic (-44223)
Ifi47	9483_SexIndepDynamic (+10440)
Ifitm2	63325_SexIndepDynamic (-221)
Ifnk	45441_SexIndepDynamic (-185517), 45453_SexIndepDynamic (-102900), 45454_SexIndepDynamic (-102316)
Ifrd1	14421_SexIndepDynamic (+2829)
Ift57	27345_SexIndepDynamic (+70804), 27346_SexIndepDynamic (+71292), 27347_SexIndepDynamic (+76403)
Igf1	7092_SexIndepDynamic (-313487), 7108_SexIndepDynamic (-155682), 7111_SexIndepDynamic (-141346), 7125_SexIndepDynamic (+3268), 7127_SexIndepDynamic (+12107), 7128_SexIndepDynamic (+12459), 7129_SexIndepDynamic (+13728), 7134_SexIndepDynamic (+37413), 7135_SexIndepDynamic (+42047), 7136_SexIndepDynamic (+42488), 7139_SexIndepDynamic (+46630), 7143_SexIndepDynamic (+55601)
Igfbp1	8569_SexIndepDynamic (-61926)
Igsf23	59522_SexIndepDynamic (+17413)
Igtp	9927_SexIndepDynamic (-15711)
Iigp1	32853_SexIndepDynamic (+3917), 32856_SexIndepDynamic (+9756)
Ikbke	2395_SexIndepDynamic (-199346)
Il13ra1	72038_SexIndepDynamic (+380)
Il15ra	36696_SexIndepDynamic (+12810)
Il1f6	36889_SexIndepDynamic (-27385)
Il1f9	36889_SexIndepDynamic (+1557)
Il1r1	542_SexIndepDynamic (-61587), 543_SexIndepDynamic (-60633), 545_SexIndepDynamic (-52879), 546_SexIndepDynamic (-49472)
Il1r2	542_SexIndepDynamic (+78725), 543_SexIndepDynamic (+79679), 545_SexIndepDynamic (+87433), 546_SexIndepDynamic (+90840)
Il33	34928_SexIndepDynamic (-45848)
Il6st	19536_SexIndepDynamic (-157693), 19542_SexIndepDynamic (-120664), 19546_SexIndepDynamic (-83489)
Ildr2	3417_SexIndepDynamic (+12241), 3418_SexIndepDynamic (+24770), 3419_SexIndepDynamic (+25804), 3420_SexIndepDynamic (+27079)
Immp2l	14447_SexIndepDynamic (-471735), 14449_SexIndepDynamic (-464925), 14451_SexIndepDynamic (-454813), 14462_SexIndepDynamic (+57973), 14463_SexIndepDynamic (+65986)
Immt	56298_SexIndepDynamic (+9502)
Inhba	16861_SexIndepDynamic (+57445), 16865_SexIndepDynamic (+268306), 16866_SexIndepDynamic (+268891), 16869_SexIndepDynamic (+304093), 16870_SexIndepDynamic (+305034)
Ino80d	997_SexIndepDynamic (+214709)
Inpp1	702_SexIndepDynamic (+12486)
Inpp5f	62880_SexIndepDynamic (+11483)
Insc	62320_SexIndepDynamic (+205)
Insig2	2193_SexIndepDynamic (+672823)
Insr	63606_SexIndepDynamic (+51994)
Ints14	69638_SexIndepDynamic (+56968)
Ints7	4288_SexIndepDynamic (+13214), 4289_SexIndepDynamic (+53133)
Ipmk	5979_SexIndepDynamic (+28489)
Ipo8	58997_SexIndepDynamic (+238)
Iqcg	26839_SexIndepDynamic (-2751)
Iqgap2	19067_SexIndepDynamic (-30889), 19060_SexIndepDynamic (+9729)
Iqsec1	56987_SexIndepDynamic (-30110)
Iqub	55062_SexIndepDynamic (+252099)
Irak2	57582_SexIndepDynamic (+11049)
Irf2bp2	67666_SexIndepDynamic (-316151), 67628_SexIndepDynamic (-57690)
Irf2bpl	15685_SexIndepDynamic (+67666)
Irf5	55186_SexIndepDynamic (-2650)
Irgm2	9935_SexIndepDynamic (+1082)
Irs1	1507_SexIndepDynamic (+56416)
Irs2	63795_SexIndepDynamic (-132370), 63787_SexIndepDynamic (-47361), 63784_SexIndepDynamic (-3921), 63767_SexIndepDynamic (+71578), 63745_SexIndepDynamic (+568706)
Irx3	66005_SexIndepDynamic (+271704), 66001_SexIndepDynamic (+306250), 65987_SexIndepDynamic (+422435)
Isyna1	65271_SexIndepDynamic (-30394)
Itch	40575_SexIndepDynamic (-48778)
Itga4	38631_SexIndepDynamic (+123968)
Itga6	38416_SexIndepDynamic (-47391)
Itgb1	67731_SexIndepDynamic (-222181), 67741_SexIndepDynamic (-205994)
Itih2	36638_SexIndepDynamic (-3544), 36637_SexIndepDynamic (-981)
Itih3	20395_SexIndepDynamic (-1911), 20390_SexIndepDynamic (+17155), 20389_SexIndepDynamic (+17634)
Itih4	20389_SexIndepDynamic (+19650), 20390_SexIndepDynamic (+20129)
Itpr2	58923_SexIndepDynamic (+374861), 58922_SexIndepDynamic (+376343)
Itsn1	27896_SexIndepDynamic (+6951), 27905_SexIndepDynamic (+55177), 27912_SexIndepDynamic (+99963)
Jade2	9672_SexIndepDynamic (-58723), 9660_SexIndepDynamic (+50190)
Jag1	40111_SexIndepDynamic (-39596), 40108_SexIndepDynamic (+110007)
Jarid2	17802_SexIndepDynamic (-321549), 17808_SexIndepDynamic (-279153)
Jph4	21028_SexIndepDynamic (-30340)
Kansl1	12450_SexIndepDynamic (+49089)
Kap	58414_SexIndepDynamic (-106621)
Kat6b	20058_SexIndepDynamic (+50141)
Katnal1	54656_SexIndepDynamic (-122930)
Kbtbd2	56100_SexIndepDynamic (+78451)
Kbtbd8	57169_SexIndepDynamic (-334014)
Kcmf1	56427_SexIndepDynamic (+89989), 56426_SexIndepDynamic (+96051)
Kcnd2	55000_SexIndepDynamic (+590838)
Kcne1	27946_SexIndepDynamic (-69806), 27944_SexIndepDynamic (-48500), 27942_SexIndepDynamic (-41866)
Kcng1	41337_SexIndepDynamic (-251078)
Kcnh8	30224_SexIndepDynamic (-872859)
Kcnj12	10107_SexIndepDynamic (-88847), 10112_SexIndepDynamic (-79826)
Kcnj6	28067_SexIndepDynamic (+368575)
Kcnk3	50322_SexIndepDynamic (+29885)
Kcnq1	63480_SexIndepDynamic (+201005)
Kcnt2	2858_SexIndepDynamic (+135063), 2859_SexIndepDynamic (+160633), 2861_SexIndepDynamic (+169600)
Kctd17	24277_SexIndepDynamic (-11488)
Kdelc2	69052_SexIndepDynamic (-12637)
Kdm3b	32130_SexIndepDynamic (+2164)
Keg1	34452_SexIndepDynamic (-44)
Khdc1a	217_SexIndepDynamic (-96627)
Kif13b	21421_SexIndepDynamic (+189415)
Kif16b	40139_SexIndepDynamic (+903586)
Kif6	30185_SexIndepDynamic (+529375)
Klb	51117_SexIndepDynamic (+8817)
Klf10	23111_SexIndepDynamic (-170191)
Klf11	14062_SexIndepDynamic (-58034)
Klf13	60652_SexIndepDynamic (+51395)
Klf14	55288_SexIndepDynamic (-232557), 55284_SexIndepDynamic (-225707)
Klf4	46100_SexIndepDynamic (-217757), 46085_SexIndepDynamic (+179192)
Klf6	16739_SexIndepDynamic (-57311), 16741_SexIndepDynamic (-19865), 16746_SexIndepDynamic (+198467)
Klhl14	31908_SexIndepDynamic (+276936)
Klhl25	61098_SexIndepDynamic (-191878)
Klhl8	52143_SexIndepDynamic (+122336)
Kmt2e	50088_SexIndepDynamic (+7643)
Kng1	26308_SexIndepDynamic (-1957)
Krr1	7737_SexIndepDynamic (-462034), 7741_SexIndepDynamic (-428617), 7742_SexIndepDynamic (-427904)
Lacc1	21911_SexIndepDynamic (+19132), 21875_SexIndepDynamic (+406411)
Lama2	5027_SexIndepDynamic (+621022)
Lancl1	1102_SexIndepDynamic (-79136)
Larp4b	16770_SexIndepDynamic (-36399), 16773_SexIndepDynamic (-32282), 16780_SexIndepDynamic (+35059)
Lbh	30672_SexIndepDynamic (-13918)
Lcmt1	62613_SexIndepDynamic (+27875)
Lcn2	37513_SexIndepDynamic (-52)
Lcor	35534_SexIndepDynamic (+13016)
Lcp1	21816_SexIndepDynamic (+14742), 21821_SexIndepDynamic (+96952)
Lctl	69586_SexIndepDynamic (-66844)
Ldlrad1	47324_SexIndepDynamic (+12520)
Ldlrad3	39071_SexIndepDynamic (-196345)
Ldoc1l	24739_SexIndepDynamic (-82358)
Leap2	9736_SexIndepDynamic (+9045)
Lect2	18292_SexIndepDynamic (-23227)
Lekr1	42671_SexIndepDynamic (+192175), 42672_SexIndepDynamic (+192972), 42681_SexIndepDynamic (+269056)
Lepr	47043_SexIndepDynamic (+24622)
Lgmn	15975_SexIndepDynamic (-13915)
Lgr4	39289_SexIndepDynamic (+41602), 39290_SexIndepDynamic (+42152)
Lgr5	7805_SexIndepDynamic (-192495)
Lgsn	291_SexIndepDynamic (-156795), 292_SexIndepDynamic (-142311), 296_SexIndepDynamic (-81850), 300_SexIndepDynamic (-22282)
Lhx4	3083_SexIndepDynamic (-67914), 3079_SexIndepDynamic (-53155)
Lifr	22484_SexIndepDynamic (+6517)
Lin54	52033_SexIndepDynamic (+76215)
Lipc	69979_SexIndepDynamic (-8025), 69967_SexIndepDynamic (+45606), 69962_SexIndepDynamic (+92333)
Lipe	59619_SexIndepDynamic (-15110)
Litaf	25834_SexIndepDynamic (+67174)
Lix1	28668_SexIndepDynamic (-26866)
Lman1	33188_SexIndepDynamic (+3127)
Lmln	26839_SexIndepDynamic (-3580)
Lmo4	44738_SexIndepDynamic (-244120)
Lmx1a	3468_SexIndepDynamic (+673076)
Lonp2	65844_SexIndepDynamic (-25004), 65845_SexIndepDynamic (-24445)
Lonrf1	64525_SexIndepDynamic (-2265)
Loxl2	21603_SexIndepDynamic (+73774), 21604_SexIndepDynamic (+74271)
Lpar6	21743_SexIndepDynamic (-75452)
Lpgat1	4288_SexIndepDynamic (-128857), 4289_SexIndepDynamic (-88938)
Lpin1	13950_SexIndepDynamic (-41020)
Lpin2	30628_SexIndepDynamic (-39502)
Lpp	26428_SexIndepDynamic (-28967), 26445_SexIndepDynamic (+83691), 26458_SexIndepDynamic (+434972), 26476_SexIndepDynamic (+673788)
Lpxn	34460_SexIndepDynamic (+7339)
Lrfn2	30130_SexIndepDynamic (-434222), 30149_SexIndepDynamic (+333221)
Lrfn4	33914_SexIndepDynamic (+15348)
Lrg1	30292_SexIndepDynamic (-1888)
Lrig1	57169_SexIndepDynamic (-83568), 57157_SexIndepDynamic (+9765), 57155_SexIndepDynamic (+12443), 57150_SexIndepDynamic (+30575)
Lrig2	43828_SexIndepDynamic (-21529)
Lrig3	8108_SexIndepDynamic (+34873)
Lrp2bp	64800_SexIndepDynamic (+285), 64801_SexIndepDynamic (+800)
Lrp6	58454_SexIndepDynamic (+2200)
Lrrc10	7827_SexIndepDynamic (-48891)
Lrrc4	55141_SexIndepDynamic (+97637)
Lrrc42	47324_SexIndepDynamic (+31832)
Lrrc74a	15685_SexIndepDynamic (+80732)
Lrrc75a	10197_SexIndepDynamic (+2262)
Lrrc8b	52211_SexIndepDynamic (-61697)
Lrrfip2	71292_SexIndepDynamic (+454)
Lrrn3	14463_SexIndepDynamic (+395675), 14462_SexIndepDynamic (+403688)
Lrtm1	20291_SexIndepDynamic (-379004)
Lrtm2	57858_SexIndepDynamic (-74896), 57854_SexIndepDynamic (-68861)
Lsamp	27167_SexIndepDynamic (+477453)
Lsmem1	14421_SexIndepDynamic (-21045)
Lta4h	7297_SexIndepDynamic (-31237)
Ly6a	23977_SexIndepDynamic (-9691)
Ly6c1	23977_SexIndepDynamic (+41505)
Ly6f	23986_SexIndepDynamic (+37843), 23987_SexIndepDynamic (+41069), 23991_SexIndepDynamic (+48982), 23993_SexIndepDynamic (+88027), 23997_SexIndepDynamic (+116855), 24000_SexIndepDynamic (+133350)
Ly6l	23986_SexIndepDynamic (-143193), 23987_SexIndepDynamic (-139967), 23991_SexIndepDynamic (-132054), 23993_SexIndepDynamic (-93009), 23997_SexIndepDynamic (-64181), 24000_SexIndepDynamic (-47686)
Ly86	17515_SexIndepDynamic (+325977)
Lyn	45030_SexIndepDynamic (+153)
Lypd1	2231_SexIndepDynamic (-55820)
Lyplal1	4105_SexIndepDynamic (-291940)
Lyrm1	62502_SexIndepDynamic (+65079)
Lyve1	62147_SexIndepDynamic (-90376)
Lyzl1	31353_SexIndepDynamic (+100520)
Maf	66906_SexIndepDynamic (-123218), 66868_SexIndepDynamic (+462555)
Magi1	57116_SexIndepDynamic (+117047)
Magi2	50017_SexIndepDynamic (+853024)
Magi3	43814_SexIndepDynamic (-872), 43810_SexIndepDynamic (+77505)
Mal2	23322_SexIndepDynamic (+15759)
Maml3	42415_SexIndepDynamic (+87268)
Man1a	5442_SexIndepDynamic (+16709)
Man2a1	30505_SexIndepDynamic (+144964)
Map2k3	10107_SexIndepDynamic (+1684), 10112_SexIndepDynamic (+10705)
Map2k4	10299_SexIndepDynamic (+33893)
Map3k14	12399_SexIndepDynamic (+5242)
Map3k20	38435_SexIndepDynamic (-129078)
Map3k8	31353_SexIndepDynamic (+86601)
Map4k3	30910_SexIndepDynamic (-49750)
Mapt	12450_SexIndepDynamic (+161618)
Mast2	47589_SexIndepDynamic (-125)
Mast4	19316_SexIndepDynamic (+457110)
Mat1a	20676_SexIndepDynamic (+12727)
Mbl1	20685_SexIndepDynamic (-10598)
Mbnl2	22209_SexIndepDynamic (+80034)
Mboat1	17241_SexIndepDynamic (+97003), 17242_SexIndepDynamic (+98799)
Mcf2	72242_SexIndepDynamic (-197568), 72237_SexIndepDynamic (+132975)
Mcl1	43448_SexIndepDynamic (+10306)
Mcm10	36513_SexIndepDynamic (-22663)
Mcmbp	62880_SexIndepDynamic (+117652)
Mcmdc2	72_SexIndepDynamic (+23386), 76_SexIndepDynamic (+39061)
Mctp2	60983_SexIndepDynamic (+839027)
Mcub	44440_SexIndepDynamic (-88724)
Mcur1	17760_SexIndepDynamic (+28563)
Mdfic	54930_SexIndepDynamic (+73180)
Me2	33342_SexIndepDynamic (-26767), 33337_SexIndepDynamic (+27946)
Mecom	42117_SexIndepDynamic (-240460)
Med13	11385_SexIndepDynamic (-23399)
Med30	23276_SexIndepDynamic (+400634), 23288_SexIndepDynamic (+484016)
Memo1	30735_SexIndepDynamic (+49386)
Mep1b	31904_SexIndepDynamic (+156811)
Met	54971_SexIndepDynamic (+83115)
Metap2	7329_SexIndepDynamic (-8273)
Mettl15	39262_SexIndepDynamic (+513311)
Mfap3l	65011_SexIndepDynamic (-97667)
Mfhas1	64507_SexIndepDynamic (-5661)
Mfsd2a	47904_SexIndepDynamic (+2223)
Mfsd6	702_SexIndepDynamic (-77740)
Mgarp	42391_SexIndepDynamic (+23500)
Mgat5	2250_SexIndepDynamic (+150558)
Mgme1	40186_SexIndepDynamic (-87316), 40194_SexIndepDynamic (-13890)
Mgst2	42415_SexIndepDynamic (+356444)
Mical3	57987_SexIndepDynamic (-168058), 57954_SexIndepDynamic (+75148)
Micu1	5529_SexIndepDynamic (+71851), 5530_SexIndepDynamic (+74814)
Mindy3	36720_SexIndepDynamic (-479891)
Minpp1	35062_SexIndepDynamic (+61801)
Mipol1	14668_SexIndepDynamic (+169216), 14669_SexIndepDynamic (+172132)
Mkl2	25925_SexIndepDynamic (+73967)
Mkln1	55284_SexIndepDynamic (-214038), 55288_SexIndepDynamic (-207188)
Mmadhc	37975_SexIndepDynamic (-846144), 37966_SexIndepDynamic (-687380), 37965_SexIndepDynamic (-685958), 37964_SexIndepDynamic (-671835)
Mmgt2	10197_SexIndepDynamic (-2574)
Mocs1	30149_SexIndepDynamic (-162810)
Mocs2	19637_SexIndepDynamic (-8204)
Morc3	28009_SexIndepDynamic (-9993)
Mpdz	46586_SexIndepDynamic (-848845), 46567_SexIndepDynamic (-71992)
Mpnd	30269_SexIndepDynamic (-2025)
Mpp4	863_SexIndepDynamic (-38097)
Mpp6	55799_SexIndepDynamic (+65669), 55805_SexIndepDynamic (+144630)
Mpst	24277_SexIndepDynamic (+10036)
Mrap	27841_SexIndepDynamic (+41466)
Mreg	1222_SexIndepDynamic (+179874), 1209_SexIndepDynamic (+338035), 1206_SexIndepDynamic (+404104), 1205_SexIndepDynamic (+404530), 1202_SexIndepDynamic (+488278)
Mrgprg	63513_SexIndepDynamic (+15085)
Mrnip	9560_SexIndepDynamic (+22617)
Mro	33342_SexIndepDynamic (-17226)
Mrpl1	51889_SexIndepDynamic (+95737)
Mrpl14	29930_SexIndepDynamic (+286683)
Mrpl15	11_SexIndepDynamic (+271536)
Mrpl22	9927_SexIndepDynamic (+12184)
Mrpl42	7436_SexIndepDynamic (+62575), 7434_SexIndepDynamic (+71355), 7433_SexIndepDynamic (+72081), 7432_SexIndepDynamic (+72613), 7431_SexIndepDynamic (+75421)
Mrpl45	11863_SexIndepDynamic (-13378), 11864_SexIndepDynamic (-6186)
Mrps18a	29958_SexIndepDynamic (+28682)
Mrps30	19664_SexIndepDynamic (+708043)
Mrps7	13053_SexIndepDynamic (-1417)
Mrvi1	62147_SexIndepDynamic (+29132)
Msr1	64612_SexIndepDynamic (-629915)
Msra	21389_SexIndepDynamic (+220433)
Msx1	50672_SexIndepDynamic (-135911)
Mt1	66111_SexIndepDynamic (-5287), 66112_SexIndepDynamic (-58)
Mt2	66111_SexIndepDynamic (+1306)
Mta1	16575_SexIndepDynamic (+8400)
Mthfd1	15094_SexIndepDynamic (+48346)
Mthfd1l	4500_SexIndepDynamic (+68776)
Mthfs	70436_SexIndepDynamic (+53265)
Mtmr11	43485_SexIndepDynamic (-28474)
Mtmr12	22690_SexIndepDynamic (-10535)
Mtss1	23542_SexIndepDynamic (-59400), 23501_SexIndepDynamic (+89380)
Mtus1	64715_SexIndepDynamic (-147715), 64705_SexIndepDynamic (-65531)
Muc4	26819_SexIndepDynamic (-38839)
Mustn1	20375_SexIndepDynamic (-9951)
Myc	23619_SexIndepDynamic (-991167), 23623_SexIndepDynamic (-886767), 23624_SexIndepDynamic (-886208), 23660_SexIndepDynamic (+176979), 23662_SexIndepDynamic (+219140), 23664_SexIndepDynamic (+231525), 23665_SexIndepDynamic (+237518), 23680_SexIndepDynamic (+359934), 23681_SexIndepDynamic (+360882), 23682_SexIndepDynamic (+364839), 23684_SexIndepDynamic (+548121), 23687_SexIndepDynamic (+758822)
Myct1	4474_SexIndepDynamic (-972400), 4468_SexIndepDynamic (-860270), 4467_SexIndepDynamic (-859532)
Mydgf	30309_SexIndepDynamic (-27219)
Myh9	24248_SexIndepDynamic (-70125)
Myo16	63745_SexIndepDynamic (+167180), 63767_SexIndepDynamic (+664308)
Myo5b	33371_SexIndepDynamic (+204279)
Myocd	10299_SexIndepDynamic (-484463)
Myom1	30628_SexIndepDynamic (+145606)
Myzap	70014_SexIndepDynamic (-71297)
Mzt2	25993_SexIndepDynamic (-121158)
N4bp1	65862_SexIndepDynamic (+127742)
Nab1	695_SexIndepDynamic (-1227)
Naif1	37518_SexIndepDynamic (-41452)
Nampt	14286_SexIndepDynamic (-141412)
Nat10	39139_SexIndepDynamic (+177762)
Nat8	56628_SexIndepDynamic (-31919)
Nat8f2	56628_SexIndepDynamic (+5157)
Nav2	60535_SexIndepDynamic (+95700)
Ncald	23064_SexIndepDynamic (+334613)
Nceh1	42021_SexIndepDynamic (+5662)
Nckap5	2231_SexIndepDynamic (+524893)
Ncoa2	117_SexIndepDynamic (-93116)
Ncoa3	41099_SexIndepDynamic (-72763)
Ncoa6	40600_SexIndepDynamic (+983)
Ncor2	53437_SexIndepDynamic (-107137), 53402_SexIndepDynamic (+97739)
Ndfip1	32348_SexIndepDynamic (+9251)
Ndfip2	22075_SexIndepDynamic (-2752)
Ndufb3	832_SexIndepDynamic (+24211)
Ndufb9	23501_SexIndepDynamic (+58836)
Neb	37994_SexIndepDynamic (-33837), 37991_SexIndepDynamic (+19408)
Nectin3	27329_SexIndepDynamic (-353652)
Nedd4l	33126_SexIndepDynamic (+78433), 33135_SexIndepDynamic (+132247), 33158_SexIndepDynamic (+309323)
Nek6	37820_SexIndepDynamic (+7410), 37825_SexIndepDynamic (+23030)
Nek7	2811_SexIndepDynamic (+12775)
Nek9	15600_SexIndepDynamic (+35896)
Nelfe	29598_SexIndepDynamic (+133)
Neu3	61788_SexIndepDynamic (+21105)
Neurl1a	35938_SexIndepDynamic (+159004)
Nexn	44939_SexIndepDynamic (+36930)
Nfasc	2503_SexIndepDynamic (+93616)
Nfatc2	41337_SexIndepDynamic (+58050)
Nfe2l3	55837_SexIndepDynamic (-395957)
Nfia	46851_SexIndepDynamic (-31333)
Nfib	46586_SexIndepDynamic (+213656), 46567_SexIndepDynamic (+990509)
Nfyb	6931_SexIndepDynamic (-31287)
Nid2	19935_SexIndepDynamic (+56595)
Nifk	2101_SexIndepDynamic (+47515)
Ninj2	57907_SexIndepDynamic (+98062)
Nipsnap3b	46000_SexIndepDynamic (+106910), 46010_SexIndepDynamic (+134981)
Nkpd1	59463_SexIndepDynamic (+42118)
Nmur1	1612_SexIndepDynamic (-109679)
Nnmt	68912_SexIndepDynamic (-193665), 68892_SexIndepDynamic (-118806)
Nobox	55641_SexIndepDynamic (+17025)
Noct	42382_SexIndepDynamic (+8161)
Nol10	13991_SexIndepDynamic (+102256), 14000_SexIndepDynamic (+158344)
Nol11	12652_SexIndepDynamic (-238958), 12620_SexIndepDynamic (-15595)
Nol4l	40497_SexIndepDynamic (-67614), 40495_SexIndepDynamic (-62925)
Nos1ap	3516_SexIndepDynamic (+133328), 3513_SexIndepDynamic (+161585), 3512_SexIndepDynamic (+167389)
Nostrin	38313_SexIndepDynamic (-202938), 38314_SexIndepDynamic (-199883), 38317_SexIndepDynamic (-116566)
Nov	23322_SexIndepDynamic (-158577)
Npas1	59333_SexIndepDynamic (-100128)
Npepps	11864_SexIndepDynamic (-28892), 11863_SexIndepDynamic (-21700)
Npffr1	5657_SexIndepDynamic (+10625)
Npvf	55837_SexIndepDynamic (-382274)
Npy5r	65110_SexIndepDynamic (+100465)
Nr1h4	7201_SexIndepDynamic (-59271)
Nr2c1	7344_SexIndepDynamic (-73912)
Nr3c1	32425_SexIndepDynamic (+120734)
Nrep	32081_SexIndepDynamic (+27400), 32080_SexIndepDynamic (+29857), 32076_SexIndepDynamic (+111845), 32075_SexIndepDynamic (+126461), 32074_SexIndepDynamic (+128002)
Nrg1	64352_SexIndepDynamic (-62877), 64351_SexIndepDynamic (+392815)
Nrg4	69121_SexIndepDynamic (-6411)
Nrk	72633_SexIndepDynamic (+123875), 72635_SexIndepDynamic (+126832)
Nrp1	67731_SexIndepDynamic (+104400), 67741_SexIndepDynamic (+120587)
Nrp2	997_SexIndepDynamic (+195856)
Nsg1	50674_SexIndepDynamic (+82980)
Nsmaf	45082_SexIndepDynamic (-454389)
Nsmce2	23562_SexIndepDynamic (+106819), 23563_SexIndepDynamic (+137504), 23566_SexIndepDynamic (+178412)
Nsun7	51178_SexIndepDynamic (-164009)
Nt5dc3	7060_SexIndepDynamic (+144786)
Nt5e	70415_SexIndepDynamic (+1285)
Ntan1	25948_SexIndepDynamic (+47607)
Ntf3	58226_SexIndepDynamic (+57560), 58223_SexIndepDynamic (+132880)
Ntrk3	61134_SexIndepDynamic (+791214)
Ntsr2	13950_SexIndepDynamic (-22680)
Nubpl	14555_SexIndepDynamic (+374086)
Nucks1	2428_SexIndepDynamic (+7309)
Nudt7	66814_SexIndepDynamic (-2241)
Nufip1	21859_SexIndepDynamic (+39045)
Nup160	38785_SexIndepDynamic (-116738)
Nup210	56987_SexIndepDynamic (+370190)
Oat	62998_SexIndepDynamic (+4767)
Odc1	13991_SexIndepDynamic (-94138), 14000_SexIndepDynamic (-38050)
Ofcc1	17606_SexIndepDynamic (+921331)
Oit1	19771_SexIndepDynamic (-52260), 19769_SexIndepDynamic (-19897), 19768_SexIndepDynamic (+21640)
Olfm2	67927_SexIndepDynamic (-12409)
Olfm3	44056_SexIndepDynamic (+531365), 44057_SexIndepDynamic (+532318), 44059_SexIndepDynamic (+539196), 44065_SexIndepDynamic (+566324)
Olfr1396	9483_SexIndepDynamic (+26730)
Olfr1444	34460_SexIndepDynamic (-55797)
Olfr16	3679_SexIndepDynamic (-53223), 3681_SexIndepDynamic (-25219), 3682_SexIndepDynamic (-24376)
Olfr521	61788_SexIndepDynamic (+40148)
Olfr541	63268_SexIndepDynamic (+18463)
Olfr693	62019_SexIndepDynamic (+441679)
Olfr750	20903_SexIndepDynamic (-11905)
Onecut1	70092_SexIndepDynamic (-537220), 70093_SexIndepDynamic (-535771), 70095_SexIndepDynamic (-532798), 70097_SexIndepDynamic (-529411), 70100_SexIndepDynamic (-486324), 70104_SexIndepDynamic (-333241), 70107_SexIndepDynamic (-305386), 70108_SexIndepDynamic (-257318), 70111_SexIndepDynamic (-189835), 70150_SexIndepDynamic (+85021)
Opa1	26569_SexIndepDynamic (+324342)
Optn	36513_SexIndepDynamic (+28484)
Orm1	46396_SexIndepDynamic (-5757)
Osbpl5	63513_SexIndepDynamic (-11567)
Osgin2	45281_SexIndepDynamic (-24955)
Osm	8415_SexIndepDynamic (-7761)
Ostf1	34546_SexIndepDynamic (+485203)
Otogl	7651_SexIndepDynamic (-28387)
Otud7a	60652_SexIndepDynamic (+442769)
Otud7b	43485_SexIndepDynamic (+29003)
P2rx3	38742_SexIndepDynamic (+38732)
P2rx4	53198_SexIndepDynamic (+63333)
P2ry2	61855_SexIndepDynamic (+7922)
P2ry6	61855_SexIndepDynamic (-39678)
P3h2	26482_SexIndepDynamic (+300633)
P4ha1	5490_SexIndepDynamic (-81898)
Pabpc2	32462_SexIndepDynamic (+82513)
Pabpc6	28444_SexIndepDynamic (-634429)
Pah	7092_SexIndepDynamic (+24748), 7108_SexIndepDynamic (+182553), 7111_SexIndepDynamic (+196889)
Pak1ip1	17638_SexIndepDynamic (-110292), 17641_SexIndepDynamic (-87355), 17643_SexIndepDynamic (-84063)
Palld	65061_SexIndepDynamic (+187084)
Pank2	39938_SexIndepDynamic (+68187)
Pappa	46444_SexIndepDynamic (-43660), 46455_SexIndepDynamic (+441506)
Papss1	44496_SexIndepDynamic (-160036), 44506_SexIndepDynamic (+80613)
Papss2	35062_SexIndepDynamic (-72435)
Paqr3	51922_SexIndepDynamic (+35550)
Parn	25925_SexIndepDynamic (+337722)
Parp10	24081_SexIndepDynamic (+19611)
Parva	62224_SexIndepDynamic (+17633)
Pawr	7670_SexIndepDynamic (+100152), 7673_SexIndepDynamic (+114101), 7686_SexIndepDynamic (+647669)
Pax1	40286_SexIndepDynamic (+562118), 40290_SexIndepDynamic (+579655), 40299_SexIndepDynamic (+623782), 40307_SexIndepDynamic (+648641)
Pbx1	3468_SexIndepDynamic (+69263)
Pcnx	15405_SexIndepDynamic (+83612)
Pcsk5	34546_SexIndepDynamic (-308954), 34530_SexIndepDynamic (+74686), 34527_SexIndepDynamic (+92820), 34518_SexIndepDynamic (+426792)
Pcsk6	60742_SexIndepDynamic (+51394)
Pcx	33897_SexIndepDynamic (-1750), 33914_SexIndepDynamic (+89847)
Pdcd10	42786_SexIndepDynamic (+25650)
Pde1a	38648_SexIndepDynamic (-116699)
Pde3a	58695_SexIndepDynamic (+84176), 58696_SexIndepDynamic (+98890)
Pde4b	47056_SexIndepDynamic (+272575), 47057_SexIndepDynamic (+278372), 47076_SexIndepDynamic (+369440), 47077_SexIndepDynamic (+382758), 47078_SexIndepDynamic (+392083)
Pde4d	19447_SexIndepDynamic (+71462)
Pde9a	29334_SexIndepDynamic (-61344)
Pdilt	62452_SexIndepDynamic (+33050)
Pdlim1	35421_SexIndepDynamic (+39855), 35416_SexIndepDynamic (+48926), 35414_SexIndepDynamic (+50563), 35412_SexIndepDynamic (+52852)
Pdlim3	64794_SexIndepDynamic (-165686)
Pdlim5	44692_SexIndepDynamic (+9739)
Pdxdc1	25948_SexIndepDynamic (+36163)
Pex26	57987_SexIndepDynamic (-12457)
Pfkfb1	72731_SexIndepDynamic (+3863)
Pfkfb3	36664_SexIndepDynamic (+72323), 36661_SexIndepDynamic (+76096)
Pfn2	42543_SexIndepDynamic (-525130)
Pfn4	13682_SexIndepDynamic (-290)
Pgap1	728_SexIndepDynamic (-139121)
Pgpep1l	60895_SexIndepDynamic (-448689), 60869_SexIndepDynamic (-19650)
Phax	32756_SexIndepDynamic (-158355)
Phip	70334_SexIndepDynamic (-40305)
Phkg2	62797_SexIndepDynamic (-21686)
Phlda1	7737_SexIndepDynamic (+4344), 7741_SexIndepDynamic (+37761), 7742_SexIndepDynamic (+38474)
Phtf1	43810_SexIndepDynamic (+174488)
Phtf2	50017_SexIndepDynamic (+121239)
Phxr2	7559_SexIndepDynamic (-100558), 7545_SexIndepDynamic (-45888)
Phykpl	9625_SexIndepDynamic (-90363)
Pias1	69498_SexIndepDynamic (-83107)
Pid1	1534_SexIndepDynamic (+377551)
Pigl	10176_SexIndepDynamic (+21017)
Pigv	48503_SexIndepDynamic (-42173)
Pik3r1	19285_SexIndepDynamic (-80136), 19270_SexIndepDynamic (+21896), 19260_SexIndepDynamic (+48442), 19245_SexIndepDynamic (+244546), 19244_SexIndepDynamic (+254670)
Pim1	29233_SexIndepDynamic (-91596)
Pink1	48869_SexIndepDynamic (-22615)
Pitpnc1	12652_SexIndepDynamic (+42360), 12620_SexIndepDynamic (+265723)
Pitrm1	16746_SexIndepDynamic (-488201)
Pkdcc	30932_SexIndepDynamic (-145172), 30937_SexIndepDynamic (-66722), 30966_SexIndepDynamic (+126304)
Pkhd1	173_SexIndepDynamic (+548127)
Pkp2	26002_SexIndepDynamic (+11682)
Pla2g12a	44432_SexIndepDynamic (-31592)
Pla2g12b	5501_SexIndepDynamic (-143)
Plcb1	40063_SexIndepDynamic (-61905), 40071_SexIndepDynamic (+78984)
Plcb4	40071_SexIndepDynamic (-876687)
Plcg1	40844_SexIndepDynamic (+116541)
Plcg2	67015_SexIndepDynamic (+169345)
Plec	24081_SexIndepDynamic (-17487)
Plekha5	58679_SexIndepDynamic (+124023)
Plekha6	2531_SexIndepDynamic (-23303)
Plpp3	47215_SexIndepDynamic (+171491), 47228_SexIndepDynamic (+475819)
Plppr1	45932_SexIndepDynamic (+327689)
Plppr3	6370_SexIndepDynamic (-3120)
Plrg1	42939_SexIndepDynamic (+18130)
Plscr1	70490_SexIndepDynamic (-20601)
Plvap	65361_SexIndepDynamic (+16416)
Plxna1	56849_SexIndepDynamic (+193108)
Plxnc1	7410_SexIndepDynamic (-288273), 7407_SexIndepDynamic (-202619), 7406_SexIndepDynamic (-198577), 7405_SexIndepDynamic (-197773), 7402_SexIndepDynamic (-173090)
Pmch	7125_SexIndepDynamic (-227774), 7127_SexIndepDynamic (-218935), 7128_SexIndepDynamic (-218583), 7129_SexIndepDynamic (-217314), 7134_SexIndepDynamic (-193629), 7135_SexIndepDynamic (-188995), 7136_SexIndepDynamic (-188554), 7139_SexIndepDynamic (-184412), 7143_SexIndepDynamic (-175441)
Pmp2	41804_SexIndepDynamic (+9780), 41798_SexIndepDynamic (+56331), 41797_SexIndepDynamic (+59898)
Pmp22	10248_SexIndepDynamic (+765535), 10250_SexIndepDynamic (+767497)
Pnp2	20898_SexIndepDynamic (+42408)
Pnpla5	24714_SexIndepDynamic (+7739)
Poc1a	70920_SexIndepDynamic (-13872), 70923_SexIndepDynamic (-10189)
Poc1b	7533_SexIndepDynamic (-144804)
Podn	47395_SexIndepDynamic (-51388)
Pofut2	6201_SexIndepDynamic (+147399)
Polr1a	56311_SexIndepDynamic (+91117)
Ppa1	5657_SexIndepDynamic (-42443)
Pparg	57675_SexIndepDynamic (-141)
Ppargc1a	50875_SexIndepDynamic (-314512)
Ppcdc	69208_SexIndepDynamic (+144240)
Ppef2	51759_SexIndepDynamic (+47257), 51758_SexIndepDynamic (+47756)
Ppfia1	63559_SexIndepDynamic (+2772)
Pphln1	25044_SexIndepDynamic (+120577)
Ppif	20148_SexIndepDynamic (-184789), 20181_SexIndepDynamic (+40367)
Ppip5k2	1997_SexIndepDynamic (-886)
Ppm1h	8039_SexIndepDynamic (-159231)
Ppm1l	42754_SexIndepDynamic (+41482)
Ppp1r12a	7651_SexIndepDynamic (-221672)
Ppp1r15b	2531_SexIndepDynamic (+91651)
Ppp1r37	59463_SexIndepDynamic (+1549)
Ppp1r3b	64477_SexIndepDynamic (-159398), 64492_SexIndepDynamic (+41975)
Ppp1r42	76_SexIndepDynamic (+61437), 72_SexIndepDynamic (+77112)
Ppp2r1b	68972_SexIndepDynamic (-58320)
Ppp2r2b	32485_SexIndepDynamic (+268751), 32482_SexIndepDynamic (+340249)
Ppp2r2d	63201_SexIndepDynamic (+57692)
Ppp3cc	21655_SexIndepDynamic (-48533)
Ppp4r1	30531_SexIndepDynamic (+81637)
Ppp4r4	16029_SexIndepDynamic (+17635)
Prdm14	99_SexIndepDynamic (+11390)
Prdx6b	38648_SexIndepDynamic (-267340)
Prg3	38742_SexIndepDynamic (+8540)
Prg4	2880_SexIndepDynamic (+6449)
Prickle1	25044_SexIndepDynamic (+76964)
Prkaa2	47166_SexIndepDynamic (+5226), 47163_SexIndepDynamic (+15739), 47154_SexIndepDynamic (+137046)
Prkce	31147_SexIndepDynamic (+130107), 31161_SexIndepDynamic (+226772), 31178_SexIndepDynamic (+329502)
Prkci	42141_SexIndepDynamic (+80308)
Prkcq	36661_SexIndepDynamic (+253589), 36664_SexIndepDynamic (+257362)
Prkd1	14509_SexIndepDynamic (-624841)
Prkg2	51971_SexIndepDynamic (-249590), 51968_SexIndepDynamic (-246893)
Prlr	22588_SexIndepDynamic (+25137), 22593_SexIndepDynamic (+46224)
Prok1	43906_SexIndepDynamic (+1062)
Prpf40a	38023_SexIndepDynamic (+296068)
Prpf4b	17401_SexIndepDynamic (-86089)
Prps1l1	14346_SexIndepDynamic (+4918)
Prr15	56003_SexIndepDynamic (+83748)
Prr16	32634_SexIndepDynamic (+33161), 32639_SexIndepDynamic (+50117)
Prr5	24739_SexIndepDynamic (-41152)
Prrx2	37388_SexIndepDynamic (+48693)
Prss52	21389_SexIndepDynamic (+131184)
Prtg	70070_SexIndepDynamic (+106581)
Prtn3	6370_SexIndepDynamic (-1860)
Psmb7	37825_SexIndepDynamic (+109414), 37820_SexIndepDynamic (+125034)
Psme4	9107_SexIndepDynamic (-22618)
Psmg1	28103_SexIndepDynamic (+261856)
Psmg4	17370_SexIndepDynamic (+124781)
Ptbp2	44162_SexIndepDynamic (+617414)
Ptcd3	56298_SexIndepDynamic (+67929)
Pter	36720_SexIndepDynamic (-24681)
Ptger3	44993_SexIndepDynamic (+31263)
Ptges	37388_SexIndepDynamic (+9545)
Ptges2	37518_SexIndepDynamic (+13109)
Ptgis	41208_SexIndepDynamic (-52939)
Pth2r	1066_SexIndepDynamic (+94548)
Ptma	1612_SexIndepDynamic (-28895)
Ptp4a1	300_SexIndepDynamic (-204354), 296_SexIndepDynamic (-144786), 292_SexIndepDynamic (-84325), 291_SexIndepDynamic (-69841)
Ptpn1	41275_SexIndepDynamic (-164736), 41308_SexIndepDynamic (-7083), 41312_SexIndepDynamic (+26980), 41313_SexIndepDynamic (+50667)
Ptpn2	33240_SexIndepDynamic (-21370)
Ptpn9	69178_SexIndepDynamic (+22863)
Ptprd	46536_SexIndepDynamic (-828944), 46515_SexIndepDynamic (-22024)
Ptprj	38785_SexIndepDynamic (-81307)
Pum3	34834_SexIndepDynamic (-62799)
Pvr	59522_SexIndepDynamic (-12170)
Pwwp2a	9324_SexIndepDynamic (-43491)
Pxn	52730_SexIndepDynamic (-14794)
Pygl	14818_SexIndepDynamic (+1975)
Pygo1	70070_SexIndepDynamic (-11790)
Pzp	58314_SexIndepDynamic (-7842)
Qk	28444_SexIndepDynamic (+15228)
Qsox1	3086_SexIndepDynamic (-14169), 3085_SexIndepDynamic (-13299), 3083_SexIndepDynamic (+2849), 3079_SexIndepDynamic (+17608)
R3hcc1	21604_SexIndepDynamic (+34303), 21603_SexIndepDynamic (+34800)
Rab11fip5	56603_SexIndepDynamic (+31422)
Rab3c	19447_SexIndepDynamic (+627353)
Rab4a	67442_SexIndepDynamic (-58063)
Rab7	56782_SexIndepDynamic (-4080), 56781_SexIndepDynamic (-3199), 56775_SexIndepDynamic (+17613)
Rabgap1l	3184_SexIndepDynamic (+419391)
Rad23b	46072_SexIndepDynamic (-389109), 46085_SexIndepDynamic (+3231)
Rad51b	15214_SexIndepDynamic (+257520), 15215_SexIndepDynamic (+258416), 15221_SexIndepDynamic (+302286), 15228_SexIndepDynamic (+348968)
Rad52	57896_SexIndepDynamic (+13190)
Rai2	72789_SexIndepDynamic (-424976)
Ralbp1	30538_SexIndepDynamic (-55200), 30531_SexIndepDynamic (+19833)
Ramp1	1842_SexIndepDynamic (+65403)
Ranbp10	66411_SexIndepDynamic (+58214)
Ranbp6	34928_SexIndepDynamic (-66292)
Ranbp9	17760_SexIndepDynamic (-50590)
Rap1a	43872_SexIndepDynamic (+61271)
Rap1gap	48788_SexIndepDynamic (-38433)
Rap2a	22209_SexIndepDynamic (-122703)
Rapgef2	42842_SexIndepDynamic (-397801)
Rapgef4	38435_SexIndepDynamic (+175272)
Rarb	19878_SexIndepDynamic (-910342), 19856_SexIndepDynamic (+245223), 19855_SexIndepDynamic (+248729)
Rasal2	3137_SexIndepDynamic (+158267)
Rasd2	65477_SexIndepDynamic (-2628)
Rasgef1b	51971_SexIndepDynamic (+442104), 51968_SexIndepDynamic (+444801)
Rassf3	8005_SexIndepDynamic (-108926)
Rbbp6	62586_SexIndepDynamic (-14937)
Rbbp8	31581_SexIndepDynamic (-646939), 31596_SexIndepDynamic (+26887)
Rbfox2	24176_SexIndepDynamic (-22903)
Rbl2	65965_SexIndepDynamic (-198132)
Rbm25	15480_SexIndepDynamic (-14075)
Rbm34	67666_SexIndepDynamic (+61492), 67628_SexIndepDynamic (+319953)
Rbm47	51178_SexIndepDynamic (-14903), 51169_SexIndepDynamic (+3336)
Rbpms	64397_SexIndepDynamic (+73821), 64391_SexIndepDynamic (+97850)
Rcan1	27946_SexIndepDynamic (+36872), 27944_SexIndepDynamic (+58178), 27942_SexIndepDynamic (+64812)
Rcan2	29832_SexIndepDynamic (+59466)
Rcbtb2	21743_SexIndepDynamic (+19902)
Rcor1	16386_SexIndepDynamic (+10843)
Rdh1	8221_SexIndepDynamic (-4517)
Rdh9	8221_SexIndepDynamic (-4583)
Rdx	69017_SexIndepDynamic (-19092)
Reep2	32130_SexIndepDynamic (-61486)
Reep3	5769_SexIndepDynamic (+40223), 5755_SexIndepDynamic (+168136)
Reg4	43632_SexIndepDynamic (+27924)
Rell1	51025_SexIndepDynamic (+4194), 51006_SexIndepDynamic (+129596)
Rere	49510_SexIndepDynamic (+120469), 49517_SexIndepDynamic (+152658)
Rfk	34518_SexIndepDynamic (+16797), 34527_SexIndepDynamic (+350769), 34530_SexIndepDynamic (+368903)
Rflna	53402_SexIndepDynamic (+78028)
Rftn1	30185_SexIndepDynamic (+46127)
Rfx3	34843_SexIndepDynamic (-645917), 34834_SexIndepDynamic (+518521)
Rgs16	3000_SexIndepDynamic (-50469)
Rgs3	46355_SexIndepDynamic (+104410)
Rgs6	15436_SexIndepDynamic (-228204)
Rgs7	3718_SexIndepDynamic (-132679)
Rgs8	3000_SexIndepDynamic (+36855)
Rhoa	71109_SexIndepDynamic (+19842)
Rhob	13761_SexIndepDynamic (+165759)
Rhou	67442_SexIndepDynamic (+93993)
Rif1	37991_SexIndepDynamic (+246553)
Ripk2	45288_SexIndepDynamic (-36001), 45287_SexIndepDynamic (-4892), 45281_SexIndepDynamic (+124804)
Ripk4	28170_SexIndepDynamic (+111352)
Ripor3	41313_SexIndepDynamic (+27624), 41312_SexIndepDynamic (+51311)
Rlbp1	61158_SexIndepDynamic (+91512)
Rlf	47891_SexIndepDynamic (+47170), 47890_SexIndepDynamic (+47653), 47888_SexIndepDynamic (+51319)
Rmi2	25834_SexIndepDynamic (+90888)
Rnase10	20898_SexIndepDynamic (-9529)
Rnase4	20915_SexIndepDynamic (+14784)
Rnd1	25244_SexIndepDynamic (-14840)
Rnd3	37975_SexIndepDynamic (+6250), 37966_SexIndepDynamic (+165014), 37965_SexIndepDynamic (+166436), 37964_SexIndepDynamic (+180559)
Rnf130	9529_SexIndepDynamic (+11585), 9531_SexIndepDynamic (+75402)
Rnf144a	14146_SexIndepDynamic (+543259)
Rnf144b	17935_SexIndepDynamic (+137005)
Rnf148	55055_SexIndepDynamic (-34844)
Rnf150	65609_SexIndepDynamic (+114727), 65610_SexIndepDynamic (+120166)
Rnf169	61798_SexIndepDynamic (+5948)
Rnf214	68750_SexIndepDynamic (-10751)
Rnf24	39946_SexIndepDynamic (-105055), 39938_SexIndepDynamic (+22194)
Rnft1	11385_SexIndepDynamic (-103656)
Robo1	27568_SexIndepDynamic (-923881)
Rock2	13962_SexIndepDynamic (-53774), 13966_SexIndepDynamic (-30289)
Ror1	46965_SexIndepDynamic (+305852)
Rora	69865_SexIndepDynamic (+527629), 69867_SexIndepDynamic (+574263), 69886_SexIndepDynamic (+680713)
Rpf1	44814_SexIndepDynamic (-46666)
Rpl11	48692_SexIndepDynamic (-63857)
Rpl27a	62051_SexIndepDynamic (+6980)
Rpl9	51117_SexIndepDynamic (+34240)
Rplp1	69390_SexIndepDynamic (+531705)
Rprd1b	40730_SexIndepDynamic (+34327)
Rptor	13422_SexIndepDynamic (+28343)
Rragc	47978_SexIndepDynamic (+99224)
Rras2	62300_SexIndepDynamic (-85828), 62285_SexIndepDynamic (+155472), 62284_SexIndepDynamic (+156032)
Rreb1	17515_SexIndepDynamic (-154993)
Rrm1	61968_SexIndepDynamic (-149258)
Rrm2b	23083_SexIndepDynamic (-106317), 23081_SexIndepDynamic (-96639)
Rsph9	29958_SexIndepDynamic (+4548)
Rtkn2	5811_SexIndepDynamic (+112971), 5820_SexIndepDynamic (+147158), 5821_SexIndepDynamic (+148032), 5827_SexIndepDynamic (+157511), 5832_SexIndepDynamic (+232566), 5840_SexIndepDynamic (+269280), 5841_SexIndepDynamic (+270006)
Rtl1	16329_SexIndepDynamic (-620623)
Rtn4rl2	38736_SexIndepDynamic (-8930), 38735_SexIndepDynamic (-6767)
Runx1	27962_SexIndepDynamic (-140179)
Runx3	48600_SexIndepDynamic (+121329)
Rwdd3	44184_SexIndepDynamic (-28309)
Ryk	70762_SexIndepDynamic (+143139), 70766_SexIndepDynamic (+147636)
S1pr1	44065_SexIndepDynamic (+67766), 44059_SexIndepDynamic (+94894), 44057_SexIndepDynamic (+101772), 44056_SexIndepDynamic (+102725)
Saa1	60452_SexIndepDynamic (-4360), 60451_SexIndepDynamic (-3359)
Saa2	60452_SexIndepDynamic (-4493)
Sag	1667_SexIndepDynamic (-39638)
Sall1	65942_SexIndepDynamic (-321440), 65926_SexIndepDynamic (+15601), 65904_SexIndepDynamic (+251049)
Sall3	33617_SexIndepDynamic (-255200)
Sar1b	9660_SexIndepDynamic (+43776)
Saraf	64439_SexIndepDynamic (+284391), 64450_SexIndepDynamic (+468037)
Sash1	4572_SexIndepDynamic (+67752)
Sat1	72767_SexIndepDynamic (+64400)
Satb1	30224_SexIndepDynamic (-20228)
Sbf2	62107_SexIndepDynamic (+17557)
Scaf11	25107_SexIndepDynamic (-139242)
Scamp1	19011_SexIndepDynamic (+513)
Scarb1	53437_SexIndepDynamic (+54743)
Scml2	72789_SexIndepDynamic (+129033)
Scn8a	25419_SexIndepDynamic (+131731)
Scnn1b	62551_SexIndepDynamic (-57083)
Scnn1g	62551_SexIndepDynamic (+73549)
Scp2	47395_SexIndepDynamic (+35054)
Sdr42e1	67015_SexIndepDynamic (+3911)
Sec24b	44440_SexIndepDynamic (+1977)
Sec31a	52033_SexIndepDynamic (-8177)
Sec61g	8737_SexIndepDynamic (-234074), 8729_SexIndepDynamic (-82245)
Seh1l	33240_SexIndepDynamic (-28911)
Sel1l	15778_SexIndepDynamic (-80635)
Selenoi	50297_SexIndepDynamic (-128)
2023-09-10	5490_SexIndepDynamic (-47027)
2023-09-07	68154_SexIndepDynamic (-82345), 68158_SexIndepDynamic (+37438)
Serbp1	56217_SexIndepDynamic (-22776), 56218_SexIndepDynamic (-22307)
Serinc5	18938_SexIndepDynamic (+49132)
Serp2	21911_SexIndepDynamic (-460822), 21875_SexIndepDynamic (-73543)
Serpina10	16037_SexIndepDynamic (-4094), 16029_SexIndepDynamic (+81244)
Serpina12	16106_SexIndepDynamic (-25452), 16105_SexIndepDynamic (-24926)
Serpina3k	16128_SexIndepDynamic (+236)
Serpina3n	16138_SexIndepDynamic (+138)
Serpina5	16105_SexIndepDynamic (-31744), 16106_SexIndepDynamic (-31218)
Serpina7	72636_SexIndepDynamic (-28), 72635_SexIndepDynamic (+43953), 72633_SexIndepDynamic (+46910)
Serpinb8	2086_SexIndepDynamic (+349818)
Serpini2	42786_SexIndepDynamic (-261128)
Setd4	27962_SexIndepDynamic (+637558)
Setmar	57414_SexIndepDynamic (+71337), 57416_SexIndepDynamic (+76062)
Sf3b1	748_SexIndepDynamic (+43824)
Sfrp2	42939_SexIndepDynamic (-692669)
Sftpa1	20676_SexIndepDynamic (-13674), 20685_SexIndepDynamic (+9076)
Sfxn5	56603_SexIndepDynamic (-9790)
Sgip1	47056_SexIndepDynamic (-232785), 47057_SexIndepDynamic (-226988), 47076_SexIndepDynamic (-135920), 47077_SexIndepDynamic (-122602), 47078_SexIndepDynamic (-113277), 47085_SexIndepDynamic (+90321)
Sgms1	35025_SexIndepDynamic (+173185), 35023_SexIndepDynamic (+186240), 35021_SexIndepDynamic (+199251)
Sgms2	44496_SexIndepDynamic (-19845)
Sh2b2	53851_SexIndepDynamic (-243550)
Sh2d4b	20643_SexIndepDynamic (-33950)
Sh3bp2	50533_SexIndepDynamic (-21391)
Sh3pxd2a	35938_SexIndepDynamic (+126587)
Sh3yl1	14252_SexIndepDynamic (+30949)
Shb	45777_SexIndepDynamic (+45052)
Shcbp1	63716_SexIndepDynamic (-251111)
Shoc2	36079_SexIndepDynamic (+66750)
Shpk	10653_SexIndepDynamic (+29642)
Shtn1	36364_SexIndepDynamic (+4423)
Siah1a	65862_SexIndepDynamic (-11510)
Sidt2	68767_SexIndepDynamic (-3347)
Sik1	29404_SexIndepDynamic (-18284), 29402_SexIndepDynamic (-15316)
Sik3	68802_SexIndepDynamic (+184174)
Sin3a	69178_SexIndepDynamic (-58568)
Sipa1l1	15405_SexIndepDynamic (-367707), 15436_SexIndepDynamic (+445758)
Sirt4	52730_SexIndepDynamic (-7289)
Skap2	55873_SexIndepDynamic (+434089)
Skil	42141_SexIndepDynamic (-19006)
Skiv2l	29598_SexIndepDynamic (-331)
Skor1	69498_SexIndepDynamic (+82994)
Slc10a2	63716_SexIndepDynamic (+74587)
Slc13a1	55062_SexIndepDynamic (-94876), 55059_SexIndepDynamic (+120527)
Slc16a1	43828_SexIndepDynamic (-105283)
Slc16a7	8079_SexIndepDynamic (+43421)
Slc17a2	17063_SexIndepDynamic (-2358)
Slc17a5	70278_SexIndepDynamic (+66912)
Slc17a8	7201_SexIndepDynamic (+55333)
Slc19a2	3317_SexIndepDynamic (-12819)
Slc20a1	39838_SexIndepDynamic (+43789)
Slc22a19	34179_SexIndepDynamic (-77456), 34178_SexIndepDynamic (-64233), 34177_SexIndepDynamic (-54495)
Slc22a23	17370_SexIndepDynamic (+57437)
Slc22a26	34182_SexIndepDynamic (-92), 34179_SexIndepDynamic (+13901), 34178_SexIndepDynamic (+27124), 34177_SexIndepDynamic (+36862)
Slc25a17	24489_SexIndepDynamic (-33642)
Slc25a26	57150_SexIndepDynamic (+169269), 57155_SexIndepDynamic (+187401), 57157_SexIndepDynamic (+190079)
Slc25a30	21846_SexIndepDynamic (-40018)
Slc25a51	45777_SexIndepDynamic (-76517)
Slc27a5	59207_SexIndepDynamic (+14680)
Slc30a5	19270_SexIndepDynamic (-912894), 19260_SexIndepDynamic (-886348), 19245_SexIndepDynamic (-690244), 19244_SexIndepDynamic (-680120)
Slc31a1	46323_SexIndepDynamic (+13860)
Slc34a2	50909_SexIndepDynamic (-60384), 50914_SexIndepDynamic (-55247), 50924_SexIndepDynamic (-6572)
Slc35a3	44114_SexIndepDynamic (-86717)
Slc35b2	29860_SexIndepDynamic (+3047)
Slc35b3	17606_SexIndepDynamic (-409305)
Slc35c1	38935_SexIndepDynamic (+13320)
Slc35f6	50322_SexIndepDynamic (-29878)
Slc36a4	67896_SexIndepDynamic (-53)
Slc37a1	29334_SexIndepDynamic (+29407)
Slc38a1	25107_SexIndepDynamic (+41877)
Slc38a2	25125_SexIndepDynamic (-102913)
Slc38a4	25125_SexIndepDynamic (+253345)
Slc39a11	12900_SexIndepDynamic (+502712)
Slc39a14	21655_SexIndepDynamic (+13443)
Slc41a2	6954_SexIndepDynamic (+10749)
Slc43a3	38735_SexIndepDynamic (-43187), 38736_SexIndepDynamic (-41024)
Slc44a1	46028_SexIndepDynamic (-193922)
Slc45a1	49560_SexIndepDynamic (-147973), 49517_SexIndepDynamic (+217870), 49510_SexIndepDynamic (+250059)
Slc45a3	2428_SexIndepDynamic (-52842), 2447_SexIndepDynamic (+19789)
Slc4a4	51598_SexIndepDynamic (+468590)
Slco1c1	58695_SexIndepDynamic (-190941), 58696_SexIndepDynamic (-176227)
Slco2a1	70762_SexIndepDynamic (-30433), 70766_SexIndepDynamic (-25936)
Slco5a1	99_SexIndepDynamic (-124596)
Slitrk3	42775_SexIndepDynamic (-643863)
Slpi	40976_SexIndepDynamic (-202)
Slx4ip	40108_SexIndepDynamic (+114469)
Smad2	33489_SexIndepDynamic (-293886), 33497_SexIndepDynamic (-222510)
Smad6	69586_SexIndepDynamic (-28244)
Smap2	47884_SexIndepDynamic (-6710)
Smarca2	34810_SexIndepDynamic (+218773)
Smg1	62407_SexIndepDynamic (-7328)
Smim3	32856_SexIndepDynamic (+116198), 32853_SexIndepDynamic (+122037)
Smim8	45427_SexIndepDynamic (-15946)
Smok4a	28574_SexIndepDynamic (+139255)
Smox	39946_SexIndepDynamic (-34007)
Smpd3	66467_SexIndepDynamic (-39557)
Smurf2	12588_SexIndepDynamic (+107817)
Snapc1	15020_SexIndepDynamic (-33740)
Snd1	55141_SexIndepDynamic (+253762)
Snrpa1	60742_SexIndepDynamic (-146915)
Snx10	55873_SexIndepDynamic (+54559)
Snx13	14346_SexIndepDynamic (-57510), 14359_SexIndepDynamic (+244875)
Snx14	70415_SexIndepDynamic (+110057)
Snx18	19580_SexIndepDynamic (+200193)
Snx19	68218_SexIndepDynamic (+468828)
Socs1	25816_SexIndepDynamic (+109162), 25815_SexIndepDynamic (+109753)
Socs2	7436_SexIndepDynamic (-22495), 7434_SexIndepDynamic (-13715), 7433_SexIndepDynamic (-12989), 7432_SexIndepDynamic (-12457), 7431_SexIndepDynamic (-9649), 7426_SexIndepDynamic (+1151), 7423_SexIndepDynamic (+30955), 7422_SexIndepDynamic (+55495)
Sod2	28565_SexIndepDynamic (+2280)
Sorbs2	64784_SexIndepDynamic (-59767), 64794_SexIndepDynamic (+57803)
Sox17	11_SexIndepDynamic (-17790)
Sox2	42190_SexIndepDynamic (+491638)
Sox5	58846_SexIndepDynamic (-498691)
Sox9	12872_SexIndepDynamic (-562898), 12880_SexIndepDynamic (-42263), 12900_SexIndepDynamic (+280832)
Sp4	16649_SexIndepDynamic (-12170)
Sp8	16649_SexIndepDynamic (-532719)
Sparc	9868_SexIndepDynamic (-35413)
Spata13	21204_SexIndepDynamic (+53243)
Spata16	42017_SexIndepDynamic (+508304)
Spata32	12399_SexIndepDynamic (-43798)
Spata46	3512_SexIndepDynamic (+113669), 3513_SexIndepDynamic (+119473), 3516_SexIndepDynamic (+147730)
Spdye4c	39790_SexIndepDynamic (-403747)
Spen	49116_SexIndepDynamic (-35237)
Sphkap	1534_SexIndepDynamic (-498894)
Spidr	25993_SexIndepDynamic (+162346)
Spink14	32509_SexIndepDynamic (-46522)
Spink5	32509_SexIndepDynamic (+18112)
Spon1	62284_SexIndepDynamic (+195751), 62285_SexIndepDynamic (+196311)
Sppl2a	39732_SexIndepDynamic (+1246), 39730_SexIndepDynamic (+16797)
Spred1	39392_SexIndepDynamic (-102059), 39398_SexIndepDynamic (+1783)
Spred2	8870_SexIndepDynamic (+63273), 8871_SexIndepDynamic (+67262)
Spry2	22088_SexIndepDynamic (+93476)
Spry4	32348_SexIndepDynamic (+173042)
Spsb1	49462_SexIndepDynamic (-44582), 49461_SexIndepDynamic (-44091)
Sqle	23542_SexIndepDynamic (-173655)
Sqstm1	9560_SexIndepDynamic (+13361)
Sra1	32235_SexIndepDynamic (+5211)
Srcap	62797_SexIndepDynamic (+38726)
Srd5a2	30735_SexIndepDynamic (-247581)
Srgap2	2395_SexIndepDynamic (+48409)
Sri	49914_SexIndepDynamic (-84069)
Srpk2	50088_SexIndepDynamic (+174487)
Srpr	68374_SexIndepDynamic (+215)
Srprb	70790_SexIndepDynamic (-4444), 70789_SexIndepDynamic (-3325)
Srrm4	52795_SexIndepDynamic (+156460)
Srsf5	15326_SexIndepDynamic (-101268), 15328_SexIndepDynamic (-90800), 15329_SexIndepDynamic (-60024), 15330_SexIndepDynamic (-58295)
Ssbp3	47289_SexIndepDynamic (-62916)
Ssh2	10868_SexIndepDynamic (+202030)
Sspn	58922_SexIndepDynamic (+191636), 58923_SexIndepDynamic (+193118)
Sstr1	14687_SexIndepDynamic (-561250)
St13	24489_SexIndepDynamic (+5636)
St14	68228_SexIndepDynamic (-13664)
St3gal1	23814_SexIndepDynamic (-47470)
St3gal5	56311_SexIndepDynamic (-97443)
St3gal6	27505_SexIndepDynamic (+68621)
St5	62051_SexIndepDynamic (+91020)
St6gal1	26324_SexIndepDynamic (-36740), 26326_SexIndepDynamic (-28953), 26327_SexIndepDynamic (-28077)
Stab2	7060_SexIndepDynamic (+84234)
Stap2	30269_SexIndepDynamic (-1606)
Stard4	32081_SexIndepDynamic (-222485), 32080_SexIndepDynamic (-220028), 32076_SexIndepDynamic (-138040), 32075_SexIndepDynamic (-123424), 32074_SexIndepDynamic (-121883)
Steap4	49913_SexIndepDynamic (-98), 49914_SexIndepDynamic (+11986)
Stim1	61968_SexIndepDynamic (+24613)
Stk24	22256_SexIndepDynamic (+127437), 22255_SexIndepDynamic (+128194)
Stk32a	32496_SexIndepDynamic (+42993)
Stmnd1	17858_SexIndepDynamic (-254133), 17868_SexIndepDynamic (-108384)
Strip2	55208_SexIndepDynamic (-102302)
Stx18	50672_SexIndepDynamic (-78248), 50674_SexIndepDynamic (+37745)
Suclg2	57211_SexIndepDynamic (-222939), 57209_SexIndepDynamic (-217810), 57201_SexIndepDynamic (+7888), 57198_SexIndepDynamic (+16485)
Sult1d1	51528_SexIndepDynamic (-21090)
Sult1e1	51528_SexIndepDynamic (+1494)
Sult4a1	24714_SexIndepDynamic (-9682)
Sumf1	57416_SexIndepDynamic (+44475), 57414_SexIndepDynamic (+49200)
Susd1	46223_SexIndepDynamic (+115414)
Susd6	15326_SexIndepDynamic (+53758), 15328_SexIndepDynamic (+64226), 15329_SexIndepDynamic (+95002), 15330_SexIndepDynamic (+96731)
Sv2c	19067_SexIndepDynamic (+209766)
Svopl	55501_SexIndepDynamic (+133217)
Swap70	62107_SexIndepDynamic (+375662)
Syk	18109_SexIndepDynamic (+308972)
Syne3	16179_SexIndepDynamic (+5651)
Syt1	7686_SexIndepDynamic (+31124), 7673_SexIndepDynamic (+564692), 7670_SexIndepDynamic (+578641)
Syt17	62407_SexIndepDynamic (+192587)
Syvn1	34050_SexIndepDynamic (-4927)
Taar1	4928_SexIndepDynamic (+3795)
Taar2	4928_SexIndepDynamic (-14421)
Tab3	72374_SexIndepDynamic (-281059)
Tacc1	64218_SexIndepDynamic (-54851)
Tacc2	62927_SexIndepDynamic (-2775)
Tada1	3417_SexIndepDynamic (-112717), 3418_SexIndepDynamic (-100188), 3419_SexIndepDynamic (-99154), 3420_SexIndepDynamic (-97879)
Taf3	36614_SexIndepDynamic (+75547)
Tagln	68750_SexIndepDynamic (+18430)
Tars	22666_SexIndepDynamic (+5159), 22663_SexIndepDynamic (+16832), 22660_SexIndepDynamic (+119906)
Tas2r118	55059_SexIndepDynamic (-77505)
Tatdn2	57582_SexIndepDynamic (-47534)
[truncated: 246 more rows]

## Sheet: 9F_834 MaleDynamic DHS->genes
Supplementary File 9F	GREAT analysis: 834 dynamic male-biased DHS: gene associations
[truncated: 835 more rows]

[truncated: 3 more sheets: 9G_1895 MaleStatic DHS->genes, 9H_1359 FemaleStatic DHS->genes, 9I_1532 SexIndp DynamDHS->genes]
